# Supplementary material for: An elm EST database for identifying leaf beetle egg-induced defense genes
Source: BMC Genomics. 2012 Jun 15;13:242. doi: 10.1186/1471-2164-13-242 (PMC3439254; doi:10.1186/1471-2164-13-242)
Supplement: Additional file 6 — Excel file of the library comparisons E vs EF vs C of GO category “defense response”, sorted by R stat. [file 1471-2164-13-242-S6.xls]

## Sheet: E and C vs EF
				list sorted after Rstat
UniTrans	E	C	E pp10000	C pp10000	# of ESTs	Length	Rstat	Longest ORF	Top UP E-value	Top Uniprot Description
elm_00011	7	1	32.8	4.7	559	959	1.1	256	6e-55	Predicted protein (Fragment) OS=Micromonas pusilla CCMP1545 GN=MICPUCDRAFT_23892 PE=4 SV=1
elm_00074	1	6	4.7	28.1	282	937	0.9	556	5e-46	Putative uncharacterized protein OS=Populus trichocarpa x Populus deltoides PE=2 SV=1
elm_00364	6	1	28.1	4.7	265	1040	0.9	419	2e-44	Sucrose-phosphate synthase 1 OS=Vitis vinifera PE=2 SV=1
elm_00028	5	1	23.4	4.7	462	920	0.6	534	2e-54	Photosystem I reaction center subunit V, chloroplast, putative OS=Ricinus communis GN=RCOM_0302140 PE=4 SV=1
elm_00378	1	5	4.7	23.5	96	665	0.6	439	3e-31	Whole genome shotgun sequence of line PN40024, scaffold_7.assembly12x OS=Vitis vinifera GN=GSVIVT01034135001 PE=4 SV=1
elm_00039	4	1	18.8	4.7	405	886	0.4	520	5e-57	50S ribosomal protein L18, chloroplastic OS=Arabidopsis thaliana GN=RPL18 PE=1 SV=1
elm_00286	4	1	18.8	4.7	113	1109	0.4	878	9e-166	Photosystem II D2 protein OS=Nicotiana tabacum GN=psbD PE=3 SV=1
elm_00291	1	4	4.7	18.8	1024	736	0.4	347	5e-31	Non-specific lipid-transfer protein OS=Fragaria ananassa GN=LTP6 PE=3 SV=1
elm_00991	4	1	18.8	4.7	36	1241	0.4	1137	2e-68	Putative uncharacterized protein OS=Ricinus communis GN=RCOM_0537780 PE=4 SV=1
elm_01345	4	1	18.8	4.7	28	1319	0.4	1143	3e-165	Anthranilate N-benzoyltransferase protein, putative OS=Ricinus communis GN=RCOM_1583010 PE=4 SV=1
elm_00051	1	3	4.7	14.1	329	1183	0.2	886	1e-121	Putative uncharacterized protein OS=Populus trichocarpa x Populus deltoides PE=2 SV=1
elm_00105	3	1	14.1	4.7	280	966	0.2	497	1e-93	Photosystem I P700 chlorophyll a apoprotein A2 OS=Triticum aestivum GN=psaB PE=3 SV=1
elm_00236	1	3	4.7	14.1	143	1562	0.2	1237	9e-155	Cysteine synthase OS=Ricinus communis GN=RCOM_0723350 PE=3 SV=1
elm_00259	1	3	4.7	14.1	132	618	0.2	515	8e-43	Whole genome shotgun sequence of line PN40024, scaffold_8.assembly12x OS=Vitis vinifera GN=GSVIVT01035991001 PE=4 SV=1
elm_00352	3	1	14.1	4.7	97	1200	0.2	893	1e-164	Elongation factor Tu, chloroplastic OS=Glycine max GN=TUFA PE=3 SV=1
elm_00512	3	1	14.1	4.7	69	1328	0.2	801	5e-172	Predicted protein OS=Populus trichocarpa GN=POPTRDRAFT_714722 PE=3 SV=1
elm_00556	1	3	4.7	14.1	64	1038	0.2	775	1e-85	Putative uncharacterized protein OS=Ricinus communis GN=RCOM_1616310 PE=4 SV=1
elm_00621	3	1	14.1	4.7	57	1253	0.2	917	8e-127	N-acylneuraminate-9-phosphatase, putative OS=Ricinus communis GN=RCOM_0072550 PE=4 SV=1
elm_00764	3	1	14.1	4.7	47	1033	0.2	916	1e-155	Predicted protein OS=Populus trichocarpa GN=POPTRDRAFT_735683 PE=2 SV=1
elm_00853	1	3	4.7	14.1	43	1174	0.2	1129	1e-151	Hydroxymethylbutenyl diphosphate reductase OS=Camptotheca acuminata GN=HDR PE=2 SV=1
elm_01449	1	3	4.7	14.1	25	770	0.2	391	6e-65	Trans-2-enoyl-CoA reductase OS=Gossypium hirsutum GN=ECR2 PE=2 SV=1
elm_01581	3	1	14.1	4.7	23	745	0.2	600	4e-49	UPF0497 membrane protein 4 OS=Vitis vinifera GN=GSVIVT00019813001 PE=2 SV=1
elm_02435	1	3	4.7	14.1	14	526	0.2	276	4e-30	40S ribosomal protein S29, putative OS=Ricinus communis GN=RCOM_1587780 PE=4 SV=1
elm_00036	4	6	18.8	28.1	1232	839	0.1	661	1e-103	Chlorophyll a-b binding protein 21, chloroplastic OS=Nicotiana tabacum GN=CAB21 PE=2 SV=1
elm_00038	1	2	4.7	9.4	330	1039	0.1	724	7e-90	Putative uncharacterized protein OS=Vitis vinifera GN=VITISV_036477 PE=4 SV=1
elm_00043	6	4	28.1	18.8	303	1868	0.1	1523	0	ATP synthase subunit alpha, mitochondrial OS=Oenothera biennis GN=ATPA PE=3 SV=1
elm_00085	1	2	4.7	9.4	300	776	0.1	379	9e-27	Predicted protein OS=Populus trichocarpa GN=POPTRDRAFT_714062 PE=4 SV=1
elm_00098	2	1	9.4	4.7	234	914	0.1	551	1e-53	Whole genome shotgun sequence of line PN40024, scaffold_14.assembly12x (Fragment) OS=Vitis vinifera GN=GSVIVT01014360001 PE=4 SV=1
elm_00139	1	2	4.7	9.4	1114	581	0.1	530	1e-57	Chlorophyll a-b binding protein 2, chloroplastic OS=Oryza sativa subsp. japonica GN=CAB2R PE=2 SV=2
elm_00318	1	2	4.7	9.4	133	1006	0.1	501	3e-59	Putative uncharacterized protein OS=Populus trichocarpa x Populus deltoides PE=2 SV=1
elm_00331	1	2	4.7	9.4	104	1187	0.1	946	0	Catalase OS=Populus trichocarpa GN=CAT1 PE=3 SV=1
elm_00335	2	1	9.4	4.7	102	852	0.1	314	5e-85	Glyceraldehyde-3-phosphate dehydrogenase B, chloroplastic OS=Pisum sativum GN=GAPB PE=2 SV=2
elm_00339	2	1	9.4	4.7	100	644	0.1	442	1e-55	Carbonic anhydrase OS=Populus trichocarpa GN=POPTRDRAFT_706715 PE=3 SV=1
elm_00344	2	1	9.4	4.7	1280	1142	0.1	482	1e-108	Chlorophyll a-b binding protein 2, chloroplastic OS=Glycine max GN=CAB2 PE=3 SV=1
elm_00676	1	2	4.7	9.4	56	797	0.1	386	5e-30	Whole genome shotgun sequence of line PN40024, scaffold_67.assembly12x (Fragment) OS=Vitis vinifera GN=GSVIVT01032696001 PE=4 SV=1
elm_00687	1	2	4.7	9.4	53	702	0.1	447	4e-75	Aminotransferase 1 OS=Cucumis melo PE=2 SV=1
elm_00699	1	2	4.7	9.4	52	922	0.1	638	5e-77	SKP1-like protein 1 OS=Malus domestica PE=2 SV=1
elm_01719	1	2	4.7	9.4	21	425	0.1	233	5e-25	Putative uncharacterized protein Sb0070s002020 (Fragment) OS=Sorghum bicolor GN=Sb0070s002020 PE=4 SV=1
elm_02539	2	1	9.4	4.7	13	891	0.1	350	2e-42	Tubulin-specific chaperone A OS=Arabidopsis thaliana GN=At2g30410 PE=2 SV=2
elm_02742	1	2	4.7	9.4	12	561	0.1	551	2e-44	Zinc transporter protein OS=Ammopiptanthus mongolicus GN=ZIP PE=2 SV=1
elm_00035	2	3	9.4	14.1	453	715	0	365	5e-23	Putative uncharacterized protein OS=Ricinus communis GN=RCOM_1045940 PE=4 SV=1
elm_00082	2	2	9.4	9.4	266	921	0	543	3e-83	Putative uncharacterized protein OS=Vitis vinifera GN=VITISV_038357 PE=3 SV=1
elm_00096	1	1	4.7	4.7	216	1571	0	1130	1e-160	ATP synthase gamma chain OS=Ricinus communis GN=RCOM_0904560 PE=3 SV=1
elm_00106	1	1	4.7	4.7	214	1611	0	989	6e-150	Whole genome shotgun sequence of line PN40024, scaffold_16.assembly12x OS=Vitis vinifera GN=GSVIVT01015078001 PE=3 SV=1
elm_00110	1	1	4.7	4.7	212	2106	0	824	5e-148	50S ribosomal protein L2, chloroplastic OS=Morus indica GN=rpl2-A PE=3 SV=1
elm_00153	3	3	14.1	14.1	199	1213	0	927	7e-109	Thioredoxin peroxidase OS=Nicotiana tabacum PE=2 SV=2
elm_00174	1	1	4.7	4.7	171	868	0	615	1e-58	Putative uncharacterized protein OS=Medicago truncatula PE=2 SV=1
elm_00181	3	2	14.1	9.4	175	1116	0	835	4e-139	Elongation factor 1-alpha OS=Oryza sativa subsp. japonica GN=REFA1 PE=2 SV=2
elm_00218	1	1	4.7	4.7	149	1315	0	755	1e-118	Tonoplast intrinsic protein 1;1 OS=Mimosa pudica GN=tip1;1 PE=2 SV=1
elm_00274	1	1	4.7	4.7	122	966	0	524	8e-79	Ribulose-phosphate 3-epimerase, chloroplastic (Fragment) OS=Solanum tuberosum PE=1 SV=1
elm_00292	9	9	42.2	42.2	760	814	0	248	1e-49	Uncharacterized protein ORF91 OS=Phalaenopsis aphrodite subsp. formosana PE=4 SV=1
elm_00373	2	2	9.4	9.4	95	728	0	335	9e-24	60S acidic ribosomal protein P1, putative OS=Ricinus communis GN=RCOM_1339620 PE=4 SV=1
elm_00380	1	1	4.7	4.7	99	898	0	356	7e-46	Putative uncharacterized protein OS=Glycine max PE=4 SV=1
elm_00459	3	4	14.1	18.8	127	563	0	122	1e-29	Putative uncharacterized protein Sb1292s002010 (Fragment) OS=Sorghum bicolor GN=Sb1292s002010 PE=4 SV=1
elm_00465	1	1	4.7	4.7	101	463	0	322	3e-29	Chlorophyll a-b binding protein 8, chloroplastic OS=Solanum lycopersicum GN=CAB8 PE=3 SV=1
elm_00573	1	1	4.7	4.7	63	1158	0	884	0	Eukaryotic translation elongation factor, putative OS=Ricinus communis GN=RCOM_1575900 PE=4 SV=1
elm_00624	1	1	4.7	4.7	57	1033	0	723	8e-47	Putative uncharacterized protein OS=Medicago truncatula PE=2 SV=1
elm_00708	1	1	4.7	4.7	51	1090	0	833	3e-119	Putative uncharacterized protein OS=Vitis vinifera GN=VITISV_014605 PE=4 SV=1
elm_00966	1	1	4.7	4.7	40	792	0	687	2e-118	Malate dehydrogenase OS=Ricinus communis GN=RCOM_0400340 PE=3 SV=1
elm_00993	1	1	4.7	4.7	43	542	0	420	3e-66	Polyubiquitin OS=Vicia faba PE=2 SV=1
elm_01016	1	1	4.7	4.7	36	547	0	159	1e-31	Putative uncharacterized protein OS=Zea mays PE=2 SV=1
elm_01105	1	1	4.7	4.7	35	508	0	427	6e-72	Whole genome shotgun sequence of line PN40024, scaffold_93.assembly12x (Fragment) OS=Vitis vinifera GN=GSVIVT01038078001 PE=4 SV=1
elm_01166	1	1	4.7	4.7	32	658	0	512	6e-46	50S ribosomal protein L29, chloroplastic OS=Arabidopsis thaliana GN=RPL29 PE=1 SV=1
elm_01439	1	1	4.7	4.7	25	757	0	475	5e-76	Ferredoxin--nitrite reductase, chloroplast, putative OS=Ricinus communis GN=RCOM_0813440 PE=4 SV=1
elm_01515	1	1	4.7	4.7	23	906	0	722	3e-62	Whole genome shotgun sequence of line PN40024, scaffold_71.assembly12x (Fragment) OS=Vitis vinifera GN=GSVIVT01034332001 PE=4 SV=1
elm_01685	1	1	4.7	4.7	21	505	0	65	8e-37	30S ribosomal protein S2, chloroplastic OS=Vitis vinifera GN=rps2 PE=3 SV=1
elm_02044	1	1	4.7	4.7	16	445	0	354	5e-64	Eukaryotic translation initiation factor 5A-3 OS=Solanum tuberosum GN=EIF5A3 PE=2 SV=1
elm_02066	1	1	4.7	4.7	18	397	0	304	4e-27	Probable histone H2A.6 OS=Oryza sativa subsp. japonica GN=Os05g0113900 PE=2 SV=2
elm_02782	1	1	4.7	4.7	29	300	0	244	3e-31	Photosystem I P700 chlorophyll a apoprotein A2 OS=Triticum aestivum GN=psaB PE=3 SV=1
elm_06871	1	1	4.7	4.7	5	534	0	373	2e-54	Solanesyl diphosphate synthase OS=Hevea brasiliensis PE=2 SV=1

## Sheet: EF and E vs C
		red=defense response		list sorted after Rstat
UniTrans	EF	E	EF pp10000	E pp10000	# of ESTs	Length	Rstat	Longest ORF	Top UP E-value	Top Uniprot Description
elm_00100	21	5	109.3	23.4	1313	1430	2.7	1141	1e-101	Class I chitinase OS=Pyrus pyrifolia PE=2 SV=1
elm_00041	9	1	46.9	4.7	352	1477	1.8	866	5e-130	Plasma membrane intrinsic protein 2-2 OS=Pyrus communis GN=Py-PIP2-2 PE=2 SV=1
elm_00054	9	2	46.9	9.4	557	1810	1.2	1211	4e-140	Whole genome shotgun sequence of line PN40024, scaffold_1.assembly12x (Fragment) OS=Vitis vinifera GN=GSVIVT01009549001 PE=4 SV=1
elm_00392	1	7	5.2	32.8	125	667	1	119	1e-45	Putative uncharacterized protein OS=Vitis vinifera GN=VITISV_009275 PE=4 SV=1
elm_00021	9	4	46.9	18.8	369	1695	0.5	1500	0	Catalase OS=Vitis vinifera GN=GCat PE=2 SV=1
elm_00063	1	5	5.2	23.4	292	2461	0.5	2168	1e-72	Sieve element-occluding protein 3 OS=Medicago truncatula GN=SEO3 PE=2 SV=1
elm_00848	4	1	20.8	4.7	44	856	0.5	825	5e-161	Magnesium-protoporphyrin IX monomethyl ester [oxidative] cyclase, chloroplastic OS=Euphorbia esula GN=CRD1 PE=3 SV=1
elm_03304	1	5	5.2	23.4	10	392	0.5	279	1e-35	Pyrroline-5-carboxylate reductase OS=Actinidia chinensis PE=2 SV=1
elm_00197	1	4	5.2	18.8	173	1305	0.4	422	3e-59	ATP synthase subunit a, chloroplastic OS=Vitis vinifera GN=atpI PE=3 SV=1
elm_00357	3	1	15.6	4.7	98	1166	0.3	794	3e-130	Ribosomal protein S4 OS=Panax ginseng PE=2 SV=1
elm_00426	3	1	15.6	4.7	81	1754	0.3	461	1e-102	Putative uncharacterized protein OS=Populus trichocarpa PE=2 SV=1
elm_02028	1	3	5.2	14.1	17	741	0.2	683	2e-90	Predicted protein OS=Populus trichocarpa GN=POPTRDRAFT_568734 PE=4 SV=1
elm_00046	4	3	20.8	14.1	286	1957	0.1	1552	0	Phosphoglycerate kinase OS=Ricinus communis GN=RCOM_1574580 PE=3 SV=1
elm_00116	3	2	15.6	9.4	241	984	0.1	615	7e-73	Nucleoside diphosphate kinase B OS=Flaveria bidentis PE=2 SV=1
elm_00134	1	2	5.2	9.4	201	1066	0.1	609	5e-51	ATP synthase subunit b', chloroplastic OS=Spinacia oleracea GN=ATPG PE=1 SV=2
elm_00147	1	2	5.2	9.4	248	665	0.1	244	8e-50	Ribulose-1,5-bisphosphate carboxylase/oxygenase activase 2 (Fragment) OS=Gossypium hirsutum PE=2 SV=1
elm_00166	1	2	5.2	9.4	177	1859	0.1	1205	0	Serine-glyoxylate aminotransferase OS=Spirodela polyrrhiza PE=2 SV=1
elm_00205	3	2	15.6	9.4	460	1280	0.1	833	1e-94	Photosystem II 22 kDa protein, chloroplast, putative OS=Ricinus communis GN=RCOM_1030930 PE=4 SV=1
elm_00227	4	3	20.8	14.1	406	1244	0.1	800	1e-133	Putative uncharacterized protein OS=Vitis vinifera GN=VITISV_001096 PE=4 SV=1
elm_00243	1	2	5.2	9.4	135	1445	0.1	982	0	Photosystem II CP47 chlorophyll apoprotein (Fragment) OS=Zelkova serrata GN=psbB PE=3 SV=1
elm_00244	2	1	10.4	4.7	130	1671	0.1	1103	0	Glycolate oxidase OS=Cucurbita cv. Kurokawa Amakuri PE=2 SV=1
elm_00299	2	1	10.4	4.7	125	815	0.1	619	4e-82	Whole genome shotgun sequence of line PN40024, scaffold_83.assembly12x (Fragment) OS=Vitis vinifera GN=GSVIVT01036445001 PE=4 SV=1
elm_00330	2	4	10.4	18.8	116	1341	0.1	1052	6e-125	Beta-1,3-glucanase OS=Citrus sinensis GN=gns1 PE=2 SV=1
elm_00390	2	1	10.4	4.7	99	745	0.1	287	2e-66	40S ribosomal protein S15a-1 OS=Arabidopsis thaliana GN=RPS15AA PE=2 SV=2
elm_00419	1	2	5.2	9.4	86	1581	0.1	1532	0	Predicted protein OS=Populus trichocarpa GN=POPTRDRAFT_564455 PE=3 SV=1
elm_00439	2	1	10.4	4.7	78	1523	0.1	1089	1e-139	Putative uncharacterized protein OS=Ricinus communis GN=RCOM_1682480 PE=4 SV=1
elm_00619	1	2	5.2	9.4	58	1131	0.1	803	8e-89	Transcription factor, putative OS=Ricinus communis GN=RCOM_0703150 PE=4 SV=1
elm_00700	1	2	5.2	9.4	53	1174	0.1	874	1e-156	Inositol-3-phosphate synthase OS=Nicotiana paniculata GN=INPS1 PE=2 SV=1
elm_00945	2	1	10.4	4.7	38	892	0.1	668	1e-79	Whole genome shotgun sequence of line PN40024, scaffold_20.assembly12x (Fragment) OS=Vitis vinifera GN=GSVIVT01018092001 PE=4 SV=1
elm_00950	2	1	10.4	4.7	39	824	0.1	615	5e-105	Putative uncharacterized protein OS=Glycine max PE=2 SV=1
elm_00963	2	1	10.4	4.7	37	1205	0.1	767	2e-92	Putative uncharacterized protein OS=Ricinus communis GN=RCOM_1617150 PE=4 SV=1
elm_00986	2	1	10.4	4.7	40	706	0.1	341	5e-24	Whole genome shotgun sequence of line PN40024, scaffold_61.assembly12x (Fragment) OS=Vitis vinifera GN=GSVIVT01031366001 PE=4 SV=1
elm_01374	2	1	10.4	4.7	26	888	0.1	878	1e-93	Predicted protein OS=Populus trichocarpa GN=POPTRDRAFT_1096522 PE=3 SV=1
elm_04411	3	2	15.6	9.4	8	492	0.1	489	4e-43	Whole genome shotgun sequence of line PN40024, scaffold_7.assembly12x (Fragment) OS=Vitis vinifera GN=GSVIVT01033575001 PE=4 SV=1
elm_05099	2	1	10.4	4.7	7	306	0.1	278	7e-42	Endosomal P24A protein, putative OS=Ricinus communis GN=RCOM_0701700 PE=4 SV=1
elm_07419	2	1	10.4	4.7	5	343	0.1	300	3e-40	PDI-like protein OS=Quercus suber GN=pdiqs PE=2 SV=1
elm_11223	2	1	10.4	4.7	3	249	0.1	247	5e-32	Whole genome shotgun sequence of line PN40024, scaffold_50.assembly12x (Fragment) OS=Vitis vinifera GN=GSVIVT01028929001 PE=4 SV=1
elm_00157	1	1	5.2	4.7	177	1249	0	890	2e-149	Predicted protein OS=Populus trichocarpa GN=POPTRDRAFT_712554 PE=4 SV=1
elm_00162	2	2	10.4	9.4	903	341	0	274	9e-42	Putative uncharacterized protein orf138b OS=Nicotiana tabacum GN=orf138c PE=4 SV=1
elm_00226	2	2	10.4	9.4	224	444	0	160	3e-25	Putative ribosomal protein S3 (Fragment) OS=Vigna unguiculata GN=rrn23 PE=2 SV=1
elm_00287	1	1	5.2	4.7	120	842	0	188	3e-36	Putative uncharacterized protein OS=Populus trichocarpa GN=Poptr_cp018 PE=4 SV=1
elm_00376	1	1	5.2	4.7	96	1009	0	856	1e-164	Elongation factor 1-alpha OS=Triticum aestivum GN=TEF1 PE=2 SV=1
elm_00396	2	2	10.4	9.4	89	862	0	437	6e-33	Putative uncharacterized protein OS=Ricinus communis GN=RCOM_0353580 PE=4 SV=1
elm_00501	1	1	5.2	4.7	72	854	0	587	3e-76	Predicted protein OS=Populus trichocarpa GN=POPTRDRAFT_830202 PE=2 SV=1
elm_00538	1	1	5.2	4.7	67	786	0	395	2e-32	Putative uncharacterized protein OS=Populus trichocarpa PE=2 SV=1
elm_00542	1	1	5.2	4.7	80	629	0	334	1e-25	Putative uncharacterized protein OS=Ricinus communis GN=RCOM_1297890 PE=4 SV=1
elm_00570	1	1	5.2	4.7	64	997	0	650	4e-96	Putative uncharacterized protein OS=Vitis vinifera GN=VITISV_005451 PE=4 SV=1
elm_00592	1	1	5.2	4.7	61	830	0	449	1e-84	Aspartic proteinase, putative OS=Ricinus communis GN=RCOM_1303660 PE=3 SV=1
elm_00603	1	1	5.2	4.7	59	734	0	350	3e-38	Putative uncharacterized protein OS=Populus trichocarpa PE=4 SV=1
elm_00679	1	1	5.2	4.7	74	435	0	390	9e-42	Chlorophyll A/B binding protein, putative OS=Ricinus communis GN=RCOM_1211480 PE=4 SV=1
elm_00709	1	1	5.2	4.7	51	1199	0	752	3e-124	Proteasome subunit alpha type OS=Vitis vinifera GN=VITISV_018657 PE=3 SV=1
elm_00731	1	1	5.2	4.7	49	1498	0	593	8e-112	Predicted protein OS=Populus trichocarpa GN=POPTRDRAFT_731296 PE=4 SV=1
elm_00866	1	1	5.2	4.7	872	646	0	422	2e-52	Chlorophyll a-b binding protein 2, chloroplastic OS=Oryza sativa subsp. japonica GN=CAB2R PE=2 SV=2
elm_00889	1	1	5.2	4.7	42	1201	0	1058	1e-162	Aspartic proteinase 1 OS=Castanea mollissima PE=2 SV=1
elm_00904	1	1	5.2	4.7	39	909	0	658	3e-78	Predicted protein OS=Populus trichocarpa GN=POPTRDRAFT_722243 PE=4 SV=1
elm_00908	1	1	5.2	4.7	39	1364	0	1143	6e-55	Predicted protein OS=Populus trichocarpa GN=POPTRDRAFT_589953 PE=4 SV=1
elm_00915	1	1	5.2	4.7	39	1055	0	650	2e-89	Predicted protein OS=Populus trichocarpa GN=POPTRDRAFT_821448 PE=4 SV=1
elm_00924	1	1	5.2	4.7	39	1606	0	918	3e-125	Whole genome shotgun sequence of line PN40024, scaffold_12.assembly12x (Fragment) OS=Vitis vinifera GN=GSVIVT01013166001 PE=4 SV=1
elm_00977	1	1	5.2	4.7	37	792	0	522	1e-84	Ubiquitin carrier protein OS=Ricinus communis GN=RCOM_0149570 PE=3 SV=1
elm_01221	1	1	5.2	4.7	29	988	0	966	2e-166	2,3-bisphosphoglycerate-independent phosphoglycerate mutase OS=Mesembryanthemum crystallinum GN=PGM1 PE=2 SV=1
elm_01260	1	1	5.2	4.7	30	553	0	307	1e-30	Retrotransposon protein OS=Oryza sativa subsp. indica PE=4 SV=1
elm_01789	2	2	10.4	9.4	19	485	0	419	3e-58	Chloroplast sedoheptulose-1,7-bisphosphatase OS=Morus alba var. multicaulis PE=2 SV=1
elm_01825	1	1	5.2	4.7	19	684	0	675	4e-122	Vacuolar H+-translocating inorganic pyrophosphatase OS=Populus trichocarpa GN=POPTRDRAFT_828371 PE=4 SV=1
elm_01989	1	1	5.2	4.7	18	734	0	497	7e-46	Putative uncharacterized protein OS=Glycine max PE=2 SV=1
elm_05110	1	1	5.2	4.7	7	624	0	472	6e-72	Whole genome shotgun sequence of line PN40024, scaffold_14.assembly12x (Fragment) OS=Vitis vinifera GN=GSVIVT01014315001 PE=4 SV=1
elm_08402	1	1	5.2	4.7	4	377	0	270	1e-43	Whole genome shotgun sequence of line PN40024, scaffold_81.assembly12x (Fragment) OS=Vitis vinifera GN=GSVIVT01036283001 PE=4 SV=1

## Sheet: EF and C vs E
				list sorted after Rstat
UniTrans	EF	C	EF pp10000	C pp10000	# of ESTs	Length	Rstat	Longest ORF	Top UP E-value	Top Uniprot Description
elm_01344	7	1	36.4	4.7	31	864	1.2	619	6e-79	Chloroplast methionine sulfoxide reductase B1 (Fragment) OS=Nicotiana tabacum GN=MsrB1 PE=2 SV=1
elm_00220	10	23	52.1	107.9	2154	682	0.9	554	3e-90	Chlorophyll a-b binding protein 1, chloroplastic OS=Sinapis alba GN=CAB1 PE=3 SV=1
elm_00024	1	6	5.2	28.1	339	2162	0.8	1406	0	Whole genome shotgun sequence of line PN40024, scaffold_8.assembly12x (Fragment) OS=Vitis vinifera GN=GSVIVT01035408001 PE=4 SV=1
elm_00149	1	6	5.2	28.1	283	650	0.8	466	5e-52	Ribulose bisphosphate carboxylase small chain OS=Corchorus olitorius PE=2 SV=1
elm_00348	1	6	5.2	28.1	96	1086	0.8	752	3e-102	Predicted protein OS=Populus trichocarpa GN=POPTRDRAFT_716478 PE=2 SV=1
elm_00224	4	11	20.8	51.6	550	397	0.6	224	1e-31	Chlorophyll a-b binding protein 1, chloroplastic OS=Sinapis alba GN=CAB1 PE=3 SV=1
elm_00324	1	5	5.2	23.5	102	1641	0.5	1250	0	Glutamine synthetase OS=Populus trichocarpa GN=POPTRDRAFT_820914 PE=2 SV=1
elm_00808	1	5	5.2	23.5	45	1037	0.5	563	4e-96	Predicted protein OS=Populus trichocarpa GN=POPTRDRAFT_552462 PE=4 SV=1
elm_00939	4	1	20.8	4.7	39	1095	0.5	470	2e-128	GRP-like protein 2 OS=Gossypium hirsutum GN=GRPL2 PE=2 SV=1
elm_00094	1	4	5.2	18.8	268	1046	0.4	580	4e-83	Peptidyl-prolyl cis-trans isomerase OS=Citrus sinensis GN=CYP PE=2 SV=1
elm_00337	3	1	15.6	4.7	101	1096	0.3	662	1e-94	Tonoplast intrinsic protein, putative OS=Ricinus communis GN=RCOM_0190360 PE=3 SV=1
elm_00389	3	1	15.6	4.7	88	1525	0.3	1327	0	Lipoxygenase OS=Camellia sinensis GN=lox3 PE=2 SV=1
elm_05240	3	1	15.6	4.7	6	417	0.3	307	2e-58	F-box family protein OS=Populus trichocarpa GN=POPTRDRAFT_559379 PE=4 SV=1
elm_00186	4	2	20.8	9.4	165	1510	0.2	1151	0	5-methyltetrahydropteroyltriglutamate--homocysteine methyltransferase, putative OS=Ricinus communis GN=RCOM_1321820 PE=3 SV=1
elm_00890	1	3	5.2	14.1	41	867	0.2	611	7e-100	Fructose-bisphosphate aldolase (Fragment) OS=Solanum lycopersicum PE=2 SV=1
elm_01754	1	3	5.2	14.1	20	596	0.2	579	5e-32	N-rich protein, putative OS=Ricinus communis GN=RCOM_1311800 PE=4 SV=1
elm_00103	4	3	20.8	14.1	250	1107	0.1	794	1e-107	Chlorophyll a-b binding protein 7, chloroplastic OS=Solanum lycopersicum GN=CAB7 PE=3 SV=1
elm_00137	2	1	10.4	4.7	196	1639	0.1	1022	2e-163	Predicted protein OS=Populus trichocarpa GN=POPTRDRAFT_552033 PE=3 SV=1
elm_00142	2	1	10.4	4.7	430	391	0.1	236	1e-30	Putative uncharacterized protein orf138b OS=Nicotiana tabacum GN=orf138c PE=4 SV=1
elm_00161	1	2	5.2	9.4	446	717	0.1	568	1e-75	Auxin-binding protein ABP19a OS=Prunus persica GN=ABP19A PE=3 SV=1
elm_00194	2	1	10.4	4.7	168	1344	0.1	620	8e-50	Predicted protein (Fragment) OS=Populus trichocarpa GN=POPTRDRAFT_195915 PE=4 SV=1
elm_00225	1	2	5.2	9.4	1782	709	0.1	628	1e-79	Chlorophyll a-b binding protein 2, chloroplastic OS=Oryza sativa subsp. japonica GN=CAB2R PE=2 SV=2
elm_00258	1	2	5.2	9.4	125	1377	0.1	1070	0	Serine hydroxymethyltransferase OS=Populus tremuloides GN=SHMT7 PE=2 SV=1
elm_00369	4	3	20.8	14.1	103	980	0.1	650	1e-100	Ribosomal protein L1 OS=Elaeis guineensis var. tenera PE=2 SV=1
elm_00445	1	2	5.2	9.4	1370	525	0.1	202	5e-32	Chlorophyll a-b binding protein of LHCII type 1 (Fragment) OS=Cucumis sativus PE=2 SV=1
elm_00792	1	2	5.2	9.4	52	1307	0.1	1152	2e-154	Inner membrane protein OS=Populus trichocarpa GN=POPTRDRAFT_706185 PE=3 SV=1
elm_00801	2	1	10.4	4.7	52	874	0.1	608	4e-73	Whole genome shotgun sequence of line PN40024, scaffold_112.assembly12x (Fragment) OS=Vitis vinifera GN=GSVIVT01012395001 PE=4 SV=1
elm_00814	1	2	5.2	9.4	45	1467	0.1	1059	7e-162	CBL-interacting serine/threonine-protein kinase, putative OS=Ricinus communis GN=RCOM_0370920 PE=4 SV=1
elm_03071	1	2	5.2	9.4	11	493	0.1	194	6e-50	Whole genome shotgun sequence of line PN40024, scaffold_246.assembly12x (Fragment) OS=Vitis vinifera GN=GSVIVT01004977001 PE=4 SV=1
elm_00037	3	4	15.6	18.8	417	863	0	380	1e-38	Whole genome shotgun sequence of line PN40024, scaffold_154.assembly12x (Fragment) OS=Vitis vinifera GN=GSVIVT01001299001 PE=4 SV=1
elm_00081	2	2	10.4	9.4	248	1101	0	791	1e-130	Whole genome shotgun sequence of line PN40024, scaffold_36.assembly12x (Fragment) OS=Vitis vinifera GN=GSVIVT01023471001 PE=4 SV=1
elm_00087	3	3	15.6	14.1	299	927	0	509	3e-62	Predicted protein OS=Populus trichocarpa GN=POPTRDRAFT_715775 PE=2 SV=1
elm_00089	2	3	10.4	14.1	253	1713	0	1352	0	Tubulin alpha chain OS=Prunus dulcis GN=TUBA PE=2 SV=1
elm_00131	1	1	5.2	4.7	202	1191	0	739	2e-97	Cytochrome b6-f complex iron-sulfur subunit OS=Glycine max PE=2 SV=1
elm_00177	1	1	5.2	4.7	174	1547	0	1225	0	Ubiquitin OS=Pisum sativum GN=PUB4 PE=4 SV=1
elm_00204	1	1	5.2	4.7	1348	500	0	232	2e-31	Photosystem II 10 kDa polypeptide, chloroplastic OS=Solanum tuberosum GN=PSBR PE=2 SV=1
elm_00215	2	2	10.4	9.4	142	2081	0	988	2e-132	Arginase OS=Malus hupehensis PE=2 SV=1
elm_00222	2	2	10.4	9.4	146	961	0	404	7e-41	Histone H2A.6 OS=Arabidopsis thaliana GN=RAT5 PE=1 SV=1
elm_00240	1	1	5.2	4.7	129	1335	0	1073	0	Fructose-bisphosphate aldolase OS=Populus trichocarpa GN=POPTRDRAFT_708143 PE=2 SV=1
elm_00268	1	1	5.2	4.7	122	896	0	194	1e-40	Uncharacterized protein ORF91 OS=Phalaenopsis aphrodite subsp. formosana PE=4 SV=1
elm_00297	2	2	10.4	9.4	126	722	0	672	6e-57	Putative uncharacterized protein OS=Vitis vinifera GN=VITISV_035042 PE=4 SV=1
elm_00304	1	1	5.2	4.7	108	1481	0	1109	5e-161	Whole genome shotgun sequence of line PN40024, scaffold_10.assembly12x (Fragment) OS=Vitis vinifera GN=GSVIVT01010328001 PE=3 SV=1
elm_00343	1	1	5.2	4.7	97	915	0	651	1e-99	Protochlorophyllide reductase, chloroplastic OS=Pisum sativum GN=3PCR PE=1 SV=1
elm_00488	1	1	5.2	4.7	72	1243	0	815	5e-118	Predicted protein OS=Populus trichocarpa GN=POPTRDRAFT_1108794 PE=4 SV=1
elm_00530	1	1	5.2	4.7	68	1177	0	898	3e-79	Ribonucleoprotein, chloroplast, putative OS=Ricinus communis GN=RCOM_1355620 PE=4 SV=1
elm_00543	1	1	5.2	4.7	71	902	0	482	1e-46	Putative uncharacterized protein OS=Vitis vinifera GN=VITISV_027129 PE=4 SV=1
elm_00593	1	1	5.2	4.7	91	560	0	173	2e-28	Putative uncharacterized protein Sb0016s002500 OS=Sorghum bicolor GN=Sb0016s002500 PE=4 SV=1
elm_00692	1	1	5.2	4.7	52	908	0	545	5e-101	Whole genome shotgun sequence of line PN40024, scaffold_20.assembly12x (Fragment) OS=Vitis vinifera GN=GSVIVT01017654001 PE=3 SV=1
elm_00730	2	2	10.4	9.4	51	584	0	182	2e-35	Ribosomal protein S8 (Fragment) OS=Glycine max PE=2 SV=1
elm_00805	1	1	5.2	4.7	44	896	0	458	6e-74	Whole genome shotgun sequence of line PN40024, scaffold_151.assembly12x (Fragment) OS=Vitis vinifera GN=GSVIVT01001168001 PE=4 SV=1
elm_01085	1	1	5.2	4.7	34	838	0	576	3e-86	60S ribosomal protein L12, putative OS=Ricinus communis GN=RCOM_0153900 PE=3 SV=1
elm_01265	1	1	5.2	4.7	29	549	0	327	5e-49	Eukaryotic translation initiation factor 5A OS=Manihot esculenta PE=2 SV=2
elm_01305	1	1	5.2	4.7	28	910	0	485	5e-90	Whole genome shotgun sequence of line PN40024, scaffold_11.assembly12x (Fragment) OS=Vitis vinifera GN=GSVIVT01011891001 PE=3 SV=1
elm_01408	1	1	5.2	4.7	29	643	0	595	2e-60	Whole genome shotgun sequence of line PN40024, scaffold_4.assembly12x (Fragment) OS=Vitis vinifera GN=GSVIVT01024811001 PE=4 SV=1
elm_01626	1	1	5.2	4.7	22	721	0	412	3e-64	Putative uncharacterized protein OS=Ricinus communis GN=RCOM_1014620 PE=4 SV=1
elm_01720	1	1	5.2	4.7	20	714	0	492	8e-74	Putative uncharacterized protein OS=Zea mays PE=2 SV=1
elm_01747	1	1	5.2	4.7	33	489	0	376	9e-41	Histone H2A OS=Euphorbia esula PE=2 SV=1
elm_01800	1	1	5.2	4.7	19	785	0	615	1e-83	F-box family protein OS=Populus trichocarpa GN=POPTRDRAFT_1107029 PE=4 SV=1
elm_02267	1	1	5.2	4.7	15	561	0	248	2e-66	Cytochrome c1-2, heme protein, mitochondrial (Fragment) OS=Solanum tuberosum GN=CYCL PE=1 SV=1
elm_02530	1	1	5.2	4.7	13	472	0	460	5e-75	2-cys peroxiredoxin OS=Populus trichocarpa GN=PtrcPrx2cysB PE=2 SV=1
elm_03815	1	1	5.2	4.7	9	630	0	434	2e-70	Whole genome shotgun sequence of line PN40024, scaffold_2.assembly12x (Fragment) OS=Vitis vinifera GN=GSVIVT01017308001 PE=4 SV=1
elm_03864	1	1	5.2	4.7	9	631	0	621	2e-74	Putative uncharacterized protein OS=Ricinus communis GN=RCOM_0340260 PE=4 SV=1
elm_13232	1	1	5.2	4.7	3	265	0	263	8e-38	Whole genome shotgun sequence of line PN40024, scaffold_4.assembly12x (Fragment) OS=Vitis vinifera GN=GSVIVT01024714001 PE=4 SV=1

## Sheet: C vs EF and E
		red=defense response		list sorted after Rstat
UniTrans	C	C pp10000	# of ESTs	Length	Rstat	Longest ORF	Top UP E-value	Top Uniprot Description
elm_00371	1	4.7	108	680	90.1	403	2e-33	Putative uncharacterized protein OS=Medicago truncatula PE=4 SV=1
elm_00040	4	18.8	375	864	35.6	389	2e-51	Putative uncharacterized protein OS=Glycine max PE=2 SV=1
elm_00279	5	23.5	464	545	31.3	367	8e-58	Putative uncharacterized protein OS=Populus trichocarpa x Populus deltoides PE=2 SV=1
elm_00104	1	4.7	320	985	30.3	436	5e-102	Isoflavone reductase related protein OS=Pyrus communis GN=Pyrc5 PE=2 SV=1
elm_00033	1	4.7	339	731	20	353	4e-23	Putative uncharacterized protein OS=Vitis vinifera GN=VITISV_037530 PE=4 SV=1
elm_00156	4	18.8	321	839	16.7	389	2e-51	Putative uncharacterized protein OS=Glycine max PE=2 SV=1
elm_00414	1	4.7	108	945	15.8	458	2e-47	Putative uncharacterized protein OS=Populus trichocarpa PE=2 SV=1
elm_00182	1	4.7	169	1087	15.7	678	1e-56	Predicted protein OS=Populus trichocarpa GN=POPTRDRAFT_664200 PE=4 SV=1
elm_00145	1	4.7	241	733	15	405	2e-22	60S acidic ribosomal protein P1, putative OS=Ricinus communis GN=RCOM_1339620 PE=4 SV=1
elm_00353	2	9.4	113	894	14.8	630	3e-60	Photosystem II 22 kDa protein, chloroplast, putative OS=Ricinus communis GN=RCOM_1030930 PE=4 SV=1
elm_00168	5	23.5	167	1585	14.7	1122	2e-147	Chitinase, putative OS=Ricinus communis GN=RCOM_1378210 PE=4 SV=1
elm_00155	3	14.1	186	1276	14.6	776	3e-120	Putative uncharacterized protein OS=Populus trichocarpa x Populus deltoides PE=2 SV=1
elm_00200	1	4.7	206	839	14.4	272	3e-34	Predicted protein OS=Populus trichocarpa GN=POPTRDRAFT_826664 PE=4 SV=1
elm_00857	1	4.7	41	913	14.2	749	1e-144	S-adenosylmethionine synthetase 1 OS=Elaeagnus umbellata GN=SAMS1 PE=2 SV=1
elm_01934	8	37.5	20	402	13.5	269	5e-21	Putative uncharacterized protein OS=Ricinus communis GN=RCOM_1643610 PE=4 SV=1
elm_00740	8	37.5	59	660	13.3	406	7e-38	40S ribosomal protein S21-2 OS=Arabidopsis thaliana GN=RPS21C PE=3 SV=1
elm_00090	6	28.1	235	790	13.2	543	3e-25	Photosystem I reaction center subunit IV B, chloroplastic OS=Nicotiana sylvestris GN=PSAEB PE=1 SV=1
elm_00280	2	9.4	165	520	13.2	359	1e-53	Light-harvesting complex II protein Lhcb1 OS=Populus trichocarpa GN=Lhcb1-1 PE=4 SV=1
elm_00234	2	9.4	137	903	13.1	563	1e-51	30S ribosomal protein 3, chloroplastic OS=Spinacia oleracea GN=PSRP3 PE=1 SV=1
elm_03449	1	4.7	15	481	12.9	163	3e-44	Putative uncharacterized protein OS=Oryza sativa subsp. japonica GN=P0577B11.132 PE=4 SV=1
elm_00509	1	4.7	72	866	12.5	717	1e-137	Polyubiquitin OS=Elaeagnus umbellata PE=2 SV=1
elm_00088	1	4.7	243	1174	12.4	694	3e-43	Predicted protein OS=Populus trichocarpa GN=POPTRDRAFT_825509 PE=4 SV=1
elm_01111	2	9.4	33	978	12.4	859	3e-137	Cinnamate 4-hydroxylase, putative OS=Ricinus communis GN=RCOM_1164350 PE=3 SV=1
elm_00838	1	4.7	43	946	12.1	776	7e-81	Elongation factor Tu, chloroplastic OS=Glycine max GN=TUFB1 PE=3 SV=1
elm_00722	1	4.7	53	806	11.5	359	9e-50	Whole genome shotgun sequence of line PN40024, scaffold_90.assembly12x (Fragment) OS=Vitis vinifera GN=GSVIVT01037626001 PE=4 SV=1
elm_00193	1	4.7	169	785	11.3	335	3e-46	Predicted protein OS=Populus trichocarpa GN=POPTRDRAFT_664200 PE=4 SV=1
elm_00167	1	4.7	180	928	11	548	2e-60	Whole genome shotgun sequence of line PN40024, scaffold_1.assembly12x (Fragment) OS=Vitis vinifera GN=GSVIVT01010012001 PE=4 SV=1
elm_00202	2	9.4	155	934	10.7	698	6e-61	Predicted protein OS=Populus trichocarpa GN=POPTRDRAFT_715775 PE=2 SV=1
elm_00630	1	4.7	57	834	10.7	536	3e-81	Calmodulin OS=Lilium longiflorum PE=2 SV=2
elm_00868	2	9.4	43	890	10.6	350	2e-77	Minor allergen Alt a, putative OS=Ricinus communis GN=RCOM_0066700 PE=4 SV=1
elm_00223	1	4.7	140	1120	10.4	856	4e-143	Putative uncharacterized protein OS=Vitis vinifera GN=VITISV_021173 PE=4 SV=1
elm_04872	5	23.5	7	299	10.3	297	1e-42	Predicted protein OS=Populus trichocarpa GN=POPTRDRAFT_811592 PE=4 SV=1
elm_00057	1	4.7	272	1239	10.2	674	1e-85	Photosystem I reaction center subunit III, chloroplast, putative OS=Ricinus communis GN=RCOM_1426230 PE=4 SV=1
elm_00454	1	4.7	142	291	10.1	272	2e-34	Putative uncharacterized protein ophh-67 (Fragment) OS=Phillyrea latifolia GN=ophh-67 PE=2 SV=1
elm_00332	1	4.7	107	771	9.2	437	7e-73	Whole genome shotgun sequence of line PN40024, scaffold_66.assembly12x (Fragment) OS=Vitis vinifera GN=GSVIVT01032540001 PE=4 SV=1
elm_01482	1	4.7	25	400	9.1	283	1e-40	Whole genome shotgun sequence of line PN40024, scaffold_20.assembly12x (Fragment) OS=Vitis vinifera GN=GSVIVT01017899001 PE=4 SV=1
elm_02736	3	14.1	12	456	9.1	225	8e-44	Whole genome shotgun sequence of line PN40024, scaffold_127.assembly12x (Fragment) OS=Vitis vinifera GN=GSVIVT01013724001 PE=4 SV=1
elm_00678	1	4.7	60	469	8.8	416	2e-55	Lipoxygenase (Fragment) OS=Vitis vinifera GN=GSVIVT01000084001 PE=3 SV=1
elm_00523	5	23.5	90	400	8.7	368	8e-36	Light-harvesting complex I protein Lhca4 OS=Populus trichocarpa GN=Lhca4 PE=4 SV=1
elm_00333	1	4.7	100	1428	8.6	1165	2e-154	DnaJ protein homolog OS=Cucumis sativus GN=DNAJ1 PE=2 SV=1
elm_09725	4	18.8	5	357	8.6	154	8e-38	Epsin-2, putative OS=Ricinus communis GN=RCOM_0050890 PE=4 SV=1
elm_00733	1	4.7	59	626	8.1	446	5e-44	Cytochrome b6-f complex iron-sulfur subunit OS=Glycine max PE=2 SV=1
elm_02177	5	23.5	18	570	8.1	561	3e-47	6,7-dimethyl-8-ribityllumazine synthase OS=Populus trichocarpa GN=POPTRDRAFT_585046 PE=3 SV=1
elm_05312	4	18.8	7	414	8.1	213	2e-25	Structural constituent of ribosome OS=Zea mays PE=2 SV=1
elm_01269	1	4.7	52	818	8	174	1e-30	NADH-plastoquinone oxidoreductase subunit 5 (Fragment) OS=Zelkova serrata GN=ndhF PE=4 SV=1
elm_00334	7	32.8	128	775	7.9	437	2e-52	Putative uncharacterized protein OS=Vitis vinifera GN=VITISV_021007 PE=3 SV=1
elm_00652	6	28.1	56	847	7.8	576	1e-84	Ubiquitin carrier protein OS=Vigna radiata PE=2 SV=1
elm_00773	1	4.7	48	546	7.7	468	3e-63	Photosystem II 22 kDa protein, chloroplast, putative OS=Ricinus communis GN=RCOM_1030930 PE=4 SV=1
elm_01341	4	18.8	27	573	7.7	531	5e-45	Putative uncharacterized protein OS=Glycine max PE=2 SV=1
elm_00585	1	4.7	64	815	7.5	537	7e-61	Whole genome shotgun sequence of line PN40024, scaffold_4.assembly12x (Fragment) OS=Vitis vinifera GN=GSVIVT01024811001 PE=4 SV=1
elm_00807	1	4.7	51	1029	7.3	869	4e-145	Xyloglucan endotransglucosylase/hydrolase 4 OS=Malus domestica PE=2 SV=1
elm_03047	1	4.7	19	354	7.3	336	1e-50	Whole genome shotgun sequence of line PN40024, scaffold_0.assembly12x (Fragment) OS=Vitis vinifera GN=GSVIVT01007816001 PE=4 SV=1
elm_00449	2	9.4	79	1395	7.2	920	2e-89	Predicted protein OS=Populus trichocarpa GN=MYB173 PE=4 SV=1
elm_00272	1	4.7	151	1169	7.1	413	1e-88	ATP synthase subunit beta, chloroplastic OS=Morus indica GN=atpB PE=3 SV=1
elm_00553	1	4.7	70	1476	7.1	988	2e-172	Cysteine protease OS=Vitis vinifera GN=CysP PE=2 SV=1
elm_09646	3	14.1	4	222	6.9	217	1e-31	Whole genome shotgun sequence of line PN40024, scaffold_20.assembly12x (Fragment) OS=Vitis vinifera GN=GSVIVT01017932001 PE=4 SV=1
elm_00427	1	4.7	105	681	6.8	379	4e-23	Putative uncharacterized protein OS=Ricinus communis GN=RCOM_1045940 PE=4 SV=1
elm_00714	1	4.7	51	705	6.8	546	2e-102	Elongation factor 1-alpha OS=Triticum aestivum GN=TEF1 PE=2 SV=1
elm_01245	1	4.7	29	695	6.8	380	7e-40	Predicted protein OS=Populus trichocarpa GN=POPTRDRAFT_814484 PE=2 SV=1
elm_10771	3	14.1	3	248	6.8	242	1e-42	Peptidyl-prolyl cis-trans isomerase OS=Ricinus communis GN=RCOM_1451950 PE=3 SV=1
elm_13350	3	14.1	3	268	6.8	260	5e-29	Acyltransferase, putative OS=Ricinus communis GN=RCOM_0046120 PE=4 SV=1
elm_01962	1	4.7	28	625	6.6	200	6e-51	Porin OS=Prunus armeniaca GN=mPOR PE=2 SV=1
elm_09711	1	4.7	4	220	6.6	215	3e-31	Ubiquinone biosynthesis protein coq-8, putative OS=Ricinus communis GN=RCOM_0205150 PE=4 SV=1
elm_00608	1	4.7	72	487	6.5	218	3e-27	Whole genome shotgun sequence of line PN40024, scaffold_4.assembly12x (Fragment) OS=Vitis vinifera GN=GSVIVT01025018001 PE=4 SV=1
elm_00967	1	4.7	38	545	6.5	338	6e-42	Ubiquitin-conjugating enzyme E2-17 kDa OS=Solanum lycopersicum PE=2 SV=1
elm_09635	3	14.1	4	380	6.5	378	5e-28	Whole genome shotgun sequence of line PN40024, scaffold_46.assembly12x (Fragment) OS=Vitis vinifera GN=GSVIVT01026980001 PE=4 SV=1
elm_01419	1	4.7	25	558	6.4	388	2e-51	Predicted protein OS=Populus trichocarpa GN=POPTRDRAFT_596964 PE=4 SV=1
elm_00665	2	9.4	57	832	6.3	758	1e-126	Heat shock protein 90-2 OS=Glycine max PE=2 SV=1
elm_00701	3	14.1	54	823	6.3	338	7e-29	Copper chaperone OS=Populus alba x Populus tremula var. glandulosa GN=CCH PE=4 SV=1
elm_00750	1	4.7	49	1106	6.3	908	2e-115	Chlorophyll A/B binding protein, putative OS=Ricinus communis GN=RCOM_0593190 PE=4 SV=1
elm_01034	1	4.7	35	769	6.3	668	1e-81	Whole genome shotgun sequence of line PN40024, scaffold_67.assembly12x (Fragment) OS=Vitis vinifera GN=GSVIVT01032680001 PE=4 SV=1
elm_00412	1	4.7	83	1119	6.2	857	1e-113	Whole genome shotgun sequence of line PN40024, scaffold_46.assembly12x (Fragment) OS=Vitis vinifera GN=GSVIVT01027006001 PE=3 SV=1
elm_00511	1	4.7	76	668	6.2	209	2e-31	Putative uncharacterized protein OS=Cicer arietinum PE=4 SV=1
elm_00562	2	9.4	66	864	6.2	612	2e-41	Whole genome shotgun sequence of line PN40024, scaffold_122.assembly12x (Fragment) OS=Vitis vinifera GN=GSVIVT01013404001 PE=4 SV=1
elm_00660	1	4.7	54	907	6.2	667	1e-80	Whole genome shotgun sequence of line PN40024, scaffold_1.assembly12x OS=Vitis vinifera GN=GSVIVT01009628001 PE=4 SV=1
elm_00989	4	18.8	37	745	6.2	278	2e-28	Putative uncharacterized protein OS=Vitis vinifera GN=VITISV_030491 PE=4 SV=1
elm_01436	1	4.7	25	916	6.2	549	3e-96	Predicted protein OS=Ostreococcus lucimarinus (strain CCE9901) GN=OSTLU_26284 PE=3 SV=1
elm_02024	1	4.7	18	354	6.2	174	7e-26	Whole genome shotgun sequence of line PN40024, scaffold_20.assembly12x (Fragment) OS=Vitis vinifera GN=GSVIVT01017852001 PE=4 SV=1
elm_02360	1	4.7	14	503	6.2	330	4e-42	Predicted protein OS=Populus trichocarpa GN=POPTRDRAFT_717366 PE=2 SV=1
elm_06016	1	4.7	6	237	6.2	235	1e-34	DNA binding protein, putative OS=Ricinus communis GN=RCOM_1433520 PE=4 SV=1
elm_07739	3	14.1	4	264	6.2	261	1e-39	UDP-glucose 6-dehydrogenase, putative OS=Ricinus communis GN=RCOM_1621090 PE=4 SV=1
elm_08840	3	14.1	4	361	6.2	359	1e-37	Serine/threonine-protein kinase PBS1, putative OS=Ricinus communis GN=RCOM_1299070 PE=4 SV=1
elm_00803	4	18.8	48	869	6.1	505	8e-79	Whole genome shotgun sequence of line PN40024, scaffold_20.assembly12x (Fragment) OS=Vitis vinifera GN=GSVIVT01018060001 PE=4 SV=1
elm_00815	4	18.8	49	679	6.1	491	2e-60	Histone H3.2 OS=Triticum aestivum PE=1 SV=2
elm_07408	3	14.1	5	302	6.1	299	4e-46	Cytochrome b6-f complex iron-sulfur subunit OS=Ricinus communis GN=RCOM_1761880 PE=4 SV=1
elm_00319	1	4.7	115	801	6	317	7e-33	ATOZI1, putative OS=Ricinus communis GN=RCOM_1354880 PE=4 SV=1
elm_00747	1	4.7	68	595	6	546	2e-52	Predicted protein OS=Populus trichocarpa GN=POPTRDRAFT_643350 PE=4 SV=1
elm_00625	1	4.7	92	669	5.9	410	2e-60	Histone H3.2 OS=Triticum aestivum PE=1 SV=2
elm_04762	3	14.1	7	428	5.9	423	4e-43	Putative uncharacterized protein OS=Medicago truncatula PE=2 SV=1
elm_05554	2	9.4	6	284	5.9	275	2e-23	Putative uncharacterized protein OS=Ricinus communis GN=RCOM_0529190 PE=4 SV=1
elm_00704	1	4.7	51	1287	5.8	1016	3e-103	Predicted protein (Fragment) OS=Populus trichocarpa GN=POPTRDRAFT_260821 PE=4 SV=1
elm_01241	1	4.7	29	738	5.7	665	1e-62	Putative uncharacterized protein OS=Vitis vinifera GN=VITISV_028610 PE=4 SV=1
elm_00374	1	4.7	90	1080	5.6	779	1e-144	Predicted protein OS=Populus trichocarpa GN=POPTRDRAFT_569972 PE=2 SV=1
elm_00475	3	14.1	90	965	5.6	428	4e-63	Predicted protein OS=Populus trichocarpa GN=POPTRDRAFT_746459 PE=2 SV=1
elm_00958	2	9.4	37	829	5.6	625	1e-43	Putative uncharacterized protein OS=Vitis vinifera GN=VITISV_025473 PE=4 SV=1
elm_01352	1	4.7	28	823	5.6	513	3e-63	ATP-dependent Clp protease proteolytic subunit (Fragment) OS=Vitis vinifera GN=GSVIVT01037850001 PE=3 SV=1
elm_06198	3	14.1	6	295	5.5	292	6e-41	Transcription factor, putative OS=Ricinus communis GN=RCOM_0204840 PE=4 SV=1
elm_11533	2	9.4	3	375	5.5	259	5e-24	Putative uncharacterized protein (Fragment) OS=Glycine max PE=2 SV=1
elm_00342	1	4.7	99	987	5.4	723	8e-76	Putative uncharacterized protein (Fragment) OS=Glycine max PE=2 SV=1
elm_00870	1	4.7	41	1052	5.4	1022	1e-139	Peroxidase OS=Ficus carica PE=2 SV=1
elm_00206	1	4.7	146	1956	5.3	305	0	Maturase K OS=Ulmus pumila GN=matK PE=3 SV=1
elm_00532	1	4.7	67	660	5.3	164	7e-41	Cytochrome b6-f complex iron-sulfur subunit, chloroplastic OS=Solanum tuberosum GN=petC PE=2 SV=1
elm_01713	1	4.7	23	1013	5.3	503	8e-109	Predicted protein OS=Populus trichocarpa GN=POPTRDRAFT_739236 PE=2 SV=1
elm_00242	4	18.8	151	881	5.1	452	2e-40	Histone H2A OS=Euphorbia esula PE=2 SV=1
elm_00284	1	4.7	145	1283	5.1	932	4e-65	Predicted protein OS=Populus trichocarpa GN=POPTRDRAFT_819088 PE=4 SV=1
elm_02178	1	4.7	16	687	5.1	428	2e-64	Superoxide dismutase [Mn], mitochondrial OS=Prunus persica GN=SOD PE=2 SV=1
elm_00484	1	4.7	74	1245	5	869	3e-121	Glyoxysomal ascorbate peroxidase OS=Gossypium hirsutum GN=gAPX PE=2 SV=1
elm_00537	2	9.4	67	1155	5	701	3e-39	Ethylene responsive transcription factor 3a OS=Prunus salicina GN=ERF3a PE=2 SV=1
elm_00831	1	4.7	45	937	5	668	2e-34	Predicted protein OS=Populus trichocarpa GN=POPTRDRAFT_706754 PE=2 SV=1
elm_00960	1	4.7	38	926	4.9	720	1e-131	Predicted protein OS=Populus trichocarpa GN=POPTRDRAFT_827990 PE=4 SV=1
elm_01703	1	4.7	26	927	4.9	858	1e-119	Predicted protein OS=Populus trichocarpa GN=POPTRDRAFT_834438 PE=3 SV=1
elm_01945	1	4.7	17	506	4.9	224	2e-30	Superoxide dismutase [Cu-Zn] OS=Populus suaveolens GN=SODcyt1 PE=2 SV=1
elm_01949	1	4.7	17	751	4.9	656	1e-77	Dihydroflavonol 4-reductase OS=Phytolacca americana GN=dfr PE=2 SV=1
elm_02294	3	14.1	15	421	4.9	416	4e-61	Putative uncharacterized protein OS=Ricinus communis GN=RCOM_0278070 PE=4 SV=1
elm_09131	2	9.4	4	328	4.9	325	9e-34	Putative uncharacterized protein OS=Glycine max PE=2 SV=1
elm_00321	4	18.8	106	982	4.8	563	3e-58	V-type proton ATPase 16 kDa proteolipid subunit OS=Kalanchoe daigremontiana PE=2 SV=1
elm_00552	1	4.7	66	985	4.8	623	2e-100	60S ribosomal protein L13 OS=Populus trichocarpa GN=POPTRDRAFT_917214 PE=3 SV=1
elm_03138	2	9.4	11	525	4.8	288	2e-23	Predicted protein OS=Populus trichocarpa GN=POPTRDRAFT_1074415 PE=4 SV=1
elm_06353	2	9.4	5	283	4.8	224	4e-32	Oxysterol binding protein, putative OS=Ricinus communis GN=RCOM_0915360 PE=3 SV=1
elm_00239	1	4.7	148	620	4.7	356	3e-30	Cystatin OS=Spinacia oleracea GN=CPI PE=4 SV=1
elm_00362	1	4.7	144	775	4.7	529	1e-70	Ubiquitin extension protein OS=Solanum tuberosum PE=2 SV=1
elm_00694	1	4.7	52	1020	4.7	820	3e-119	Alpha-expansin OS=Ziziphus jujuba PE=2 SV=1
elm_00765	1	4.7	47	1038	4.7	668	1e-71	Putative uncharacterized protein OS=Vitis vinifera GN=VITISV_031633 PE=4 SV=1
elm_01813	1	4.7	20	587	4.7	336	2e-43	Chlorophyll a-b binding protein 2 OS=Zea mays PE=2 SV=1
elm_05059	2	9.4	7	437	4.7	432	1e-55	Predicted protein OS=Populus trichocarpa GN=POPTRDRAFT_565414 PE=4 SV=1
elm_05806	1	4.7	7	426	4.7	309	7e-45	50S ribosomal protein L4, chloroplastic OS=Nicotiana tabacum GN=RPL4 PE=2 SV=1
elm_13506	2	9.4	3	236	4.7	230	6e-30	Methylthioribose kinase, putative OS=Ricinus communis GN=RCOM_0811160 PE=4 SV=1
elm_00641	2	9.4	64	1120	4.6	899	5e-152	Malate dehydrogenase OS=Vitis vinifera GN=GSVIVT01036965001 PE=3 SV=1
elm_01178	1	4.7	31	1018	4.6	334	4e-56	Predicted protein OS=Populus trichocarpa GN=POPTRDRAFT_639670 PE=4 SV=1
elm_00480	1	4.7	92	847	4.5	562	2e-75	Ribosomal protein S9, putative OS=Ricinus communis GN=RCOM_0812680 PE=3 SV=1
elm_00992	3	14.1	37	875	4.5	675	2e-81	Pterin-4-alpha-carbinolamine dehydratase, putative OS=Ricinus communis GN=RCOM_1502880 PE=4 SV=1
elm_01936	2	9.4	18	510	4.5	412	2e-51	60S ribosomal protein L30 OS=Lupinus luteus GN=RPL30 PE=3 SV=1
elm_02357	2	9.4	14	672	4.5	668	5e-53	Cystathionine gamma-synthase isoform 2 OS=Solanum tuberosum GN=CgS2 PE=2 SV=1
elm_03207	2	9.4	10	660	4.5	547	3e-57	Carboxyl methyltransferase 4 OS=Humulus lupulus GN=CMT4 PE=2 SV=1
elm_03734	2	9.4	9	503	4.5	423	6e-39	Predicted protein OS=Populus trichocarpa GN=POPTRDRAFT_915476 PE=4 SV=1
elm_14994	2	9.4	2	226	4.5	223	5e-29	Putative uncharacterized protein (Fragment) OS=Ipomoea trifida PE=4 SV=1
elm_18440	2	9.4	2	245	4.5	158	9e-21	Probable rhamnose biosynthetic enzyme 1 OS=Arabidopsis thaliana GN=RHM1 PE=2 SV=1
elm_19132	2	9.4	2	209	4.5	206	2e-25	Whole genome shotgun sequence of line PN40024, scaffold_38.assembly12x (Fragment) OS=Vitis vinifera GN=GSVIVT01023836001 PE=4 SV=1
elm_19365	2	9.4	2	254	4.5	253	3e-41	Omega-3 fatty acid desaturase, endoplasmic reticulum OS=Phaseolus aureus GN=ARG1 PE=2 SV=1
elm_00495	3	14.1	72	802	4.4	404	2e-59	40S ribosomal protein S24 OS=Vitis vinifera GN=VITISV_035625 PE=3 SV=1
elm_00746	3	14.1	49	932	4.4	419	7e-58	Putative uncharacterized protein OS=Populus trichocarpa x Populus deltoides PE=2 SV=1
elm_08510	1	4.7	4	330	4.4	263	5e-30	Fructose-bisphosphate aldolase, putative OS=Ricinus communis GN=RCOM_0566070 PE=4 SV=1
elm_08615	2	9.4	4	379	4.4	260	9e-37	Predicted protein OS=Populus trichocarpa GN=POPTRDRAFT_819335 PE=4 SV=1
elm_00582	2	9.4	62	945	4.3	584	1e-96	60S ribosomal protein L9, putative OS=Ricinus communis GN=RCOM_1315040 PE=4 SV=1
elm_00779	1	4.7	48	820	4.3	437	6e-73	Putative uncharacterized protein OS=Ricinus communis GN=RCOM_1537780 PE=4 SV=1
elm_01872	1	4.7	18	632	4.3	311	1e-40	Histone H4 OS=Silene latifolia GN=SlH4 PE=3 SV=3
elm_03589	1	4.7	10	447	4.3	377	3e-36	Putative uncharacterized protein (Fragment) OS=Glycine max PE=2 SV=1
elm_11185	2	9.4	3	317	4.3	314	5e-36	Putative uncharacterized protein OS=Glycine max PE=2 SV=1
elm_13606	2	9.4	3	324	4.3	206	1e-30	SET domain protein OS=Populus trichocarpa GN=SDG912 PE=4 SV=1
elm_00843	1	4.7	42	906	4.2	633	8e-85	Putative plasma membrane intrinsic protein OS=Populus tremula x Populus tremuloides GN=pip1.2 PE=2 SV=1
elm_01969	2	9.4	17	864	4.2	488	3e-77	Putative uncharacterized protein OS=Glycine max PE=2 SV=1
elm_00384	2	9.4	113	610	4.1	355	6e-44	60S ribosomal protein L37a OS=Gossypium hirsutum GN=RPL37A PE=3 SV=1
elm_00446	2	9.4	80	766	4.1	503	6e-51	50S ribosomal protein L31 (Fragment) OS=Vitis vinifera GN=GSVIVT01009748001 PE=3 SV=1
elm_08031	2	9.4	4	308	4.1	305	4e-41	Hydrolase, putative OS=Ricinus communis GN=RCOM_0723790 PE=4 SV=1
elm_00644	2	9.4	57	927	4	636	3e-37	Putative uncharacterized protein OS=Ricinus communis GN=RCOM_1034110 PE=4 SV=1
elm_01211	2	9.4	33	702	4	467	4e-50	Whole genome shotgun sequence of line PN40024, scaffold_67.assembly12x (Fragment) OS=Vitis vinifera GN=GSVIVT01032732001 PE=4 SV=1
elm_02953	1	4.7	11	757	4	752	2e-122	1,3-beta-glucan synthase, putative OS=Ricinus communis GN=RCOM_0146080 PE=4 SV=1
elm_03440	2	9.4	10	414	4	221	8e-38	GRF zinc finger family protein OS=Oryza sativa subsp. japonica GN=LOC_Os12g04920 PE=4 SV=1
elm_00938	1	4.7	38	1390	3.9	1091	6e-172	Zinc finger protein, putative OS=Ricinus communis GN=RCOM_0610840 PE=4 SV=1
elm_02123	2	9.4	16	640	3.9	472	8e-74	3-hydroxy-3-methylglutaryl-coenzyme A reductase 2 OS=Capsicum annuum GN=HMGR2 PE=2 SV=1
elm_03174	1	4.7	11	364	3.9	357	7e-55	Phosphoglycerate kinase OS=Gossypium hirsutum PE=2 SV=1
elm_04752	1	4.7	7	462	3.9	294	4e-41	Ubiquitin carrier protein OS=Glycine max PE=2 SV=1
elm_05009	1	4.7	7	598	3.9	593	3e-42	CXE carboxylesterase OS=Malus pumila GN=CXE10 PE=2 SV=1
elm_00597	2	9.4	61	1170	3.8	1099	1e-161	Whole genome shotgun sequence of line PN40024, scaffold_60.assembly12x (Fragment) OS=Vitis vinifera GN=GSVIVT01031229001 PE=3 SV=1
elm_01283	1	4.7	28	621	3.8	266	1e-40	Putative uncharacterized protein OS=Glycine max PE=4 SV=1
elm_01597	1	4.7	22	873	3.8	461	3e-64	Whole genome shotgun sequence of line PN40024, scaffold_1.assembly12x (Fragment) OS=Vitis vinifera GN=GSVIVT01009760001 PE=4 SV=1
elm_02226	1	4.7	15	589	3.8	251	6e-32	Predicted protein OS=Populus trichocarpa GN=POPTRDRAFT_644065 PE=4 SV=1
elm_04878	2	9.4	7	425	3.8	360	6e-37	GDP-D-mannose-3',5'-epimerase OS=Prunus persica GN=GME PE=2 SV=1
elm_00432	2	9.4	83	1404	3.7	633	4e-161	Cathepsin B, putative OS=Ricinus communis GN=RCOM_1341910 PE=3 SV=1
elm_00795	1	4.7	45	716	3.7	440	3e-50	Copper transporter OS=Populus trichocarpa GN=POPTRDRAFT_653794 PE=2 SV=1
elm_00806	1	4.7	45	836	3.7	547	5e-46	50S ribosomal protein L29, chloroplastic OS=Arabidopsis thaliana GN=RPL29 PE=1 SV=1
elm_01397	1	4.7	27	731	3.7	392	1e-67	40S ribosomal protein S15a-1 OS=Arabidopsis thaliana GN=RPS15AA PE=2 SV=2
elm_01537	1	4.7	23	789	3.7	689	3e-123	NADP-dependent glyceraldehyde-3-phosphate dehydrogenase OS=Nicotiana plumbaginifolia GN=GAPN PE=2 SV=1
elm_03810	2	9.4	9	505	3.7	457	1e-70	Caax prenyl protease ste24, putative OS=Ricinus communis GN=RCOM_1616330 PE=3 SV=1
elm_08207	2	9.4	4	275	3.7	273	9e-34	Whole genome shotgun sequence of line PN40024, scaffold_20.assembly12x (Fragment) OS=Vitis vinifera GN=GSVIVT01017710001 PE=4 SV=1
elm_00616	1	4.7	60	765	3.6	545	7e-47	Predicted protein OS=Populus trichocarpa GN=POPTRDRAFT_680835 PE=2 SV=1
elm_00717	1	4.7	52	653	3.6	521	2e-87	Elongation factor 1-alpha OS=Vicia faba PE=2 SV=1
elm_01132	2	9.4	40	793	3.6	585	1e-62	Putative uncharacterized protein OS=Ricinus communis GN=RCOM_1435680 PE=4 SV=1
elm_01242	1	4.7	31	699	3.6	671	1e-80	CONSTANS-like 1 OS=Malus domestica GN=COL1 PE=4 SV=1
elm_01815	1	4.7	19	464	3.6	389	1e-21	Whole genome shotgun sequence of line PN40024, scaffold_112.assembly12x (Fragment) OS=Vitis vinifera GN=GSVIVT01012395001 PE=4 SV=1
elm_03160	1	4.7	11	597	3.6	544	9e-56	Transcription factor Myb1 OS=Malus xiaojinensis PE=2 SV=1
elm_07129	2	9.4	5	461	3.6	384	2e-63	Aldose 1-epimerase, putative OS=Ricinus communis GN=RCOM_0535930 PE=4 SV=1
elm_18382	1	4.7	2	322	3.6	321	1e-40	Serine acetyltransferase 4 (Fragment) OS=Nicotiana tabacum GN=sat4 PE=2 SV=1
elm_01095	1	4.7	33	568	3.5	391	4e-45	Chlorophyll a-b binding protein 2, chloroplastic OS=Oryza sativa subsp. japonica GN=CAB2R PE=2 SV=2
elm_01289	2	9.4	28	866	3.5	648	1e-37	Whole genome shotgun sequence of line PN40024, scaffold_0.assembly12x (Fragment) OS=Vitis vinifera GN=GSVIVT01008459001 PE=4 SV=1
elm_02271	1	4.7	22	456	3.5	335	3e-32	Auxin-binding protein ABP19a OS=Prunus persica GN=ABP19A PE=3 SV=1
elm_05710	1	4.7	6	274	3.5	271	8e-28	3-hydroxyisobutyrate dehydrogenase, putative OS=Ricinus communis GN=RCOM_1049420 PE=4 SV=1
elm_11680	1	4.7	3	281	3.5	162	5e-23	Probable aquaporin PIP2-6 OS=Arabidopsis thaliana GN=PIP2-6 PE=1 SV=1
elm_11763	1	4.7	3	320	3.5	242	5e-41	Whole genome shotgun sequence of line PN40024, scaffold_62.assembly12x (Fragment) OS=Vitis vinifera GN=GSVIVT01031557001 PE=4 SV=1
elm_01055	1	4.7	34	846	3.4	525	5e-68	Putative uncharacterized protein OS=Glycine max PE=2 SV=1
elm_01141	1	4.7	31	866	3.4	260	3e-51	ATP synthase OS=Ricinus communis GN=RCOM_0403060 PE=3 SV=1
elm_01555	2	9.4	23	529	3.4	518	1e-67	Predicted protein OS=Populus trichocarpa GN=POPTRDRAFT_554722 PE=2 SV=1
elm_01632	1	4.7	22	850	3.4	558	3e-56	Whole genome shotgun sequence of line PN40024, scaffold_52.assembly12x (Fragment) OS=Vitis vinifera GN=GSVIVT01029271001 PE=4 SV=1
elm_06726	2	9.4	5	323	3.4	320	1e-45	Predicted protein OS=Populus trichocarpa GN=POPTRDRAFT_712295 PE=4 SV=1
elm_18780	1	4.7	2	283	3.4	197	1e-30	Putative uncharacterized protein OS=Ricinus communis GN=RCOM_1685020 PE=4 SV=1
elm_00702	1	4.7	52	1360	3.3	845	8e-151	Elongation factor 1-gamma 2 OS=Oryza sativa subsp. japonica GN=Os02g0220500 PE=2 SV=2
elm_01347	1	4.7	27	742	3.3	305	2e-90	Predicted protein OS=Populus trichocarpa GN=POPTRDRAFT_1095103 PE=4 SV=1
elm_01901	1	4.7	18	626	3.3	358	3e-48	Dihydrodipicolinate synthase, putative OS=Ricinus communis GN=RCOM_0873980 PE=4 SV=1
elm_02720	2	9.4	12	695	3.3	452	2e-37	Predicted protein OS=Populus trichocarpa GN=POPTRDRAFT_1081299 PE=4 SV=1
elm_02863	2	9.4	12	770	3.3	200	6e-46	Whole genome shotgun sequence of line PN40024, scaffold_31.assembly12x (Fragment) OS=Vitis vinifera GN=GSVIVT01022210001 PE=4 SV=1
elm_03710	2	9.4	9	676	3.3	453	7e-29	Phosphatidylcholine transfer protein, putative OS=Ricinus communis GN=RCOM_1314180 PE=4 SV=1
elm_00470	1	4.7	74	1163	3.2	899	2e-165	Glucose-1-phosphate adenylyltransferase OS=Populus trichocarpa GN=POPTRDRAFT_573143 PE=2 SV=1
elm_01208	2	9.4	30	899	3.2	808	2e-134	60S ribosomal protein L7a OS=Oryza sativa subsp. japonica GN=RPL7A PE=2 SV=1
elm_02344	2	9.4	14	657	3.2	317	1e-68	Whole genome shotgun sequence of line PN40024, scaffold_68.assembly12x (Fragment) OS=Vitis vinifera GN=GSVIVT01032980001 PE=4 SV=1
elm_00969	2	9.4	37	829	3.1	583	6e-100	Glyceraldehyde-3-phosphate dehydrogenase, cytosolic OS=Antirrhinum majus GN=GAPC PE=2 SV=1
elm_01083	1	4.7	33	665	3.1	374	9e-79	Acetohydroxyacid isomeroreductase OS=Glycine max PE=2 SV=1
elm_01661	1	4.7	21	563	3.1	513	2e-79	60S ribosomal protein L27a, putative OS=Ricinus communis GN=RCOM_0024830 PE=4 SV=1
elm_01931	1	4.7	18	509	3.1	504	9e-47	Elongation factor Ts OS=Ricinus communis GN=RCOM_1051260 PE=3 SV=1
elm_03144	1	4.7	11	375	3.1	361	3e-21	Putative uncharacterized protein (Fragment) OS=Glycine max PE=2 SV=1
elm_00789	1	4.7	62	473	3	368	6e-49	60S ribosomal protein L44 OS=Gossypium hirsutum GN=RPL44 PE=3 SV=3
elm_00824	1	4.7	46	896	3	584	1e-85	Predicted protein OS=Populus trichocarpa GN=POPTRDRAFT_741280 PE=4 SV=1
elm_01314	1	4.7	28	807	3	662	3e-108	Predicted protein OS=Populus trichocarpa GN=POPTRDRAFT_742527 PE=3 SV=1
elm_02003	1	4.7	17	1055	3	644	2e-112	Whole genome shotgun sequence of line PN40024, scaffold_30.assembly12x (Fragment) OS=Vitis vinifera GN=GSVIVT01021835001 PE=4 SV=1
elm_02672	1	4.7	13	791	3	778	2e-124	Sigma factor sigb regulation protein rsbq, putative OS=Ricinus communis GN=RCOM_1155240 PE=4 SV=1
elm_04190	1	4.7	8	561	3	294	2e-44	GTP-binding protein, ras-like OS=Arabidopsis thaliana GN=At5g60860/mae1_110 PE=2 SV=1
elm_09642	1	4.7	4	416	3	411	5e-64	Putative uncharacterized protein OS=Glycine max PE=2 SV=1
elm_12178	1	4.7	3	414	3	305	5e-22	Phytoene synthase protein OS=Fragaria ananassa GN=psy PE=2 SV=1
elm_00860	1	4.7	46	950	2.9	275	2e-25	Uncharacterized 8.8 kDa protein in rps12-tRNA-Val intergenic region OS=Calycanthus floridus var. glaucus PE=4 SV=1
elm_00899	1	4.7	40	903	2.9	883	3e-83	Predicted protein OS=Populus trichocarpa GN=POPTRDRAFT_823269 PE=3 SV=1
elm_00954	1	4.7	38	479	2.9	338	7e-59	NADH-ubiquinone oxidoreductase chain 4 OS=Arabidopsis thaliana GN=ND4 PE=2 SV=2
elm_01031	2	9.4	35	565	2.9	286	2e-31	Whole genome shotgun sequence of line PN40024, scaffold_23.assembly12x (Fragment) OS=Vitis vinifera GN=GSVIVT01019051001 PE=3 SV=1
elm_02394	1	4.7	14	558	2.9	350	9e-57	Predicted protein (Fragment) OS=Populus trichocarpa GN=POPTRDRAFT_176971 PE=3 SV=1
elm_04873	1	4.7	7	433	2.9	426	4e-42	Putative uncharacterized protein OS=Ricinus communis GN=RCOM_1416580 PE=4 SV=1
elm_00864	1	4.7	41	1044	2.8	866	5e-156	Plasma membrane intrinsic protein PIP1-1 OS=Fraxinus excelsior PE=2 SV=1
elm_01415	1	4.7	33	702	2.8	521	9e-43	Histone H2A OS=Ricinus communis GN=RCOM_0557200 PE=3 SV=1
elm_01518	1	4.7	23	507	2.8	316	2e-44	Putative uncharacterized protein OS=Populus trichocarpa x Populus deltoides PE=2 SV=1
elm_02256	1	4.7	15	562	2.8	358	1e-39	2-deoxyglucose-6-phosphate phosphatase, putative OS=Ricinus communis GN=RCOM_1435490 PE=4 SV=1
elm_05682	1	4.7	6	303	2.8	300	4e-25	Harpin-induced 1 OS=Medicago truncatula GN=MtrDRAFT_AC155896g6v2 PE=4 SV=1
elm_07379	1	4.7	5	362	2.8	195	4e-23	Unknow protein OS=Oryza sativa subsp. japonica GN=P0496H07.14 PE=4 SV=1
elm_00772	2	9.4	46	790	2.7	627	5e-104	Putative uncharacterized protein OS=Ricinus communis GN=RCOM_1599540 PE=4 SV=1
elm_01335	1	4.7	29	818	2.7	667	1e-43	ELIP OS=Brassica rapa subsp. pekinensis PE=2 SV=1
elm_01543	1	4.7	24	879	2.7	627	4e-86	Predicted protein OS=Populus trichocarpa GN=POPTRDRAFT_655096 PE=4 SV=1
elm_01615	1	4.7	22	619	2.7	359	1e-43	60S ribosomal protein L30 OS=Lupinus luteus GN=RPL30 PE=3 SV=1
elm_02268	1	4.7	17	411	2.7	326	2e-29	Whole genome shotgun sequence of line PN40024, scaffold_1.assembly12x OS=Vitis vinifera GN=GSVIVT01009628001 PE=4 SV=1
elm_03353	1	4.7	10	255	2.7	133	2e-25	Phosphoinositide-specific phospholipase C OS=Nicotiana rustica PE=2 SV=1
elm_03816	1	4.7	9	549	2.7	317	6e-57	Predicted protein OS=Populus trichocarpa GN=POPTRDRAFT_577212 PE=4 SV=1
elm_09842	1	4.7	4	458	2.7	453	9e-44	Predicted protein OS=Populus trichocarpa GN=POPTRDRAFT_754856 PE=4 SV=1
elm_10836	1	4.7	3	224	2.7	222	1e-23	Serine carboxypeptidase-like 26 OS=Arabidopsis thaliana GN=SCPL26 PE=2 SV=1
elm_13762	1	4.7	3	261	2.7	248	9e-35	Whole genome shotgun sequence of line PN40024, scaffold_56.assembly12x (Fragment) OS=Vitis vinifera GN=GSVIVT01029829001 PE=4 SV=1
elm_19661	1	4.7	2	271	2.7	245	7e-34	Nutrient reservoir, putative OS=Ricinus communis GN=RCOM_0176330 PE=4 SV=1
elm_19888	1	4.7	2	283	2.7	187	2e-33	Enolase OS=Sorghum bicolor GN=Sb02g023480 PE=3 SV=1
elm_00402	1	4.7	85	1420	2.6	893	2e-161	Whole genome shotgun sequence of line PN40024, scaffold_3.assembly12x (Fragment) OS=Vitis vinifera GN=GSVIVT01021114001 PE=4 SV=1
elm_03011	1	4.7	11	774	2.6	411	7e-51	Predicted protein OS=Populus trichocarpa GN=POPTRDRAFT_728889 PE=4 SV=1
elm_03397	1	4.7	10	636	2.6	623	9e-81	Predicted protein OS=Populus trichocarpa GN=POPTRDRAFT_742418 PE=4 SV=1
elm_03445	1	4.7	10	365	2.6	340	1e-24	Putative uncharacterized protein OS=Medicago truncatula PE=2 SV=1
elm_04070	1	4.7	8	432	2.6	428	1e-67	Whole genome shotgun sequence of line PN40024, scaffold_38.assembly12x (Fragment) OS=Vitis vinifera GN=GSVIVT01024004001 PE=4 SV=1
elm_10795	1	4.7	3	236	2.6	234	2e-23	Photosystem I reaction center subunit II, chloroplastic OS=Spinacia oleracea GN=psaD PE=1 SV=2
elm_01237	1	4.7	29	1174	2.5	812	1e-118	Whole genome shotgun sequence of line PN40024, scaffold_8.assembly12x (Fragment) OS=Vitis vinifera GN=GSVIVT01035451001 PE=3 SV=1
elm_01755	2	9.4	19	740	2.5	529	2e-40	Predicted protein OS=Populus trichocarpa GN=POPTRDRAFT_836867 PE=2 SV=1
elm_03594	1	4.7	9	628	2.5	508	4e-73	Tubulin alpha-3/alpha-5 chain OS=Arabidopsis thaliana GN=TUBA3 PE=2 SV=1
elm_13842	1	4.7	3	263	2.5	184	3e-42	Glycosyltransferase QUASIMODO1 OS=Arabidopsis thaliana GN=QUA1 PE=1 SV=1
elm_00368	2	9.4	92	773	2.4	510	7e-49	Whole genome shotgun sequence of line PN40024, scaffold_129.assembly12x OS=Vitis vinifera GN=GSVIVT01000114001 PE=4 SV=1
elm_00560	1	4.7	64	1238	2.4	823	2e-94	Whole genome shotgun sequence of line PN40024, scaffold_14.assembly12x (Fragment) OS=Vitis vinifera GN=GSVIVT01014101001 PE=3 SV=1
elm_00856	1	4.7	58	550	2.4	467	4e-57	40S ribosomal protein S8 OS=Oryza sativa subsp. japonica GN=RPS8 PE=2 SV=2
elm_01258	1	4.7	29	813	2.4	762	1e-94	4-nitrophenylphosphatase, putative OS=Ricinus communis GN=RCOM_1077240 PE=4 SV=1
elm_04266	1	4.7	8	326	2.4	216	3e-25	Putative 23S ribosomal RNA (Fragment) OS=Vigna unguiculata GN=rrn23 PE=2 SV=1
elm_07013	1	4.7	5	388	2.4	344	7e-39	Putative uncharacterized protein OS=Vitis vinifera GN=VITISV_016638 PE=4 SV=1
elm_07604	1	4.7	5	484	2.4	407	1e-41	Transketolase, putative OS=Ricinus communis GN=RCOM_1611360 PE=4 SV=1
elm_08804	1	4.7	4	385	2.4	383	4e-52	Preprotein translocase subunit secY, chloroplastic OS=Arabidopsis thaliana GN=SECY PE=1 SV=2
elm_14797	1	4.7	2	382	2.4	381	2e-24	Predicted protein OS=Populus trichocarpa GN=POPTRDRAFT_818888 PE=3 SV=1
elm_17615	1	4.7	2	211	2.4	208	1e-26	Arginine decarboxylase (Fragment) OS=Humulus lupulus GN=ADC PE=2 SV=1
elm_18171	1	4.7	2	268	2.4	264	2e-38	Caltractin OS=Atriplex nummularia PE=2 SV=1
elm_01038	2	9.4	37	740	2.3	485	3e-69	Putative uncharacterized protein OS=Glycine max PE=2 SV=1
elm_01546	1	4.7	23	826	2.3	635	6e-103	Whole genome shotgun sequence of line PN40024, scaffold_5.assembly12x OS=Vitis vinifera GN=GSVIVT01028100001 PE=4 SV=1
elm_01624	2	9.4	23	593	2.3	497	4e-49	Whole genome shotgun sequence of line PN40024, scaffold_41.assembly12x (Fragment) OS=Vitis vinifera GN=GSVIVT01025906001 PE=4 SV=1
elm_01726	1	4.7	20	752	2.3	683	7e-71	Predicted protein (Fragment) OS=Populus trichocarpa GN=POPTRDRAFT_416208 PE=4 SV=1
elm_02068	1	4.7	18	779	2.3	301	5e-53	Predicted protein OS=Populus trichocarpa GN=POPTRDRAFT_825853 PE=4 SV=1
elm_02211	1	4.7	15	662	2.3	384	3e-57	Putative uncharacterized protein OS=Ricinus communis GN=RCOM_1345560 PE=4 SV=1
elm_02481	1	4.7	18	471	2.3	296	4e-44	Chlorophyll a-b binding protein 8, chloroplastic OS=Pisum sativum GN=CAB8 PE=1 SV=1
elm_02861	1	4.7	12	737	2.3	691	2e-85	Predicted protein OS=Populus trichocarpa GN=POPTRDRAFT_814508 PE=2 SV=1
elm_04122	1	4.7	8	602	2.3	385	1e-46	Predicted protein OS=Populus trichocarpa GN=POPTRDRAFT_816470 PE=4 SV=1
elm_05740	1	4.7	7	364	2.3	308	4e-34	Whole genome shotgun sequence of line PN40024, scaffold_63.assembly12x (Fragment) OS=Vitis vinifera GN=GSVIVT01031982001 PE=4 SV=1
elm_15339	1	4.7	2	230	2.3	229	4e-29	Protease C56, putative OS=Ricinus communis GN=RCOM_0763700 PE=4 SV=1
elm_17312	1	4.7	2	284	2.3	281	9e-37	Whole genome shotgun sequence of line PN40024, scaffold_194.assembly12x (Fragment) OS=Vitis vinifera GN=GSVIVT01003496001 PE=4 SV=1
elm_17671	1	4.7	2	245	2.3	244	5e-37	Threonine synthase, putative OS=Ricinus communis GN=RCOM_1046290 PE=4 SV=1
elm_17800	1	4.7	2	254	2.3	253	3e-32	Whole genome shotgun sequence of line PN40024, scaffold_9.assembly12x (Fragment) OS=Vitis vinifera GN=GSVIVT01037232001 PE=4 SV=1
elm_22435	1	4.7	2	216	2.3	214	1e-21	Putative integral membrane protein OS=Phaseolus vulgaris GN=sec61 PE=2 SV=1
elm_00491	1	4.7	73	1329	2.2	686	4e-86	Predicted protein OS=Populus trichocarpa GN=POPTRDRAFT_738413 PE=4 SV=1
elm_00564	1	4.7	67	952	2.2	458	1e-70	Whole genome shotgun sequence of line PN40024, scaffold_141.assembly12x (Fragment) OS=Vitis vinifera GN=GSVIVT01000754001 PE=3 SV=1
elm_03624	1	4.7	9	417	2.2	319	8e-46	Os07g0640100 protein OS=Oryza sativa subsp. japonica GN=P0524G08.101 PE=2 SV=1
elm_03807	1	4.7	9	507	2.2	299	4e-31	Putative uncharacterized protein OS=Glycine max PE=2 SV=1
elm_04323	1	4.7	8	455	2.2	238	7e-30	Putative uncharacterized protein OS=Glycine max PE=2 SV=1
elm_04661	1	4.7	7	299	2.2	210	4e-22	60S ribosomal protein L5-2 OS=Arabidopsis thaliana GN=RPL5B PE=2 SV=3
elm_05559	1	4.7	6	347	2.2	345	1e-36	Predicted protein OS=Populus trichocarpa GN=POPTRDRAFT_678161 PE=4 SV=1
elm_05946	1	4.7	6	390	2.2	380	1e-59	Protein kinase APK1A, chloroplast, putative OS=Ricinus communis GN=RCOM_1257650 PE=4 SV=1
elm_06001	1	4.7	6	464	2.2	330	8e-32	Putative uncharacterized protein OS=Arabidopsis thaliana PE=4 SV=1
elm_08138	1	4.7	4	369	2.2	365	4e-55	Whole genome shotgun sequence of line PN40024, scaffold_30.assembly12x (Fragment) OS=Vitis vinifera GN=GSVIVT01021968001 PE=4 SV=1
elm_09351	1	4.7	4	291	2.2	283	3e-27	Whole genome shotgun sequence of line PN40024, scaffold_50.assembly12x (Fragment) OS=Vitis vinifera GN=GSVIVT01028912001 PE=4 SV=1
elm_10567	1	4.7	3	277	2.2	275	6e-30	Predicted protein (Fragment) OS=Populus trichocarpa GN=POPTRDRAFT_664695 PE=4 SV=1
elm_11056	1	4.7	3	270	2.2	173	5e-21	Predicted protein OS=Populus trichocarpa GN=POPTRDRAFT_816880 PE=4 SV=1
elm_11858	1	4.7	3	377	2.2	376	1e-53	Putative uncharacterized protein OS=Glycine max PE=2 SV=1
elm_12263	1	4.7	3	247	2.2	245	7e-37	Predicted protein OS=Populus trichocarpa GN=POPTRDRAFT_669672 PE=4 SV=1
elm_12765	1	4.7	3	307	2.2	291	3e-37	Pentatricopeptide repeat-containing protein, putative OS=Ricinus communis GN=RCOM_0680230 PE=4 SV=1
elm_13028	1	4.7	3	295	2.2	280	3e-36	Serine hydroxymethyltransferase OS=Populus tremuloides GN=SHMT8 PE=2 SV=1
elm_13410	1	4.7	3	330	2.2	327	2e-52	2-oxoglutarate/malate translocator OS=Populus trichocarpa GN=POPTRDRAFT_821445 PE=4 SV=1
elm_14115	1	4.7	3	255	2.2	252	6e-31	PHD1 OS=Glycine max PE=2 SV=1
elm_00749	1	4.7	48	697	2.1	546	3e-38	High mobility group protein OS=Cucumis sativus PE=2 SV=1
elm_00842	1	4.7	42	1214	2.1	821	1e-140	Proteasome subunit beta type OS=Populus trichocarpa GN=POPTRDRAFT_825510 PE=2 SV=1
elm_00850	1	4.7	42	1000	2.1	815	5e-148	AT5G03240 protein OS=Arabidopsis thaliana GN=AT5G03240 PE=2 SV=1
elm_02101	1	4.7	16	930	2.1	632	9e-125	Predicted protein OS=Populus trichocarpa GN=POPTRDRAFT_824976 PE=4 SV=1
elm_03908	1	4.7	9	630	2.1	398	2e-40	Putative uncharacterized protein OS=Glycine max PE=2 SV=1
elm_05239	1	4.7	6	438	2.1	395	2e-67	Whole genome shotgun sequence of line PN40024, scaffold_20.assembly12x (Fragment) OS=Vitis vinifera GN=GSVIVT01017791001 PE=4 SV=1
elm_06494	1	4.7	5	397	2.1	371	1e-23	Sugar transporter, putative OS=Ricinus communis GN=RCOM_0733170 PE=4 SV=1
elm_09318	1	4.7	4	434	2.1	431	4e-52	GAI/RGA-like 3-a OS=Gossypium hirsutum PE=4 SV=1
elm_09935	1	4.7	4	343	2.1	342	6e-39	Putative uncharacterized protein OS=Glycine max PE=2 SV=1
elm_00703	1	4.7	53	1052	2	728	1e-128	Chloroplast inner envelope protein, putative OS=Ricinus communis GN=RCOM_0990980 PE=4 SV=1
elm_01327	1	4.7	27	807	2	470	8e-52	Putative uncharacterized protein OS=Vitis vinifera GN=VITISV_028922 PE=3 SV=1
elm_01435	1	4.7	25	756	2	351	6e-99	Whole genome shotgun sequence of line PN40024, scaffold_4.assembly12x (Fragment) OS=Vitis vinifera GN=GSVIVT01025150001 PE=3 SV=1
elm_01783	1	4.7	19	889	2	503	3e-32	Putative uncharacterized protein OS=Ricinus communis PE=2 SV=1
elm_02948	1	4.7	11	528	2	520	1e-69	Whole genome shotgun sequence of line PN40024, scaffold_18.assembly12x (Fragment) OS=Vitis vinifera GN=GSVIVT01016078001 PE=4 SV=1
elm_03117	1	4.7	11	532	2	526	3e-23	Putative uncharacterized protein OS=Ricinus communis GN=RCOM_1371750 PE=4 SV=1
elm_05502	1	4.7	6	515	2	488	2e-79	Pyruvate kinase (Fragment) OS=Vitis vinifera GN=GSVIVT01033747001 PE=3 SV=1
elm_06058	1	4.7	6	553	2	549	2e-50	Putative uncharacterized protein OS=Glycine max PE=2 SV=1
elm_15224	1	4.7	2	302	2	301	3e-41	Whole genome shotgun sequence of line PN40024, scaffold_0.assembly12x (Fragment) OS=Vitis vinifera GN=GSVIVT01008639001 PE=4 SV=1
elm_15423	1	4.7	2	258	2	257	5e-28	Putative uncharacterized protein OS=Vitis vinifera GN=VITISV_033665 PE=4 SV=1
elm_16971	1	4.7	2	370	2	369	3e-26	Putative uncharacterized protein OS=Arabidopsis thaliana PE=2 SV=1
elm_17223	1	4.7	2	303	2	150	7e-38	Putative uncharacterized protein OS=Vitis vinifera GN=VITISV_002050 PE=4 SV=1
elm_18080	1	4.7	2	255	2	254	7e-37	Whole genome shotgun sequence of line PN40024, scaffold_4.assembly12x (Fragment) OS=Vitis vinifera GN=GSVIVT01024813001 PE=3 SV=1
elm_18799	1	4.7	2	256	2	255	1e-22	SAL1 phosphatase OS=Arabidopsis thaliana GN=SAL1 PE=1 SV=1
elm_21762	1	4.7	2	275	2	274	1e-44	Predicted protein OS=Populus trichocarpa GN=POPTRDRAFT_560888 PE=4 SV=1
elm_21869	1	4.7	2	276	2	274	1e-31	F-box protein At5g46170 OS=Arabidopsis thaliana GN=At5g46170 PE=2 SV=1
elm_22062	1	4.7	2	297	2	296	8e-54	60S ribosomal protein L18a OS=Castanea sativa GN=RPL18A PE=2 SV=1
elm_22660	1	4.7	2	353	2	298	3e-25	UDP-glucosyltransferase, putative OS=Ricinus communis GN=RCOM_1676240 PE=3 SV=1
elm_02514	1	4.7	13	654	1.9	269	2e-61	Predicted protein OS=Populus trichocarpa GN=POPTRDRAFT_662234 PE=4 SV=1
elm_02751	1	4.7	12	617	1.9	612	1e-102	26S proteasome non-ATPase regulatory subunit, putative OS=Ricinus communis GN=RCOM_1591310 PE=4 SV=1
elm_06978	1	4.7	5	341	1.9	340	3e-33	Monodehydroascorbate reductase OS=Solanum lycopersicum GN=AFRR PE=1 SV=1
elm_07629	1	4.7	5	375	1.9	370	3e-59	F13O11.28 protein OS=Arabidopsis thaliana GN=At1g64980 PE=2 SV=1
elm_00492	1	4.7	71	723	1.8	174	3e-57	Translationally-controlled tumor protein, putative OS=Ricinus communis GN=RCOM_0681260 PE=4 SV=1
elm_00768	1	4.7	46	619	1.8	595	9e-80	Predicted protein OS=Populus trichocarpa GN=POPTRDRAFT_1115085 PE=4 SV=1
elm_02032	1	4.7	17	573	1.8	563	4e-105	GDP-mannose 3,5-epimerase 1 OS=Oryza sativa subsp. indica GN=OsI_032456 PE=2 SV=1
elm_02564	1	4.7	13	617	1.8	254	9e-30	Predicted protein OS=Populus trichocarpa GN=POPTRDRAFT_824538 PE=4 SV=1
elm_08659	1	4.7	4	453	1.8	384	2e-29	Putative uncharacterized protein OS=Ricinus communis GN=RCOM_1754260 PE=4 SV=1
elm_09458	1	4.7	4	367	1.8	363	2e-53	Ribulose-1,5 bisphosphate carboxylase/oxygenase large subunit N-methyltransferase, chloroplastic OS=Pisum sativum GN=RBCMT PE=1 SV=1
elm_12783	1	4.7	3	421	1.8	416	3e-68	Predicted protein OS=Populus trichocarpa GN=POPTRDRAFT_572829 PE=4 SV=1
elm_13698	1	4.7	3	417	1.8	404	2e-64	Sulfite oxidase-like OS=Solanum tuberosum PE=2 SV=1
elm_00550	1	4.7	65	790	1.7	287	1e-33	Putative uncharacterized protein OS=Glycine max PE=2 SV=1
elm_02852	1	4.7	12	521	1.7	254	2e-41	Eukaryotic initiation factor 4A-3 OS=Nicotiana plumbaginifolia PE=2 SV=1
elm_05377	1	4.7	6	415	1.7	235	1e-29	Predicted protein OS=Populus trichocarpa GN=POPTRDRAFT_807406 PE=4 SV=1
elm_05631	1	4.7	6	441	1.7	438	9e-61	Protein phosphatase 2c, putative OS=Ricinus communis GN=RCOM_1402810 PE=4 SV=1
elm_07061	1	4.7	5	386	1.7	380	1e-63	Glucose-6-phosphate 1-dehydrogenase OS=Ricinus communis GN=RCOM_0347870 PE=3 SV=1
elm_07362	1	4.7	5	396	1.7	391	2e-65	Glucose-1-phosphate adenylyltransferase OS=Ricinus communis GN=RCOM_0913740 PE=3 SV=1
elm_00716	1	4.7	51	899	1.6	593	4e-96	Whole genome shotgun sequence of line PN40024, scaffold_0.assembly12x (Fragment) OS=Vitis vinifera GN=GSVIVT01008028001 PE=3 SV=1
elm_01181	1	4.7	32	762	1.6	619	7e-86	60S ribosomal protein L11 OS=Medicago sativa GN=RPL11 PE=2 SV=1
elm_01261	1	4.7	29	637	1.6	461	1e-67	Predicted protein OS=Populus trichocarpa GN=POPTRDRAFT_818704 PE=2 SV=1
elm_01432	1	4.7	25	791	1.6	629	1e-34	Predicted protein OS=Populus trichocarpa GN=POPTRDRAFT_739192 PE=4 SV=1
elm_01470	1	4.7	24	726	1.6	538	9e-78	Proteasome subunit alpha type-7 OS=Cicer arietinum GN=PAD1 PE=2 SV=1
elm_02854	1	4.7	12	945	1.6	402	3e-115	UDP-glucuronate 5-epimerase, putative OS=Ricinus communis GN=RCOM_0782170 PE=4 SV=1
elm_02872	1	4.7	12	580	1.6	227	1e-45	Acyl-protein thioesterase 1,2, putative OS=Ricinus communis GN=RCOM_0902820 PE=4 SV=1
elm_03186	1	4.7	11	693	1.6	463	1e-52	Putative uncharacterized protein OS=Cleome spinosa PE=4 SV=1
elm_01106	1	4.7	32	794	1.5	775	2e-99	Putative uncharacterized protein OS=Vitis vinifera GN=VITISV_036981 PE=4 SV=1
elm_01925	1	4.7	18	592	1.5	253	8e-36	Phaseolin G-box binding protein PG2 (Fragment) OS=Phaseolus vulgaris GN=PG2 PE=2 SV=1
elm_03748	1	4.7	9	459	1.5	408	3e-59	Putative uncharacterized protein OS=Vitis vinifera GN=VITISV_029360 PE=4 SV=1
elm_02120	1	4.7	16	649	1.4	508	8e-53	Putative uncharacterized protein OS=Populus trichocarpa PE=2 SV=1
elm_04378	1	4.7	8	259	1.4	222	8e-33	Putative uncharacterized protein OS=Vitis vinifera GN=VITISV_001237 PE=3 SV=1
elm_00846	1	4.7	44	899	1.3	206	6e-31	50S ribosomal protein L33, chloroplastic OS=Morus indica GN=rpl33 PE=3 SV=1
elm_01182	1	4.7	31	873	1.3	479	4e-29	Predicted protein OS=Populus trichocarpa GN=POPTRDRAFT_550872 PE=4 SV=1
elm_01119	1	4.7	32	769	1.2	735	1e-95	Whole genome shotgun sequence of line PN40024, scaffold_119.assembly12x (Fragment) OS=Vitis vinifera GN=GSVIVT01012909001 PE=4 SV=1
elm_02174	1	4.7	16	689	1.2	293	2e-23	Putative uncharacterized protein OS=Glycine max PE=4 SV=1
elm_02622	1	4.7	15	587	1.2	577	9e-86	Glucose-1-phosphate adenylyltransferase OS=Glycine max PE=2 SV=1
elm_00534	1	4.7	67	1006	1.1	717	8e-89	ATP synthase delta subunit 1 OS=Gossypium hirsutum PE=2 SV=1
elm_01207	1	4.7	31	1013	1.1	757	1e-124	Serine carboxypeptidase, putative OS=Ricinus communis GN=RCOM_0721950 PE=4 SV=1
elm_01285	1	4.7	28	861	1.1	482	8e-84	Ubiquitin carrier protein OS=Vitis vinifera GN=VITISV_001138 PE=3 SV=1
elm_02170	1	4.7	16	733	1.1	523	1e-58	Predicted protein OS=Populus trichocarpa GN=POPTRDRAFT_549078 PE=2 SV=1

## Sheet: E vs EF and C
		red=defense response		list sorted after Rstat
UniTrans	E	E pp10000	# of ESTs	Length	Rstat	Longest ORF	Top UP E-value	Top Uniprot Description
elm_00009	1	4.7	428	1376	62.4	556	4e-82	Isoflavone reductase-like protein 5 OS=Vitis vinifera GN=ifrl5 PE=2 SV=1
elm_01113	1	4.7	32	807	29.4	534	2e-67	Predicted protein OS=Populus trichocarpa GN=POPTRDRAFT_581980 PE=2 SV=1
elm_01096	17	79.7	38	1072	28.8	1055	0	NADH-plastoquinone oxidoreductase subunit 5 (Fragment) OS=Zelkova serrata GN=ndhF PE=4 SV=1
elm_00434	1	4.7	158	362	26.5	226	7e-24	Putative uncharacterized protein OS=Vitis vinifera GN=VITISV_032350 PE=4 SV=1
elm_04354	10	46.9	13	454	21.5	293	4e-48	Whole genome shotgun sequence of line PN40024, scaffold_8.assembly12x (Fragment) OS=Vitis vinifera GN=GSVIVT01035644001 PE=4 SV=1
elm_12992	9	42.2	9	257	20.5	219	1e-24	Probable beta-1,3-galactosyltransferase 11 OS=Arabidopsis thaliana GN=B3GALT11 PE=2 SV=1
elm_07331	8	37.5	9	343	17.8	341	2e-22	Whole genome shotgun sequence of line PN40024, scaffold_47.assembly12x (Fragment) OS=Vitis vinifera GN=GSVIVT01027394001 PE=4 SV=1
elm_00313	1	4.7	105	1536	13.6	1136	0	Aldehyde dehydrogenase, putative OS=Ricinus communis GN=RCOM_1511330 PE=3 SV=1
elm_00264	3	14.1	137	1493	13	857	5e-103	Predicted protein OS=Populus trichocarpa GN=POPTRDRAFT_554785 PE=4 SV=1
elm_00159	3	14.1	184	1019	10.8	626	2e-77	Germin-like protein OS=Chimonanthus praecox GN=glp PE=2 SV=1
elm_00440	1	4.7	103	460	10.4	203	8e-33	Putative uncharacterized protein Sb1368s002010 (Fragment) OS=Sorghum bicolor GN=Sb1368s002010 PE=4 SV=1
elm_05539	5	23.4	8	282	10	270	6e-43	Whole genome shotgun sequence of line PN40024, scaffold_23.assembly12x (Fragment) OS=Vitis vinifera GN=GSVIVT01018824001 PE=4 SV=1
elm_00314	1	4.7	119	893	9.9	362	7e-56	NAD(P)H-quinone oxidoreductase subunit 3, chloroplastic OS=Morus indica GN=ndhC PE=3 SV=1
elm_01428	2	9.4	26	645	9.8	567	3e-105	Nitrite reductase OS=Nicotiana tabacum GN=nii2 PE=2 SV=1
elm_02811	5	23.4	14	508	9.5	500	7e-73	ATP synthase gamma chain OS=Ricinus communis GN=RCOM_1107030 PE=3 SV=1
elm_00265	1	4.7	129	625	9.2	337	1e-26	Non-specific lipid-transfer protein 2 OS=Brassica napus GN=LTP2 PE=3 SV=1
elm_00913	6	28.1	39	970	9.1	794	2e-124	Predicted protein OS=Populus trichocarpa GN=POPTRDRAFT_813719 PE=3 SV=1
elm_00499	1	4.7	71	1162	8.9	767	4e-85	Putative uncharacterized protein OS=Ricinus communis GN=RCOM_1689400 PE=4 SV=1
elm_00487	1	4.7	76	795	8.7	398	4e-33	Putative uncharacterized protein OS=Glycine max PE=4 SV=1
elm_02173	1	4.7	18	586	8.7	581	3e-31	Whole genome shotgun sequence of line PN40024, scaffold_868.assembly12x (Fragment) OS=Vitis vinifera GN=GSVIVT01002745001 PE=4 SV=1
elm_00260	2	9.4	125	1333	8.6	806	1e-169	Chloroplast sedoheptulose-1,7-bisphosphatase OS=Morus alba var. multicaulis PE=2 SV=1
elm_00461	6	28.1	79	861	8.5	584	2e-68	Putative uncharacterized protein OS=Glycine max PE=2 SV=1
elm_00312	1	4.7	124	838	8.1	546	1e-45	50S ribosomal protein L35 OS=Populus trichocarpa PE=2 SV=1
elm_01542	1	4.7	25	377	8.1	364	9e-50	60S ribosomal protein L13a, putative OS=Ricinus communis GN=RCOM_1019840 PE=3 SV=1
elm_00441	2	9.4	78	1090	8	665	8e-113	GTP-binding nuclear protein Ran/TC4 OS=Vicia faba PE=2 SV=1
elm_04440	4	18.8	8	479	7.9	382	1e-58	2-alkenal reductase OS=Artemisia annua GN=Dbr1 PE=2 SV=1
elm_00926	1	4.7	47	1090	7.7	543	5e-45	Putative uncharacterized protein OS=Cleome spinosa PE=4 SV=1
elm_00457	3	14.1	93	876	7.1	617	2e-78	Whole genome shotgun sequence of line PN40024, scaffold_338.assembly12x (Fragment) OS=Vitis vinifera GN=GSVIVT01006259001 PE=4 SV=1
elm_00914	1	4.7	41	1034	7	746	6e-120	Tonoplast intrinsic protein, putative OS=Ricinus communis GN=RCOM_1492500 PE=3 SV=1
elm_00661	2	9.4	54	832	6.9	805	1e-136	Adenosylhomocysteinase OS=Catharanthus roseus GN=SAHH PE=2 SV=1
elm_01658	1	4.7	25	334	6.9	307	2e-29	Putative uncharacterized protein OS=Glycine max PE=2 SV=1
elm_05615	3	14.1	6	510	6.9	446	1e-63	Putative uncharacterized protein OS=Vitis vinifera GN=VITISV_000418 PE=4 SV=1
elm_00210	2	9.4	151	839	6.8	486	7e-63	Thiazole biosynthetic enzyme, chloroplastic OS=Citrus sinensis GN=THI1 PE=2 SV=1
elm_00479	1	4.7	74	1098	6.8	827	7e-143	Heat shock protein 70 OS=Cucumis sativus PE=2 SV=1
elm_00557	3	14.1	64	1391	6.8	761	2e-151	Putative uncharacterized protein Sb01g046840 OS=Sorghum bicolor GN=Sb01g046840 PE=3 SV=1
elm_01052	1	4.7	34	666	6.8	591	8e-51	Putative uncharacterized protein OS=Ricinus communis GN=RCOM_1445430 PE=4 SV=1
elm_05211	3	14.1	7	247	6.8	242	8e-33	31 kDa ribonucleoprotein, chloroplastic OS=Arabidopsis thaliana GN=RBP31 PE=1 SV=1
elm_13477	3	14.1	3	232	6.8	231	2e-27	Whole genome shotgun sequence of line PN40024, scaffold_15.assembly12x (Fragment) OS=Vitis vinifera GN=GSVIVT01014783001 PE=4 SV=1
elm_13927	3	14.1	3	243	6.8	239	7e-31	Predicted protein (Fragment) OS=Populus trichocarpa GN=POPTRDRAFT_840966 PE=4 SV=1
elm_02370	1	4.7	14	555	6.5	449	4e-70	Cationic peroxidase OS=Nelumbo nucifera GN=CP PE=2 SV=1
elm_00800	1	4.7	45	1007	6.4	854	7e-134	Whole genome shotgun sequence of line PN40024, scaffold_100.assembly12x (Fragment) OS=Vitis vinifera GN=GSVIVT01010642001 PE=3 SV=1
elm_01407	1	4.7	37	538	6.4	511	6e-69	60S ribosomal protein L9, putative OS=Ricinus communis GN=RCOM_1315040 PE=4 SV=1
elm_00606	1	4.7	63	1048	6.2	650	2e-121	Putative chloroplast chlorophyll a/b-binding protein OS=Carya cathayensis GN=ABC PE=2 SV=1
elm_00781	4	18.8	46	1309	6.2	908	9e-159	NAD dependent epimerase/dehydratase, putative OS=Ricinus communis GN=RCOM_1683000 PE=4 SV=1
elm_04215	1	4.7	8	341	6.2	280	1e-29	Putative uncharacterized protein OS=Populus trichocarpa PE=2 SV=1
elm_09414	3	14.1	4	272	6.2	269	2e-31	Uncharacterized protein At3g17611 OS=Arabidopsis thaliana GN=At3g17611 PE=2 SV=1
elm_03023	2	9.4	11	603	6.1	512	5e-37	F-box family protein OS=Populus trichocarpa GN=POPTRDRAFT_1100851 PE=2 SV=1
elm_01125	1	4.7	34	677	5.9	586	5e-92	Predicted protein OS=Populus trichocarpa GN=POPTRDRAFT_820788 PE=4 SV=1
elm_00496	2	9.4	72	822	5.8	587	1e-43	Putative uncharacterized protein OS=Ricinus communis GN=RCOM_0403780 PE=4 SV=1
elm_02436	3	14.1	14	708	5.8	700	3e-37	ATP binding protein, putative OS=Ricinus communis GN=RCOM_0817620 PE=4 SV=1
elm_00830	1	4.7	43	1103	5.7	869	4e-142	Cysteine synthase OS=Ricinus communis GN=RCOM_1615850 PE=3 SV=1
elm_01272	2	9.4	31	425	5.7	231	9e-37	Putative uncharacterized protein OS=Glycine max PE=2 SV=1
elm_01017	1	4.7	35	952	5.6	467	3e-71	TATA-binding protein-associated phosphoprotein, putative OS=Ricinus communis GN=RCOM_1618480 PE=4 SV=1
elm_00811	1	4.7	44	869	5.4	783	2e-112	Geranylgeranyl hydrogenase OS=Glycine max GN=Ggh PE=4 SV=2
elm_03127	1	4.7	11	536	5.4	459	3e-51	Translocase of chloroplast 34 OS=Pisum sativum GN=TOC34 PE=1 SV=1
elm_04206	2	9.4	8	353	5.3	169	3e-28	Putative uncharacterized protein Sb1292s002010 (Fragment) OS=Sorghum bicolor GN=Sb1292s002010 PE=4 SV=1
elm_00151	1	4.7	209	652	5.2	293	2e-43	Ribosomal protein L37 OS=Populus trichocarpa GN=POPTRDRAFT_705727 PE=3 SV=1
elm_02356	3	14.1	15	549	5.2	525	2e-44	Whole genome shotgun sequence of line PN40024, scaffold_1.assembly12x (Fragment) OS=Vitis vinifera GN=GSVIVT01008949001 PE=4 SV=1
elm_00588	3	14.1	62	849	5.1	452	2e-62	Whole genome shotgun sequence of line PN40024, scaffold_3.assembly12x (Fragment) OS=Vitis vinifera GN=GSVIVT01021436001 PE=3 SV=1
elm_01021	1	4.7	36	597	5.1	403	1e-43	Whole genome shotgun sequence of line PN40024, scaffold_1.assembly12x (Fragment) OS=Vitis vinifera GN=GSVIVT01008919001 PE=4 SV=1
elm_03278	1	4.7	17	337	5.1	328	5e-32	Uncharacterized protein ORF91 OS=Phalaenopsis aphrodite subsp. formosana PE=4 SV=1
elm_01517	1	4.7	24	662	5	485	2e-50	Predicted protein OS=Populus trichocarpa GN=POPTRDRAFT_676480 PE=4 SV=1
elm_04024	3	14.1	8	386	5	281	3e-50	Methylenetetrahydrofolate reductase (Fragment) OS=Vitis vinifera GN=GSVIVT01019374001 PE=3 SV=1
elm_00526	1	4.7	70	316	4.9	204	2e-30	Putative uncharacterized protein orf138b OS=Nicotiana tabacum GN=orf138c PE=4 SV=1
elm_00695	4	18.8	52	1187	4.9	719	5e-92	Salt-tolerance protein, putative OS=Ricinus communis GN=RCOM_1287290 PE=4 SV=1
elm_01048	3	14.1	35	679	4.9	651	4e-33	Nascent polypeptide associated complex alpha subunit, putative OS=Ricinus communis GN=RCOM_0755870 PE=4 SV=1
elm_07717	2	9.4	5	248	4.9	244	2e-38	Predicted protein OS=Populus trichocarpa GN=POPTRDRAFT_1115114 PE=3 SV=1
elm_11203	1	4.7	3	203	4.9	199	6e-31	Stromal 70 kDa heat shock-related protein, chloroplastic OS=Pisum sativum GN=HSP70 PE=2 SV=1
elm_12395	1	4.7	3	228	4.9	223	6e-30	Cell division cycle protein 48 homolog OS=Capsicum annuum GN=CAFP PE=2 SV=1
elm_00359	1	4.7	94	1230	4.8	719	5e-95	Glutathione peroxidase OS=Vitis vinifera GN=VITISV_008662 PE=3 SV=1
elm_01804	1	4.7	19	851	4.8	837	1e-148	Preprotein translocase secy subunit, putative OS=Ricinus communis GN=RCOM_1251830 PE=3 SV=1
elm_05262	2	9.4	6	290	4.8	286	3e-47	Whole genome shotgun sequence of line PN40024, scaffold_26.assembly12x (Fragment) OS=Vitis vinifera GN=GSVIVT01019997001 PE=4 SV=1
elm_00737	1	4.7	50	797	4.7	470	2e-48	Major latex protein, putative OS=Ricinus communis GN=RCOM_0393500 PE=3 SV=1
elm_01171	1	4.7	32	935	4.7	691	5e-91	Putative uncharacterized protein OS=Ricinus communis GN=RCOM_1593920 PE=4 SV=1
elm_03504	1	4.7	10	314	4.7	312	8e-57	Auxin transporter protein 1 OS=Arabidopsis thaliana GN=AUX1 PE=1 SV=1
elm_03673	2	9.4	9	561	4.7	547	3e-34	Whole genome shotgun sequence of line PN40024, scaffold_67.assembly12x (Fragment) OS=Vitis vinifera GN=GSVIVT01032790001 PE=4 SV=1
elm_00649	1	4.7	56	1822	4.6	1001	6e-164	Protein FRIGIDA, putative OS=Ricinus communis GN=RCOM_0912030 PE=4 SV=1
elm_08199	2	9.4	4	257	4.6	255	3e-38	Signal recognition particle receptor-like protein OS=Arabidopsis thaliana GN=AT4g30600 PE=2 SV=1
elm_04929	2	9.4	7	394	4.5	383	1e-59	Putative uncharacterized protein OS=Glycine max PE=2 SV=1
elm_14110	2	9.4	3	257	4.5	253	4e-34	Predicted protein OS=Populus trichocarpa GN=POPTRDRAFT_831091 PE=3 SV=1
elm_15653	2	9.4	2	237	4.5	236	7e-23	Putative uncharacterized protein GmTDF-5 OS=Glycine max GN=GmTDF-5 PE=2 SV=1
elm_19039	2	9.4	2	250	4.5	169	5e-26	Whole genome shotgun sequence of line PN40024, scaffold_77.assembly12x (Fragment) OS=Vitis vinifera GN=GSVIVT01035006001 PE=4 SV=1
elm_20785	2	9.4	2	192	4.5	191	2e-24	Photosystem I P700 chlorophyll a apoprotein A2 OS=Triticum aestivum GN=psaB PE=3 SV=1
elm_22153	2	9.4	2	195	4.5	163	5e-23	Putative uncharacterized protein OS=Ricinus communis GN=RCOM_0798390 PE=4 SV=1
elm_22632	2	9.4	2	221	4.5	220	3e-33	Trithorax, putative OS=Ricinus communis GN=RCOM_1579260 PE=3 SV=1
elm_00322	2	9.4	126	1004	4.4	632	1e-84	Whole genome shotgun sequence of line PN40024, scaffold_0.assembly12x (Fragment) OS=Vitis vinifera GN=GSVIVT01008528001 PE=3 SV=1
elm_00325	3	14.1	103	1736	4.4	503	2e-90	NAD(P)H-quinone oxidoreductase subunit I, chloroplastic OS=Eucalyptus globulus subsp. globulus GN=ndhI PE=3 SV=1
elm_00923	2	9.4	39	1280	4.4	776	2e-121	Sur2 hydroxylase/desaturase, putative OS=Ricinus communis GN=RCOM_0836090 PE=4 SV=1
elm_01013	2	9.4	38	1093	4.4	828	2e-122	14-3-3 protein, putative OS=Ricinus communis GN=RCOM_1039090 PE=3 SV=1
elm_01091	2	9.4	35	426	4.4	229	2e-28	40S ribosomal protein S21-1 OS=Arabidopsis thaliana GN=RPS21B PE=2 SV=1
elm_02705	1	4.7	12	368	4.4	261	7e-24	Whole genome shotgun sequence of line PN40024, scaffold_67.assembly12x (Fragment) OS=Vitis vinifera GN=GSVIVT01032696001 PE=4 SV=1
elm_00825	4	18.8	44	1035	4.3	779	4e-68	Rnf5, putative OS=Ricinus communis GN=RCOM_1010170 PE=4 SV=1
elm_01422	1	4.7	25	449	4.3	233	6e-25	Protochlorophyllide reductase C, chloroplastic OS=Arabidopsis thaliana GN=PORC PE=1 SV=1
elm_01637	1	4.7	26	313	4.3	298	3e-27	Chlorophyll a/b-binding protein type I (Fragment) OS=Malus domestica PE=2 SV=1
elm_00231	1	4.7	140	1706	4.2	977	0	Cell division protease ftsH homolog 1, chloroplastic OS=Arabidopsis thaliana GN=FTSH1 PE=1 SV=2
elm_00405	2	9.4	118	471	4.2	222	1e-30	Putative uncharacterized protein OS=Glycine max PE=4 SV=1
elm_00420	1	4.7	84	1341	4.2	1044	0	Magnesium-chelatase subunit H, putative OS=Ricinus communis GN=RCOM_0373990 PE=4 SV=1
elm_00645	1	4.7	57	1151	4.2	917	9e-136	Whole genome shotgun sequence of line PN40024, scaffold_16.assembly12x (Fragment) OS=Vitis vinifera GN=GSVIVT01015310001 PE=3 SV=1
elm_00962	1	4.7	39	517	4.2	337	5e-57	Whole genome shotgun sequence of line PN40024, scaffold_19.assembly12x (Fragment) OS=Vitis vinifera GN=GSVIVT01016593001 PE=4 SV=1
elm_01445	1	4.7	25	731	4.2	612	3e-74	Ethylene signal transcription factor OS=Morus alba PE=2 SV=1
elm_00395	1	4.7	87	963	4.1	575	2e-96	Putative uncharacterized protein OS=Glycine max PE=2 SV=1
elm_01301	1	4.7	28	1122	4.1	866	1e-145	ADP,ATP carrier protein, mitochondrial OS=Solanum tuberosum GN=ANT PE=2 SV=1
elm_05505	1	4.7	6	539	4.1	330	5e-53	WD-40 repeat-containing protein MSI1 OS=Solanum lycopersicum GN=MSI1 PE=2 SV=1
elm_06039	2	9.4	6	321	4.1	172	4e-28	Arginine decarboxylase OS=Ricinus communis GN=RCOM_1450830 PE=3 SV=1
elm_06187	2	9.4	6	457	4.1	425	2e-45	Grr1, plant, putative OS=Ricinus communis GN=RCOM_0924020 PE=4 SV=1
elm_07847	2	9.4	4	309	4.1	301	2e-39	NADH dehydrogenase (Fragment) OS=Retzia capensis GN=ndhF PE=4 SV=1
elm_09100	2	9.4	4	445	4.1	443	6e-52	Probable aquaporin TIP2-2 OS=Arabidopsis thaliana GN=TIP2-2 PE=1 SV=2
elm_10485	2	9.4	3	297	4.1	268	1e-27	Whole genome shotgun sequence of line PN40024, scaffold_238.assembly12x (Fragment) OS=Vitis vinifera GN=GSVIVT01004867001 PE=4 SV=1
elm_10648	2	9.4	3	367	4.1	363	1e-60	Putative uncharacterized protein OS=Vitis vinifera GN=VITISV_006441 PE=4 SV=1
elm_13103	2	9.4	3	318	4.1	317	5e-32	Caspase, putative OS=Ricinus communis GN=RCOM_1129630 PE=4 SV=1
elm_13695	2	9.4	3	277	4.1	276	1e-22	Putative uncharacterized protein OS=Glycine max PE=2 SV=1
elm_00214	1	4.7	143	2144	4	1445	0	Whole genome shotgun sequence of line PN40024, scaffold_225.assembly12x (Fragment) OS=Vitis vinifera GN=GSVIVT01004084001 PE=4 SV=1
elm_00254	3	14.1	148	751	4	326	8e-31	Putative uncharacterized protein OS=Populus trichocarpa PE=4 SV=1
elm_01484	1	4.7	24	845	4	674	2e-78	Predicted protein OS=Populus trichocarpa GN=POPTRDRAFT_1087747 PE=4 SV=1
elm_01104	1	4.7	33	611	3.9	240	9e-32	AT1G60000 protein OS=Arabidopsis thaliana GN=AT1G60000 PE=2 SV=1
elm_03460	1	4.7	10	447	3.9	200	2e-52	Predicted protein OS=Populus trichocarpa GN=POPTRDRAFT_830231 PE=4 SV=1
elm_05119	1	4.7	7	525	3.9	454	3e-43	Predicted protein OS=Populus trichocarpa GN=POPTRDRAFT_767539 PE=4 SV=1
elm_00785	2	9.4	47	881	3.8	664	9e-97	Os01g0840100 protein OS=Oryza sativa subsp. japonica GN=P0031D11.41 PE=2 SV=1
elm_01529	2	9.4	23	925	3.8	677	4e-120	14-3-3 protein 1 OS=Solanum lycopersicum GN=TFT1 PE=3 SV=2
elm_01678	1	4.7	21	494	3.8	410	2e-67	Vacuolar-type H+-pyrophosphatase (Fragment) OS=Solanum lycopersicum GN=vp1.1 PE=2 SV=1
elm_01684	1	4.7	21	809	3.8	699	4e-121	Plasma membrane aquaporin 1 OS=Hevea brasiliensis GN=PIP1 PE=2 SV=1
elm_02244	1	4.7	16	417	3.8	269	1e-22	Probable peroxisomal (S)-2-hydroxy-acid oxidase 2 OS=Arabidopsis thaliana GN=At3g14420 PE=1 SV=1
elm_06042	1	4.7	6	567	3.8	269	3e-78	Predicted protein (Fragment) OS=Populus trichocarpa GN=POPTRDRAFT_859293 PE=4 SV=1
elm_06234	2	9.4	6	485	3.8	368	2e-50	Whole genome shotgun sequence of line PN40024, scaffold_16.assembly12x (Fragment) OS=Vitis vinifera GN=GSVIVT01015386001 PE=4 SV=1
elm_06319	1	4.7	5	313	3.8	309	1e-39	Whole genome shotgun sequence of line PN40024, scaffold_61.assembly12x (Fragment) OS=Vitis vinifera GN=GSVIVT01031408001 PE=4 SV=1
elm_00622	2	9.4	61	839	3.7	556	3e-57	Peptidyl-prolyl cis-trans isomerase Pin1 OS=Malus domestica GN=PIN1 PE=2 SV=1
elm_02085	2	9.4	17	546	3.7	318	5e-73	Whole genome shotgun sequence of line PN40024, scaffold_84.assembly12x (Fragment) OS=Vitis vinifera GN=GSVIVT01036640001 PE=4 SV=1
elm_02393	2	9.4	14	541	3.7	241	2e-44	Lhca2 protein OS=Arabidopsis thaliana GN=Lhca2 PE=2 SV=1
elm_04482	1	4.7	8	386	3.7	385	5e-45	Glyceraldehyde-3-phosphate dehydrogenase A, chloroplastic OS=Arabidopsis thaliana GN=GAPA PE=1 SV=3
elm_08560	2	9.4	4	320	3.7	315	1e-54	Peroxisomal membrane protein, putative OS=Ricinus communis GN=RCOM_1175990 PE=4 SV=1
elm_01652	1	4.7	21	672	3.6	452	7e-72	Vacuolar ATP synthase subunit E, putative OS=Ricinus communis GN=RCOM_1690700 PE=4 SV=1
elm_02388	1	4.7	14	669	3.6	293	1e-46	Predicted protein OS=Populus trichocarpa GN=POPTRDRAFT_640598 PE=4 SV=1
elm_09821	1	4.7	4	401	3.6	236	9e-45	Formate--tetrahydrofolate ligase OS=Arabidopsis thaliana GN=THFS PE=2 SV=1
elm_00944	1	4.7	38	920	3.5	530	4e-89	Predicted protein OS=Populus trichocarpa GN=POPTRDRAFT_718085 PE=3 SV=1
elm_01078	1	4.7	43	595	3.5	563	2e-28	Predicted protein OS=Populus trichocarpa GN=POPTRDRAFT_589356 PE=3 SV=1
elm_01222	1	4.7	29	810	3.5	437	3e-93	Predicted protein OS=Populus trichocarpa GN=POPTRDRAFT_654779 PE=3 SV=1
elm_03404	2	9.4	10	418	3.5	410	1e-39	Predicted protein OS=Populus trichocarpa GN=POPTRDRAFT_554061 PE=4 SV=1
elm_09493	1	4.7	4	205	3.5	160	2e-21	Protein translocase subunit secA, chloroplastic OS=Spinacia oleracea GN=secA PE=2 SV=1
elm_12948	1	4.7	3	234	3.5	71	2e-27	Acetolactate synthase small subunit OS=Nicotiana plumbaginifolia PE=2 SV=1
elm_13037	1	4.7	3	196	3.5	190	2e-27	Whole genome shotgun sequence of line PN40024, scaffold_26.assembly12x (Fragment) OS=Vitis vinifera GN=GSVIVT01020041001 PE=4 SV=1
elm_13272	1	4.7	3	289	3.5	287	2e-25	Putative calcium binding protein (Fragment) OS=Phaseolus vulgaris PE=2 SV=1
elm_00906	1	4.7	40	813	3.4	578	8e-31	Whole genome shotgun sequence of line PN40024, scaffold_66.assembly12x (Fragment) OS=Vitis vinifera GN=GSVIVT01032527001 PE=4 SV=1
elm_02251	1	4.7	19	842	3.4	632	2e-80	Predicted protein OS=Physcomitrella patens subsp. patens GN=PHYPADRAFT_188502 PE=4 SV=1
elm_02446	1	4.7	14	495	3.4	390	4e-61	Aldo-keto reductase, putative OS=Ricinus communis GN=RCOM_0792540 PE=4 SV=1
elm_02779	2	9.4	12	774	3.4	405	6e-67	Expansin OS=Prunus cerasus GN=EXP4 PE=2 SV=1
elm_06533	2	9.4	5	527	3.4	510	1e-61	Primary amine oxidase (Fragment) OS=Vitis vinifera GN=GSVIVT01017954001 PE=3 SV=1
elm_00219	1	4.7	145	1609	3.3	1012	4e-172	ATP-dependent Clp protease ATP-binding subunit clpC homolog, chloroplastic OS=Pisum sativum PE=2 SV=1
elm_00690	1	4.7	53	839	3.3	630	2e-89	Putative uncharacterized protein OS=Vitis vinifera GN=VITISV_030870 PE=3 SV=1
elm_02210	2	9.4	15	297	3.3	172	3e-24	Uncharacterized protein At4g14342 OS=Arabidopsis thaliana GN=At4g14342 PE=3 SV=1
elm_00790	2	9.4	46	972	3.2	822	3e-127	Putative ankyrin-repeat protein OS=Vitis aestivalis PE=2 SV=1
elm_01070	1	4.7	34	1298	3.2	1088	8e-179	Rubisco subunit binding-protein beta subunit, rubb, putative OS=Ricinus communis GN=RCOM_0342910 PE=3 SV=1
elm_01295	1	4.7	29	694	3.1	476	1e-30	Whole genome shotgun sequence of line PN40024, scaffold_14.assembly12x (Fragment) OS=Vitis vinifera GN=GSVIVT01014443001 PE=4 SV=1
elm_02231	1	4.7	15	441	3.1	299	3e-31	Putative uncharacterized protein OS=Ricinus communis GN=RCOM_0287630 PE=4 SV=1
elm_00397	2	9.4	87	767	3	490	2e-57	Whole genome shotgun sequence of line PN40024, scaffold_118.assembly12x (Fragment) OS=Vitis vinifera GN=GSVIVT01012876001 PE=4 SV=1
elm_00684	2	9.4	53	1085	3	786	6e-110	Whole genome shotgun sequence of line PN40024, scaffold_94.assembly12x (Fragment) OS=Vitis vinifera GN=GSVIVT01038188001 PE=4 SV=1
elm_00810	2	9.4	50	346	3	258	2e-42	Photosystem I assembly protein ycf4 OS=Morus indica GN=ycf4 PE=3 SV=1
elm_01759	1	4.7	19	458	3	370	2e-50	Whole genome shotgun sequence of line PN40024, scaffold_59.assembly12x (Fragment) OS=Vitis vinifera GN=GSVIVT01030599001 PE=3 SV=1
elm_02494	2	9.4	14	466	3	273	3e-26	Carbonic anhydrase OS=Arabidopsis thaliana GN=At1g23730 PE=2 SV=1
elm_03754	1	4.7	9	480	3	308	4e-38	Whole genome shotgun sequence of line PN40024, scaffold_757.assembly12x (Fragment) OS=Vitis vinifera GN=GSVIVT01002500001 PE=4 SV=1
elm_12047	1	4.7	3	447	3	445	5e-78	Beta-galactosidase OS=Prunus persica PE=2 SV=1
elm_13807	1	4.7	3	342	3	341	9e-41	Plant synaptotagmin OS=Populus trichocarpa GN=NTMC2T1.3 PE=4 SV=1
elm_00267	2	9.4	129	862	2.9	570	3e-46	Pollen-specific protein C13, putative OS=Ricinus communis GN=RCOM_1034130 PE=4 SV=1
elm_00756	1	4.7	47	813	2.9	642	2e-103	Light-induced protein, chloroplastic OS=Solanum tuberosum PE=1 SV=2
elm_00943	1	4.7	41	630	2.9	582	3e-60	40S ribosomal protein S8 OS=Prunus armeniaca GN=RPS8 PE=2 SV=1
elm_01062	2	9.4	36	1081	2.9	824	2e-155	Chloroplast omega-6 fatty acid desaturase OS=Jatropha curcas PE=2 SV=1
elm_01451	1	4.7	25	643	2.9	457	1e-76	Plasma membrane intrinsic protein PIP1-1 OS=Fraxinus excelsior PE=2 SV=1
elm_02576	1	4.7	13	521	2.9	390	2e-46	Putative uncharacterized protein OS=Glycine max PE=2 SV=1
elm_03674	1	4.7	9	453	2.9	224	5e-34	Chlorophyll a-b binding protein 151, chloroplastic OS=Gossypium hirsutum GN=CAB-151 PE=2 SV=2
elm_05477	1	4.7	6	560	2.9	306	8e-45	Coumaroyl 3-hydroxylase OS=Populus trichocarpa GN=CYP98A27 PE=2 SV=1
elm_10830	1	4.7	3	279	2.9	276	5e-34	Predicted protein OS=Populus trichocarpa GN=POPTRDRAFT_1092803 PE=4 SV=1
elm_00721	2	9.4	50	925	2.8	506	2e-72	Putative uncharacterized protein OS=Vitis vinifera GN=VITISV_029118 PE=4 SV=1
elm_01264	1	4.7	29	527	2.8	353	8e-50	Eif-1a, putative OS=Ricinus communis GN=RCOM_0510890 PE=3 SV=1
elm_01443	1	4.7	25	970	2.8	203	3e-62	Putative uncharacterized protein OS=Ricinus communis GN=RCOM_1597430 PE=4 SV=1
elm_02262	1	4.7	15	471	2.8	398	1e-57	Predicted protein OS=Populus trichocarpa GN=POPTRDRAFT_826642 PE=4 SV=1
elm_03158	1	4.7	11	884	2.8	338	2e-90	Glycolipid transfer protein, putative OS=Ricinus communis GN=RCOM_1168990 PE=4 SV=1
elm_03548	1	4.7	9	425	2.8	265	6e-43	Predicted protein OS=Populus trichocarpa GN=POPTRDRAFT_852855 PE=4 SV=1
elm_05300	1	4.7	6	416	2.8	414	9e-63	Whole genome shotgun sequence of line PN40024, scaffold_0.assembly12x (Fragment) OS=Vitis vinifera GN=GSVIVT01008006001 PE=4 SV=1
elm_06920	1	4.7	5	463	2.8	460	1e-79	Whole genome shotgun sequence of line PN40024, scaffold_2.assembly12x (Fragment) OS=Vitis vinifera GN=GSVIVT01016709001 PE=4 SV=1
elm_00261	1	4.7	129	1069	2.7	830	6e-119	Whole genome shotgun sequence of line PN40024, scaffold_8.assembly12x (Fragment) OS=Vitis vinifera GN=GSVIVT01035451001 PE=3 SV=1
elm_00507	1	4.7	71	823	2.7	449	1e-80	Calmodulin OS=Lilium longiflorum PE=2 SV=2
elm_00743	1	4.7	49	659	2.7	633	1e-89	ATP-dependent Clp protease proteolytic subunit OS=Eucalyptus globulus subsp. globulus GN=clpP PE=3 SV=1
elm_00816	2	9.4	44	1197	2.7	557	5e-88	Putative uncharacterized protein OS=Glycine max PE=2 SV=1
elm_00832	1	4.7	44	590	2.7	530	4e-82	Chlorophyll a/b-binding protein type I (Fragment) OS=Asarina barclaiana PE=2 SV=1
elm_01330	1	4.7	27	547	2.7	245	6e-23	ADP,ATP carrier protein, mitochondrial OS=Solanum tuberosum GN=ANT PE=2 SV=1
elm_01751	2	9.4	20	744	2.7	687	1e-75	Putative uncharacterized protein OS=Ricinus communis GN=RCOM_0852780 PE=4 SV=1
elm_01957	1	4.7	17	644	2.7	605	4e-78	Aux/IAA protein OS=Vitis vinifera PE=2 SV=1
elm_02040	1	4.7	18	525	2.7	515	1e-70	Whole genome shotgun sequence of line PN40024, scaffold_60.assembly12x (Fragment) OS=Vitis vinifera GN=GSVIVT01031360001 PE=4 SV=1
elm_02190	1	4.7	15	705	2.7	632	3e-35	Putative uncharacterized protein OS=Vitis vinifera GN=VITISV_011279 PE=4 SV=1
elm_07522	1	4.7	5	361	2.7	357	3e-31	Serine carboxypeptidase (Carboxypeptidase D), putative OS=Musa acuminata GN=MA4_54B05.24 PE=4 SV=1
elm_12347	1	4.7	3	348	2.7	304	3e-28	Calcium binding protein OS=Fagus sylvatica GN=Clo1 PE=4 SV=1
elm_01423	1	4.7	29	423	2.6	401	1e-42	Ubiquitin extension protein OS=Cucumis sativus PE=2 SV=1
elm_06107	1	4.7	12	361	2.6	344	1e-34	Plastocyanin A, chloroplast, putative OS=Ricinus communis GN=RCOM_1599580 PE=4 SV=1
elm_14121	1	4.7	3	444	2.6	440	5e-61	Chloroplast protein import component Toc159 OS=Pisum sativum PE=2 SV=1
elm_01635	1	4.7	21	885	2.5	632	1e-90	Putative uncharacterized protein OS=Ricinus communis GN=RCOM_1674520 PE=4 SV=1
elm_01683	1	4.7	21	673	2.5	545	6e-49	Salt-tolerance protein, putative OS=Ricinus communis GN=RCOM_1287290 PE=4 SV=1
elm_01814	1	4.7	19	713	2.5	700	7e-85	Putative membrane protein ycf1 OS=Vitis vinifera GN=ycf1 PE=3 SV=1
elm_04826	1	4.7	7	470	2.5	465	9e-74	Putative tryptophanyl-tRNA synthetase OS=Arabidopsis thaliana GN=At3g04600 PE=2 SV=1
elm_01009	1	4.7	35	742	2.4	637	6e-77	Epoxide hydrolase, putative OS=Ricinus communis GN=RCOM_1178720 PE=4 SV=1
elm_01812	1	4.7	19	974	2.4	954	1e-160	Luminal-binding protein 4 OS=Nicotiana tabacum GN=BIP4 PE=2 SV=1
elm_01827	1	4.7	19	460	2.4	275	3e-21	Putative uncharacterized protein OS=Vitis vinifera GN=VITISV_001840 PE=4 SV=1
elm_02351	1	4.7	14	542	2.4	269	3e-37	Whole genome shotgun sequence of line PN40024, scaffold_31.assembly12x (Fragment) OS=Vitis vinifera GN=GSVIVT01022126001 PE=4 SV=1
elm_02461	1	4.7	14	757	2.4	545	2e-65	Putative uncharacterized protein OS=Ricinus communis GN=RCOM_0899170 PE=4 SV=1
elm_02962	1	4.7	11	555	2.4	552	1e-85	Putative uncharacterized protein OS=Ricinus communis GN=RCOM_1502390 PE=3 SV=1
elm_03565	1	4.7	9	405	2.4	178	9e-32	Oxygen-evolving enhancer protein 3-2, chloroplastic OS=Arabidopsis thaliana GN=PSBQ2 PE=1 SV=2
elm_04026	1	4.7	8	394	2.4	335	4e-52	Predicted protein OS=Populus trichocarpa GN=POPTRDRAFT_722744 PE=4 SV=1
elm_05346	1	4.7	6	367	2.4	353	5e-56	Adenylate kinase 1, putative OS=Ricinus communis GN=RCOM_1506690 PE=3 SV=1
elm_06253	1	4.7	5	519	2.4	370	6e-31	Predicted protein OS=Populus trichocarpa GN=POPTRDRAFT_558429 PE=3 SV=1
elm_07931	1	4.7	4	277	2.4	253	7e-39	Phosphoserine aminotransferase, chloroplastic OS=Arabidopsis thaliana GN=At4g35630 PE=2 SV=1
elm_08568	1	4.7	4	461	2.4	460	1e-61	Whole genome shotgun sequence of line PN40024, scaffold_0.assembly12x (Fragment) OS=Vitis vinifera GN=GSVIVT01007883001 PE=4 SV=1
elm_14521	1	4.7	2	258	2.4	239	6e-26	Putative uncharacterized protein AT4g29750 OS=Arabidopsis thaliana GN=T16L4.260 PE=1 SV=1
elm_00447	1	4.7	78	793	2.3	441	2e-71	Vitamin-b12 independent methionine synthase, 5-methyltetrahydropteroyltriglutamate-homocysteine OS=Populus trichocarpa GN=MS3 PE=3 SV=1
elm_00854	1	4.7	45	660	2.3	431	4e-46	Histone H2B.11 OS=Arabidopsis thaliana GN=At5g59910 PE=1 SV=5
elm_08410	1	4.7	4	327	2.3	284	2e-32	Whole genome shotgun sequence of line PN40024, scaffold_94.assembly12x (Fragment) OS=Vitis vinifera GN=GSVIVT01038182001 PE=4 SV=1
elm_14210	1	4.7	2	378	2.3	353	1e-41	DNA repair protein recA homolog 3, mitochondrial OS=Arabidopsis thaliana GN=At2g19490 PE=2 SV=2
elm_16613	1	4.7	2	203	2.3	201	7e-24	Probable inositol transporter 2 OS=Arabidopsis thaliana GN=INT2 PE=2 SV=1
elm_17865	1	4.7	2	259	2.3	257	6e-25	Whole genome shotgun sequence of line PN40024, scaffold_2.assembly12x (Fragment) OS=Vitis vinifera GN=GSVIVT01016669001 PE=4 SV=1
elm_18278	1	4.7	2	267	2.3	266	1e-26	Putative uncharacterized protein OS=Vitis vinifera GN=VITISV_034625 PE=4 SV=1
elm_00567	1	4.7	63	808	2.2	516	4e-77	Whole genome shotgun sequence of line PN40024, scaffold_4.assembly12x (Fragment) OS=Vitis vinifera GN=GSVIVT01025120001 PE=3 SV=1
elm_00979	1	4.7	37	821	2.2	602	4e-89	60S ribosomal protein L13a-4 OS=Arabidopsis thaliana GN=RPL13AD PE=2 SV=1
elm_01400	1	4.7	26	1365	2.2	935	3e-129	Whole genome shotgun sequence of line PN40024, scaffold_13.assembly12x (Fragment) OS=Vitis vinifera GN=GSVIVT01013852001 PE=4 SV=1
elm_03989	1	4.7	8	515	2.2	428	3e-88	Alpha-glucan phosphorylase, H isozyme OS=Solanum tuberosum PE=1 SV=1
elm_04310	1	4.7	8	491	2.2	182	3e-82	DNA-directed RNA polymerase (Fragment) OS=Zelkova serrata GN=rpoC2 PE=3 SV=1
elm_05453	1	4.7	6	331	2.2	328	4e-53	Phospholipase D alpha 1 OS=Oryza sativa subsp. japonica GN=PLD1 PE=1 SV=2
elm_10607	1	4.7	3	385	2.2	378	1e-59	Whole genome shotgun sequence of line PN40024, scaffold_67.assembly12x (Fragment) OS=Vitis vinifera GN=GSVIVT01032656001 PE=4 SV=1
elm_10882	1	4.7	3	328	2.2	324	3e-27	Whole genome shotgun sequence of line PN40024, scaffold_25.assembly12x OS=Vitis vinifera GN=GSVIVT01019640001 PE=4 SV=1
elm_11710	1	4.7	3	447	2.2	355	1e-45	Reticuline oxidase, putative OS=Ricinus communis GN=RCOM_1335460 PE=4 SV=1
elm_12195	1	4.7	3	380	2.2	326	1e-43	Putative uncharacterized protein OS=Glycine max PE=2 SV=1
elm_12227	1	4.7	3	274	2.2	267	5e-26	S-adenosylmethionine decarboxylase OS=Malus domestica GN=SAMDC PE=2 SV=1
elm_13284	1	4.7	3	379	2.2	377	6e-60	Whole genome shotgun sequence of line PN40024, scaffold_6.assembly12x (Fragment) OS=Vitis vinifera GN=GSVIVT01030858001 PE=4 SV=1
elm_13538	1	4.7	3	218	2.2	217	2e-35	Predicted protein OS=Populus trichocarpa GN=POPTRDRAFT_815458 PE=4 SV=1
elm_13968	1	4.7	3	288	2.2	185	9e-25	Whole genome shotgun sequence of line PN40024, scaffold_114.assembly12x (Fragment) OS=Vitis vinifera GN=GSVIVT01012516001 PE=4 SV=1
elm_00858	1	4.7	41	1533	2.1	932	2e-175	NAD(P)H-quinone oxidoreductase chain 4, chloroplastic OS=Morus indica GN=ndhD PE=3 SV=1
elm_03533	1	4.7	9	416	2.1	286	5e-38	Cytochrome P450, putative OS=Ricinus communis GN=RCOM_1517780 PE=3 SV=1
elm_04688	1	4.7	7	443	2.1	267	2e-41	Whole genome shotgun sequence of line PN40024, scaffold_37.assembly12x OS=Vitis vinifera GN=GSVIVT01023620001 PE=4 SV=1
elm_04746	1	4.7	7	463	2.1	446	3e-58	Whole genome shotgun sequence of line PN40024, scaffold_7.assembly12x (Fragment) OS=Vitis vinifera GN=GSVIVT01033429001 PE=4 SV=1
elm_07557	1	4.7	5	357	2.1	316	1e-42	Predicted protein OS=Populus trichocarpa GN=POPTRDRAFT_656113 PE=4 SV=1
elm_09143	1	4.7	4	271	2.1	265	1e-34	Vacuolar cation/proton exchanger 3 OS=Arabidopsis thaliana GN=CAX3 PE=1 SV=1
elm_09297	1	4.7	4	407	2.1	404	4e-53	Expressed protein, putative OS=Ricinus communis GN=RCOM_0495330 PE=4 SV=1
elm_01185	1	4.7	30	1080	2	774	3e-107	Malate dehydrogenase OS=Populus trichocarpa GN=POPTRDRAFT_822907 PE=2 SV=1
elm_01594	1	4.7	22	885	2	568	2e-67	Endo-1,4-beta-mannosidase protein 1 OS=Prunus persica PE=2 SV=1
elm_02246	1	4.7	15	460	2	188	5e-23	Methionine sulfoxide reductase type OS=Populus trichocarpa GN=PtrcMsrA4 PE=3 SV=1
elm_02572	1	4.7	13	719	2	278	2e-66	Predicted protein OS=Populus trichocarpa GN=POPTRDRAFT_720139 PE=2 SV=1
elm_06535	1	4.7	5	368	2	366	2e-54	ADP,ATP carrier protein 1, mitochondrial OS=Gossypium hirsutum GN=ANT1 PE=2 SV=1
elm_07036	1	4.7	5	448	2	393	6e-49	Whole genome shotgun sequence of line PN40024, scaffold_3.assembly12x (Fragment) OS=Vitis vinifera GN=GSVIVT01021391001 PE=4 SV=1
elm_08085	1	4.7	4	426	2	423	4e-61	Whole genome shotgun sequence of line PN40024, scaffold_74.assembly12x (Fragment) OS=Vitis vinifera GN=GSVIVT01034754001 PE=4 SV=1
elm_10408	1	4.7	3	310	2	309	3e-44	Acetolactate synthase OS=Populus trichocarpa GN=POPTRDRAFT_666677 PE=3 SV=1
elm_11520	1	4.7	3	296	2	253	7e-35	Predicted protein OS=Populus trichocarpa GN=POPTRDRAFT_828412 PE=4 SV=1
elm_13885	1	4.7	3	225	2	224	7e-35	Putative uncharacterized protein Sb01g033590 OS=Sorghum bicolor GN=Sb01g033590 PE=4 SV=1
elm_16039	1	4.7	2	247	2	246	6e-36	Pyruvate kinase (Fragment) OS=Vitis vinifera GN=GSVIVT01034684001 PE=3 SV=1
elm_16414	1	4.7	2	320	2	311	3e-36	Retinoblastoma-binding protein, putative OS=Ricinus communis GN=RCOM_1389220 PE=4 SV=1
elm_17354	1	4.7	2	222	2	213	3e-23	CBL-interacting protein kinase 5 OS=Oryza sativa subsp. japonica GN=CIPK5 PE=2 SV=1
elm_17533	1	4.7	2	278	2	276	1e-41	Whole genome shotgun sequence of line PN40024, scaffold_46.assembly12x (Fragment) OS=Vitis vinifera GN=GSVIVT01027084001 PE=4 SV=1
elm_18085	1	4.7	2	263	2	259	5e-27	Whole genome shotgun sequence of line PN40024, scaffold_8.assembly12x (Fragment) OS=Vitis vinifera GN=GSVIVT01035354001 PE=4 SV=1
elm_20881	1	4.7	2	247	2	203	2e-38	Predicted protein OS=Populus trichocarpa GN=POPTRDRAFT_834957 PE=4 SV=1
elm_00874	1	4.7	41	739	1.9	448	1e-47	Thylakoid membrane phosphoprotein 14 kDa, chloroplast, putative OS=Ricinus communis GN=RCOM_1493520 PE=4 SV=1
elm_02825	1	4.7	12	513	1.9	505	1e-85	Whole genome shotgun sequence of line PN40024, scaffold_4.assembly12x (Fragment) OS=Vitis vinifera GN=GSVIVT01025471001 PE=4 SV=1
elm_06433	1	4.7	5	502	1.9	499	6e-69	Whole genome shotgun sequence of line PN40024, scaffold_60.assembly12x (Fragment) OS=Vitis vinifera GN=GSVIVT01031360001 PE=4 SV=1
elm_06500	1	4.7	5	292	1.9	287	2e-30	Putative uncharacterized protein OS=Vitis vinifera GN=VITISV_014605 PE=4 SV=1
elm_07210	1	4.7	5	448	1.9	446	4e-52	Phosphoglucomutase, cytoplasmic OS=Solanum tuberosum GN=PGM1 PE=2 SV=1
elm_07239	1	4.7	5	667	1.9	338	5e-77	Whole genome shotgun sequence of line PN40024, scaffold_114.assembly12x (Fragment) OS=Vitis vinifera GN=GSVIVT01012510001 PE=4 SV=1
elm_09330	1	4.7	4	346	1.9	261	7e-39	Whole genome shotgun sequence of line PN40024, scaffold_1.assembly12x (Fragment) OS=Vitis vinifera GN=GSVIVT01009529001 PE=4 SV=1
elm_01707	1	4.7	20	533	1.8	276	4e-29	Predicted protein OS=Populus trichocarpa GN=POPTRDRAFT_673941 PE=2 SV=1
elm_01979	1	4.7	17	798	1.8	790	3e-100	TRL10 OS=Cleome spinosa GN=TRL10 PE=3 SV=1
elm_02161	1	4.7	17	533	1.8	299	2e-53	Whole genome shotgun sequence of line PN40024, scaffold_40.assembly12x (Fragment) OS=Vitis vinifera GN=GSVIVT01025730001 PE=4 SV=1
elm_05549	1	4.7	6	274	1.8	269	6e-39	Probable protein phosphatase 2C 52 OS=Oryza sativa subsp. japonica GN=Os05g0587100 PE=2 SV=1
elm_06178	1	4.7	6	459	1.8	453	2e-48	Predicted protein OS=Populus trichocarpa GN=POPTRDRAFT_1106310 PE=4 SV=1
elm_08789	1	4.7	4	428	1.8	424	6e-34	Squamosa promoter-binding protein, putative OS=Ricinus communis GN=RCOM_0201150 PE=4 SV=1
elm_11235	1	4.7	3	337	1.8	159	1e-29	Whole genome shotgun sequence of line PN40024, scaffold_32.assembly12x (Fragment) OS=Vitis vinifera GN=GSVIVT01022480001 PE=3 SV=1
elm_11936	1	4.7	3	270	1.8	194	2e-23	Glutathione-s-transferase omega, putative OS=Ricinus communis GN=RCOM_0819940 PE=4 SV=1
elm_12013	1	4.7	3	271	1.8	270	2e-43	Asparagine synthetase [glutamine-hydrolyzing] OS=Asparagus officinalis PE=2 SV=2
elm_13331	1	4.7	3	252	1.8	247	2e-39	26S protease regulatory subunit 7 OS=Spinacia oleracea GN=RPT1 PE=2 SV=1
elm_00478	1	4.7	73	1027	1.7	611	7e-89	Putative uncharacterized protein OS=Vitis vinifera GN=VITISV_016190 PE=4 SV=1
elm_00643	1	4.7	56	902	1.7	697	8e-104	Predicted protein OS=Populus trichocarpa GN=POPTRDRAFT_827287 PE=3 SV=1
elm_00875	1	4.7	41	1105	1.7	766	2e-135	Whole genome shotgun sequence of line PN40024, scaffold_8.assembly12x (Fragment) OS=Vitis vinifera GN=GSVIVT01035374001 PE=3 SV=1
elm_01149	1	4.7	31	1033	1.7	663	3e-78	Whole genome shotgun sequence of line PN40024, scaffold_4.assembly12x (Fragment) OS=Vitis vinifera GN=GSVIVT01025494001 PE=4 SV=1
elm_01496	1	4.7	24	474	1.7	240	1e-28	Whole genome shotgun sequence of line PN40024, scaffold_1.assembly12x OS=Vitis vinifera GN=GSVIVT01009495001 PE=4 SV=1
elm_01780	1	4.7	21	579	1.7	398	9e-42	Putative uncharacterized protein OS=Glycine max PE=2 SV=1
elm_03743	1	4.7	9	557	1.7	319	4e-46	Whole genome shotgun sequence of line PN40024, scaffold_31.assembly12x (Fragment) OS=Vitis vinifera GN=GSVIVT01022276001 PE=4 SV=1
elm_06865	1	4.7	5	451	1.7	234	7e-73	Zinc finger protein, putative OS=Ricinus communis GN=RCOM_0819850 PE=4 SV=1
elm_01029	1	4.7	35	868	1.6	260	1e-38	40S ribosomal protein S27-2 OS=Arabidopsis thaliana GN=RPS27B PE=2 SV=2
elm_01448	1	4.7	25	765	1.6	165	3e-33	30S ribosomal protein S16, chloroplastic OS=Morus indica GN=rps16 PE=3 SV=1
elm_03613	1	4.7	9	537	1.6	431	3e-70	Predicted protein OS=Populus trichocarpa GN=POPTRDRAFT_569056 PE=4 SV=1
elm_04391	1	4.7	8	439	1.6	430	3e-76	NADP-specific isocitrate dehydrogenase, putative OS=Ricinus communis GN=RCOM_0113200 PE=3 SV=1
elm_05167	1	4.7	7	321	1.6	276	4e-47	Putative membrane protein ycf1 OS=Eucalyptus globulus subsp. globulus GN=ycf1 PE=3 SV=1
elm_09618	1	4.7	4	390	1.6	386	1e-22	Putative uncharacterized protein OS=Medicago truncatula PE=2 SV=1
elm_09849	1	4.7	4	331	1.6	230	2e-48	Endo-1,4-beta-glucanase OS=Solanum lycopersicum GN=Cel3 PE=2 SV=1
elm_01698	1	4.7	20	593	1.5	317	6e-46	Transport inhibitor response protein OS=Poncirus trifoliata GN=TIR1 PE=2 SV=1
elm_03374	1	4.7	10	577	1.5	209	5e-38	Putative uncharacterized protein OS=Glycine max PE=4 SV=1
elm_06066	1	4.7	6	629	1.5	320	2e-41	Whole genome shotgun sequence of line PN40024, scaffold_8.assembly12x (Fragment) OS=Vitis vinifera GN=GSVIVT01035421001 PE=4 SV=1
elm_00632	1	4.7	66	585	1.4	240	3e-27	Predicted protein OS=Populus trichocarpa GN=POPTRDRAFT_720318 PE=4 SV=1
elm_02363	1	4.7	14	536	1.4	437	1e-63	ATP synthase subunit d, putative OS=Ricinus communis GN=RCOM_1104310 PE=4 SV=1
elm_02958	1	4.7	12	543	1.4	531	5e-92	Whole genome shotgun sequence of line PN40024, scaffold_84.assembly12x (Fragment) OS=Vitis vinifera GN=GSVIVT01036640001 PE=4 SV=1
elm_03411	1	4.7	10	532	1.4	224	1e-20	Whole genome shotgun sequence of line PN40024, scaffold_0.assembly12x (Fragment) OS=Vitis vinifera GN=GSVIVT01008343001 PE=4 SV=1
elm_00547	1	4.7	67	842	1.3	410	1e-66	Histone H3.3 OS=Vitis vinifera PE=2 SV=3
elm_01342	1	4.7	28	698	1.3	215	5e-56	Aminopeptidase, putative OS=Ricinus communis GN=RCOM_1687220 PE=4 SV=1
elm_01605	1	4.7	22	523	1.3	221	5e-21	Whole genome shotgun sequence of line PN40024, scaffold_98.assembly12x (Fragment) OS=Vitis vinifera GN=GSVIVT01038657001 PE=4 SV=1
elm_02859	1	4.7	12	702	1.3	696	7e-51	Putative uncharacterized protein OS=Ricinus communis GN=RCOM_1439020 PE=4 SV=1
elm_02935	1	4.7	11	548	1.3	319	5e-23	ATP binding protein, putative OS=Ricinus communis GN=RCOM_0836310 PE=4 SV=1
elm_03101	1	4.7	11	503	1.3	349	9e-66	Actin-1 OS=Sorghum bicolor GN=AC1 PE=2 SV=1
elm_01005	1	4.7	37	664	1.2	389	5e-37	Predicted protein OS=Populus trichocarpa GN=POPTRDRAFT_706648 PE=2 SV=1
elm_01071	1	4.7	36	639	1.2	530	3e-84	Ubiquitin-conjugating enzyme E2-17 kDa OS=Solanum lycopersicum PE=2 SV=1
elm_01654	1	4.7	21	976	1.2	740	9e-168	Eukaryotic initiation factor 4A OS=Zea mays PE=2 SV=1
elm_01996	1	4.7	17	630	1.2	488	1e-59	Predicted protein (Fragment) OS=Populus trichocarpa GN=POPTRDRAFT_262082 PE=4 SV=1
elm_01293	1	4.7	28	1007	1.1	473	5e-39	Transcription factor Myb1 OS=Malus xiaojinensis PE=2 SV=1
elm_02298	1	4.7	15	744	1.1	605	1e-112	Predicted protein OS=Populus trichocarpa GN=POPTRDRAFT_656642 PE=4 SV=1

## Sheet: EF vs E and C
		red=defense response		list sorted after Rstat
UniTrans	EF	EF pp10000	# of ESTs	Length	Rstat	Longest ORF	Top UP E-value	Top Uniprot Description
elm_00198	1	5.2	161	1211	59.9	513	1e-114	Glutamine synthetase cytosolic isozyme 1 OS=Vitis vinifera GN=GS1-1 PE=2 SV=1
elm_00170	3	15.6	188	986	36.2	935	2e-54	Lectin-B OS=Phytolacca americana PE=1 SV=1
elm_02260	15	78.1	16	391	33.8	328	7e-37	Putative uncharacterized protein OS=Glycine max PE=2 SV=1
elm_00607	1	5.2	58	1211	32.8	524	6e-73	Putative uncharacterized protein OS=Medicago truncatula PE=2 SV=1
elm_00245	3	15.6	133	866	32	365	2e-36	Auxin-repressed protein OS=Elaeagnus umbellata PE=4 SV=2
elm_00458	8	41.6	84	999	25.1	882	8e-49	Sieve element-occluding protein 3 OS=Medicago truncatula GN=SEO3 PE=2 SV=1
elm_00179	1	5.2	186	2026	23.5	1775	7e-168	Polyphenol oxidase, chloroplastic OS=Malus domestica PE=2 SV=1
elm_00133	2	10.4	286	2041	19.2	305	4e-55	NAD(P)H-quinone oxidoreductase subunit 6, chloroplastic OS=Guizotia abyssinica GN=ndhG PE=3 SV=1
elm_00366	1	5.2	102	1038	18	602	5e-83	Putative uncharacterized protein OS=Vitis vinifera GN=VITISV_039944 PE=4 SV=1
elm_00589	2	10.4	74	661	16.1	365	1e-36	Auxin-repressed protein OS=Elaeagnus umbellata PE=4 SV=2
elm_00575	10	52.1	70	860	15	482	2e-70	Putative uncharacterized protein OS=Medicago truncatula PE=2 SV=1
elm_00056	1	5.2	331	1303	14.9	794	2e-130	40S ribosomal protein S4, putative OS=Ricinus communis GN=RCOM_1378650 PE=4 SV=1
elm_00761	1	5.2	50	725	14.5	667	4e-98	Catalase CAT1 OS=Manihot esculenta PE=2 SV=1
elm_00417	3	15.6	82	1215	14	1136	0	Whole genome shotgun sequence of line PN40024, scaffold_1.assembly12x (Fragment) OS=Vitis vinifera GN=GSVIVT01008848001 PE=3 SV=1
elm_00290	2	10.4	110	735	13	322	3e-26	Whole genome shotgun sequence of line PN40024, scaffold_31.assembly12x (Fragment) OS=Vitis vinifera GN=GSVIVT01022150001 PE=4 SV=1
elm_00288	1	5.2	120	1046	12.9	614	3e-92	Peptidyl-prolyl cis-trans isomerase OS=Glycine max PE=2 SV=1
elm_01292	4	20.8	33	458	12.6	372	8e-57	Lipoxygenase OS=Populus trichocarpa GN=POPTRDRAFT_782901 PE=3 SV=1
elm_00213	1	5.2	169	769	12.2	374	1e-37	Putative uncharacterized protein OS=Populus trichocarpa PE=2 SV=1
elm_00920	1	5.2	43	538	12.1	311	9e-50	Putative uncharacterized protein OS=Glycine max PE=2 SV=1
elm_00386	2	10.4	92	1114	12	776	6e-88	Putative uncharacterized protein OS=Glycine max PE=2 SV=1
elm_00973	1	5.2	42	674	11.7	582	3e-82	COR413-PM2, putative OS=Ricinus communis GN=RCOM_0938820 PE=4 SV=1
elm_00917	2	10.4	39	1206	10.3	698	1e-112	Early-responsive to dehydration 4 OS=Brassica campestris PE=2 SV=1
elm_00266	5	26	130	1377	10.1	503	5e-143	Triosephosphate isomerase, chloroplastic OS=Fragaria ananassa GN=TPI PE=2 SV=1
elm_02470	3	15.6	14	675	9.5	663	2e-38	Whole genome shotgun sequence of line PN40024, scaffold_66.assembly12x (Fragment) OS=Vitis vinifera GN=GSVIVT01032359001 PE=4 SV=1
elm_04223	4	20.8	8	381	9.5	380	4e-38	Putative uncharacterized protein OS=Medicago truncatula PE=2 SV=1
elm_05112	5	26	9	424	9.5	418	1e-76	B2 protein, putative OS=Ricinus communis GN=RCOM_1677160 PE=4 SV=1
elm_00050	1	5.2	306	913	9.4	604	4e-50	Putative uncharacterized protein OS=Medicago truncatula PE=2 SV=1
elm_00367	2	10.4	113	580	9.4	449	6e-40	Non-specific lipid-transfer protein 1 OS=Morus nigra PE=1 SV=1
elm_02908	5	26	12	668	9.3	662	1e-104	Predicted protein OS=Populus trichocarpa GN=POPTRDRAFT_724942 PE=4 SV=1
elm_12209	4	20.8	4	233	9.3	232	5e-40	Predicted protein OS=Populus trichocarpa GN=POPTRDRAFT_818982 PE=4 SV=1
elm_01909	1	5.2	18	809	9.2	203	8e-68	Whole genome shotgun sequence of line PN40024, scaffold_11.assembly12x (Fragment) OS=Vitis vinifera GN=GSVIVT01011687001 PE=4 SV=1
elm_00080	1	5.2	245	1397	9.1	1061	0	Photosystem Q(B) protein OS=Populus trichocarpa GN=psbA PE=2 SV=1
elm_02623	4	20.8	13	518	8.9	512	3e-79	Protein AUXIN SIGNALING F-BOX 2 OS=Arabidopsis thaliana GN=AFB2 PE=1 SV=1
elm_07526	4	20.8	5	247	8.9	245	2e-43	Pyruvate dehydrogenase, putative OS=Ricinus communis GN=RCOM_1339660 PE=4 SV=1
elm_00927	1	5.2	39	575	8.8	550	2e-92	Polyubiquitin OS=Vicia faba PE=2 SV=1
elm_04930	4	20.8	7	325	8.7	323	8e-54	Elongation factor G, chloroplastic OS=Glycine max GN=FUSA PE=3 SV=1
elm_00099	1	5.2	232	1650	8.6	1156	1e-178	Cysteine protease, putative OS=Ricinus communis GN=RCOM_1589470 PE=3 SV=1
elm_00228	1	5.2	134	1808	8.6	1154	0	Delta12-fatty acid desaturase OS=Jatropha curcas PE=2 SV=1
elm_01365	1	5.2	27	552	8.5	434	4e-66	Whole genome shotgun sequence of line PN40024, scaffold_1.assembly12x (Fragment) OS=Vitis vinifera GN=GSVIVT01008848001 PE=3 SV=1
elm_00798	1	5.2	47	801	8.3	534	5e-75	Phosphoribulose kinase, putative OS=Ricinus communis GN=RCOM_1316960 PE=4 SV=1
elm_01758	2	10.4	19	768	8.3	377	9e-66	Predicted protein OS=Populus trichocarpa GN=POPTRDRAFT_642190 PE=3 SV=1
elm_00483	1	5.2	92	673	8.2	474	2e-34	CCR protein OS=x Citrofortunella mitis PE=2 SV=1
elm_00310	2	10.4	132	929	8.1	485	1e-112	Putative uncharacterized protein OS=Populus trichocarpa PE=2 SV=1
elm_01172	2	10.4	31	1049	8.1	794	4e-153	Putative uncharacterized protein OS=Vitis vinifera GN=VITISV_027403 PE=3 SV=1
elm_01334	3	15.6	27	1135	8.1	1052	5e-129	Putative uncharacterized protein OS=Populus trichocarpa PE=2 SV=1
elm_00762	1	5.2	227	398	8	318	2e-36	Putative uncharacterized protein OS=Zea mays PE=2 SV=1
elm_00072	7	36.4	254	1082	7.9	584	2e-84	Peptidyl-prolyl cis-trans isomerase OS=Ricinus communis GN=cyp1 PE=2 SV=1
elm_01262	5	26	29	997	7.9	560	3e-97	Lactoylglutathione lyase, putative OS=Ricinus communis GN=RCOM_0473450 PE=4 SV=1
elm_02392	1	5.2	14	631	7.9	600	6e-98	Whole genome shotgun sequence of line PN40024, scaffold_25.assembly12x (Fragment) OS=Vitis vinifera GN=GSVIVT01019527001 PE=4 SV=1
elm_00175	4	20.8	166	1683	7.8	1376	0	Vacuolar processing enzyme OS=Malus hupehensis var. mengshanensis GN=VPE PE=2 SV=1
elm_00387	2	10.4	90	1283	7.6	824	5e-121	Whole genome shotgun sequence of line PN40024, scaffold_2.assembly12x (Fragment) OS=Vitis vinifera GN=GSVIVT01017340001 PE=4 SV=1
elm_00554	1	5.2	85	473	7.5	420	1e-58	Putative uncharacterized protein OS=Vitis vinifera GN=VITISV_038357 PE=3 SV=1
elm_00680	1	5.2	53	1035	7.5	131	2e-116	Whole genome shotgun sequence of line PN40024, scaffold_127.assembly12x (Fragment) OS=Vitis vinifera GN=GSVIVT01013734001 PE=4 SV=1
elm_01210	3	15.6	33	783	7.5	361	2e-37	Putative uncharacterized protein OS=Ricinus communis GN=RCOM_1143570 PE=4 SV=1
elm_02140	1	5.2	21	482	7.5	471	4e-67	Catalase OS=Phaseolus aureus PE=2 SV=1
elm_00611	1	5.2	93	626	7.4	449	2e-81	Calmodulin OS=Lilium longiflorum PE=2 SV=2
elm_00296	4	20.8	111	1191	7.2	839	2e-54	Whole genome shotgun sequence of line PN40024, scaffold_11.assembly12x (Fragment) OS=Vitis vinifera GN=GSVIVT01011679001 PE=4 SV=1
elm_01343	1	5.2	27	657	7.1	198	2e-62	Aldehyde dehydrogenase OS=Vitis pseudoreticulata GN=ALDH2a PE=2 SV=1
elm_03285	2	10.4	10	656	7.1	314	2e-48	Putative uncharacterized protein OS=Glycine max PE=2 SV=1
elm_00752	2	10.4	53	1158	7	908	9e-139	Predicted protein OS=Populus trichocarpa GN=POPTRDRAFT_551702 PE=4 SV=1
elm_01797	2	10.4	21	482	7	390	7e-63	Putative uncharacterized protein OS=Glycine max PE=2 SV=1
elm_09573	3	15.6	4	291	7	243	4e-23	Serine hydroxymethyltransferase OS=Populus trichocarpa GN=SHMT4 PE=3 SV=1
elm_09915	3	15.6	4	306	7	274	2e-40	DNA-binding protein OS=Vitis thunbergii GN=wrky7 PE=2 SV=1
elm_13238	3	15.6	3	238	7	234	1e-26	Whole genome shotgun sequence of line PN40024, scaffold_50.assembly12x (Fragment) OS=Vitis vinifera GN=GSVIVT01028727001 PE=4 SV=1
elm_13817	3	15.6	3	233	7	230	3e-33	Serine/threonine-protein phosphatase PP2A catalytic subunit OS=Hevea brasiliensis GN=PP2A PE=2 SV=1
elm_00246	2	10.4	139	1110	6.8	545	4e-101	ADP-ribosylation factor 1 OS=Oryza sativa subsp. japonica GN=Os01g0813400 PE=2 SV=3
elm_00517	2	10.4	68	1087	6.8	788	3e-119	Putative uncharacterized protein OS=Glycine max PE=2 SV=1
elm_02093	1	5.2	17	355	6.7	269	2e-35	Putative uncharacterized protein At2g47690 (Fragment) OS=Arabidopsis thaliana GN=At2g47690 PE=2 SV=1
elm_00784	1	5.2	45	824	6.6	623	3e-109	Elongation factor Tu, chloroplastic OS=Glycine max GN=TUFA PE=3 SV=1
elm_00377	1	5.2	92	1038	6.5	818	2e-64	Predicted protein OS=Populus trichocarpa GN=POPTRDRAFT_574466 PE=4 SV=1
elm_00677	1	5.2	56	880	6.5	653	1e-21	Whole genome shotgun sequence of line PN40024, scaffold_1.assembly12x (Fragment) OS=Vitis vinifera GN=GSVIVT01009093001 PE=4 SV=1
elm_09658	3	15.6	4	249	6.4	247	2e-37	Whole genome shotgun sequence of line PN40024, scaffold_16.assembly12x (Fragment) OS=Vitis vinifera GN=GSVIVT01015254001 PE=3 SV=1
elm_00329	2	10.4	109	1614	6.3	860	0	S-adenosylmethionine synthetase OS=Ricinus communis GN=RCOM_1436370 PE=3 SV=1
elm_00928	1	5.2	44	501	6.3	399	1e-64	Whole genome shotgun sequence of line PN40024, scaffold_181.assembly12x (Fragment) OS=Vitis vinifera GN=GSVIVT01003201001 PE=4 SV=1
elm_01980	1	5.2	18	378	6.3	361	7e-24	Bax inhibitor OS=Solanum lycopersicum GN=BI-1 PE=2 SV=1
elm_01982	2	10.4	17	586	6.2	158	2e-72	5-methyltetrahydropteroyltriglutamate--homocysteine methyltransferase, putative OS=Ricinus communis GN=RCOM_1321820 PE=3 SV=1
elm_02933	3	15.6	11	453	6.2	238	6e-31	2-oxoglutarate/malate translocator, chloroplast, putative OS=Ricinus communis GN=RCOM_0821410 PE=4 SV=1
elm_00515	2	10.4	71	601	6	268	2e-37	(S)-2-hydroxy-acid oxidase, putative OS=Ricinus communis GN=RCOM_0631490 PE=4 SV=1
elm_05237	3	15.6	6	322	5.9	320	2e-32	Putative uncharacterized protein OS=Ricinus communis GN=RCOM_0679060 PE=4 SV=1
elm_00865	1	5.2	42	951	5.8	633	1e-59	Whole genome shotgun sequence of line PN40024, scaffold_67.assembly12x (Fragment) OS=Vitis vinifera GN=GSVIVT01032726001 PE=4 SV=1
elm_04087	1	5.2	9	383	5.8	373	2e-30	Putative uncharacterized protein OS=Glycine max PE=2 SV=1
elm_00448	1	5.2	90	1337	5.6	1022	3e-164	Proton pyrophosphatase OS=Vigna radiata PE=2 SV=1
elm_03480	3	15.6	10	512	5.6	507	6e-73	NADH-ubiquinone oxidoreductase 24 kDa subunit, mitochondrial OS=Arabidopsis thaliana GN=At4g02580 PE=1 SV=3
elm_01056	3	15.6	34	745	5.5	362	2e-45	Whole genome shotgun sequence of line PN40024, scaffold_21.assembly12x (Fragment) OS=Vitis vinifera GN=GSVIVT01018352001 PE=3 SV=1
elm_01558	4	20.8	23	889	5.5	409	5e-56	Putative uncharacterized protein OS=Glycine max PE=2 SV=1
elm_01986	1	5.2	18	512	5.5	265	5e-22	Fiber protein Fb11 OS=Zea mays PE=4 SV=1
elm_00618	1	5.2	63	711	5.4	626	5e-35	Predicted protein OS=Populus trichocarpa GN=POPTRDRAFT_1095368 PE=4 SV=1
elm_00505	1	5.2	71	1121	5.3	700	1e-58	Whole genome shotgun sequence of line PN40024, scaffold_0.assembly12x (Fragment) OS=Vitis vinifera GN=GSVIVT01008273001 PE=4 SV=1
elm_00514	1	5.2	79	766	5.2	496	3e-59	60S ribosomal protein L27 OS=Pisum sativum GN=RPL27 PE=2 SV=1
elm_01003	2	10.4	39	643	5.2	412	6e-44	Glutaredoxin OS=Populus trichocarpa GN=PtrGrx14 PE=4 SV=1
elm_01608	2	10.4	22	831	5.2	311	6e-44	Predicted protein OS=Populus trichocarpa GN=POPTRDRAFT_833345 PE=4 SV=1
elm_00355	2	10.4	105	772	5.1	356	1e-47	Whole genome shotgun sequence of line PN40024, scaffold_90.assembly12x (Fragment) OS=Vitis vinifera GN=GSVIVT01037653001 PE=4 SV=1
elm_00579	2	10.4	77	1273	5.1	331	5e-63	ATP synthase subunit, putative OS=Ricinus communis GN=RCOM_1988470 PE=4 SV=1
elm_01197	1	5.2	32	692	5.1	527	1e-29	Predicted protein OS=Populus trichocarpa GN=POPTRDRAFT_657316 PE=2 SV=1
elm_01378	2	10.4	27	799	5.1	467	1e-56	Major latex-like protein OS=Prunus persica PE=4 SV=1
elm_00381	1	5.2	91	1227	5	1046	1e-175	Transketolase, putative OS=Ricinus communis GN=RCOM_1611360 PE=4 SV=1
elm_00741	1	5.2	53	671	5	422	2e-75	60S ribosomal protein L23 OS=Arabidopsis thaliana GN=RPL23A PE=2 SV=3
elm_00837	2	10.4	43	1224	5	709	2e-173	Carotenoid cleavage dioxygenase 1 OS=Rosa damascena GN=CCD1 PE=2 SV=1
elm_00841	1	5.2	43	844	5	539	1e-49	Whole genome shotgun sequence of line PN40024, scaffold_14.assembly12x (Fragment) OS=Vitis vinifera GN=GSVIVT01014290001 PE=3 SV=1
elm_01772	2	10.4	20	836	5	745	2e-33	Putative uncharacterized protein OS=Ricinus communis GN=RCOM_1609350 PE=4 SV=1
elm_02511	3	15.6	13	479	5	458	8e-49	Predicted protein (Fragment) OS=Populus trichocarpa GN=POPTRDRAFT_875730 PE=4 SV=1
elm_13548	1	5.2	3	271	5	269	2e-27	Putative uncharacterized protein OS=Glycine max PE=2 SV=1
elm_02619	2	10.4	13	774	4.9	308	5e-78	NAC domain protein, IPR003441 OS=Populus trichocarpa GN=NAC053 PE=4 SV=1
elm_03525	2	10.4	10	488	4.9	477	1e-38	Putative uncharacterized protein OS=Ricinus communis GN=RCOM_0341930 PE=4 SV=1
elm_00718	1	5.2	55	775	4.8	338	1e-55	Predicted protein OS=Populus trichocarpa GN=POPTRDRAFT_648993 PE=4 SV=1
elm_01450	3	15.6	25	677	4.7	556	1e-76	T25K16.17 OS=Arabidopsis thaliana GN=At1g01180 PE=4 SV=1
elm_03736	1	5.2	9	460	4.7	329	1e-43	Putative uncharacterized protein OS=Ricinus communis GN=RCOM_0491950 PE=4 SV=1
elm_05438	1	5.2	6	438	4.7	329	4e-62	Putative myo-inositol-1-phosphate synthase OS=Trifolium pratense PE=2 SV=1
elm_06051	1	5.2	6	284	4.7	229	1e-21	Putative uncharacterized protein OS=Glycine max PE=2 SV=1
elm_07217	2	10.4	5	397	4.7	317	6e-41	Whole genome shotgun sequence of line PN40024, scaffold_50.assembly12x (Fragment) OS=Vitis vinifera GN=GSVIVT01028818001 PE=4 SV=1
elm_10043	2	10.4	4	338	4.7	246	2e-49	Placental protein 11, putative OS=Ricinus communis GN=RCOM_0856150 PE=4 SV=1
elm_00354	2	10.4	100	999	4.6	670	4e-93	Ribosomal protein L19 OS=Glycine max PE=2 SV=1
elm_02781	1	5.2	12	655	4.6	647	9e-97	Whole genome shotgun sequence of line PN40024, scaffold_77.assembly12x (Fragment) OS=Vitis vinifera GN=GSVIVT01034964001 PE=3 SV=1
elm_03030	2	10.4	11	530	4.6	527	1e-55	Predicted protein OS=Populus trichocarpa GN=POPTRDRAFT_777498 PE=4 SV=1
elm_09266	2	10.4	4	297	4.6	207	5e-38	Peptide transporter 1 OS=Vicia faba GN=PTR1 PE=2 SV=1
elm_14837	2	10.4	2	214	4.6	213	1e-29	Putative ripening-related protein OS=Vitis vinifera GN=grip21 PE=2 SV=1
elm_17415	2	10.4	2	229	4.6	202	6e-26	Whole genome shotgun sequence of line PN40024, scaffold_9.assembly12x (Fragment) OS=Vitis vinifera GN=GSVIVT01037380001 PE=4 SV=1
elm_17534	2	10.4	2	238	4.6	155	2e-25	Malic enzyme (Fragment) OS=Vitis vinifera GN=GSVIVT01026824001 PE=3 SV=1
elm_17756	2	10.4	2	193	4.6	192	6e-22	F-box/LRR-repeat protein, putative OS=Ricinus communis GN=RCOM_0559620 PE=4 SV=1
elm_18399	2	10.4	2	198	4.6	172	6e-26	Predicted protein (Fragment) OS=Populus trichocarpa GN=POPTRDRAFT_850277 PE=4 SV=1
elm_18698	2	10.4	2	252	4.6	226	4e-22	DEAD-box ATP-dependent RNA helicase 20 OS=Oryza sativa subsp. japonica GN=Os01g0197200 PE=3 SV=2
elm_18716	2	10.4	2	247	4.6	246	2e-29	Whole genome shotgun sequence of line PN40024, scaffold_77.assembly12x (Fragment) OS=Vitis vinifera GN=GSVIVT01035138001 PE=4 SV=1
elm_20560	2	10.4	2	226	4.6	225	3e-31	Whole genome shotgun sequence of line PN40024, scaffold_8.assembly12x (Fragment) OS=Vitis vinifera GN=GSVIVT01035660001 PE=4 SV=1
elm_21290	2	10.4	2	265	4.6	175	3e-26	Whole genome shotgun sequence of line PN40024, scaffold_1.assembly12x (Fragment) OS=Vitis vinifera GN=GSVIVT01009920001 PE=4 SV=1
elm_21379	2	10.4	2	263	4.6	244	4e-35	Whole genome shotgun sequence of line PN40024, scaffold_7.assembly12x (Fragment) OS=Vitis vinifera GN=GSVIVT01033707001 PE=3 SV=1
elm_22247	2	10.4	2	241	4.6	240	1e-32	GMP synthase; 61700-64653 OS=Arabidopsis thaliana GN=At1g63660 PE=2 SV=1
elm_22252	2	10.4	2	261	4.6	259	4e-22	Protein ALUMINUM SENSITIVE 3 OS=Arabidopsis thaliana GN=ALS3 PE=1 SV=1
elm_22966	2	10.4	2	237	4.6	235	4e-22	Putative uncharacterized protein OS=Ricinus communis GN=RCOM_0965260 PE=4 SV=1
elm_00775	1	5.2	46	1007	4.5	685	1e-131	Whole genome shotgun sequence of line PN40024, scaffold_3.assembly12x (Fragment) OS=Vitis vinifera GN=GSVIVT01021443001 PE=4 SV=1
elm_00464	1	5.2	75	1318	4.4	455	6e-142	Extracellular calcium sensing receptor OS=Liquidambar formosana GN=CaS PE=2 SV=1
elm_00872	1	5.2	42	670	4.4	399	2e-47	Putative uncharacterized protein OS=Glycine max PE=2 SV=1
elm_01670	2	10.4	21	864	4.4	850	2e-134	Sucrose synthase OS=Citrus unshiu GN=CitSUSA-2 PE=4 SV=1
elm_02891	1	5.2	12	604	4.4	585	2e-68	Putative uncharacterized protein OS=Vitis vinifera GN=VITISV_043825 PE=4 SV=1
elm_03079	3	15.6	11	756	4.4	740	1e-61	Predicted protein OS=Populus trichocarpa GN=POPTRDRAFT_548532 PE=4 SV=1
elm_03454	2	10.4	10	626	4.4	197	7e-46	Putative uncharacterized protein OS=Glycine max PE=2 SV=1
elm_00612	4	20.8	58	807	4.3	470	9e-58	Calcium ion binding protein, putative OS=Ricinus communis GN=RCOM_1775940 PE=4 SV=1
elm_01766	1	5.2	19	627	4.3	484	1e-57	Nucleic acid binding protein, putative OS=Ricinus communis GN=RCOM_0614010 PE=4 SV=1
elm_02712	1	5.2	12	455	4.3	387	4e-27	Vacuolar-processing enzyme OS=Citrus sinensis PE=2 SV=1
elm_03406	1	5.2	10	263	4.3	257	2e-36	Aquaporin PIP1.1 OS=Vicia faba GN=PIP1.1 PE=2 SV=1
elm_06576	1	5.2	5	326	4.3	217	3e-34	ATP-dependent Clp protease proteolytic subunit (Fragment) OS=Vitis vinifera GN=GSVIVT01003696001 PE=3 SV=1
elm_01489	1	5.2	24	739	4.2	622	7e-107	Peroxidase OS=Populus trichocarpa GN=PO1 PE=2 SV=1
elm_01628	1	5.2	22	647	4.2	627	1e-65	Predicted protein OS=Populus trichocarpa GN=POPTRDRAFT_1096522 PE=3 SV=1
elm_01692	1	5.2	21	497	4.2	154	3e-22	Whole genome shotgun sequence of line PN40024, scaffold_94.assembly12x (Fragment) OS=Vitis vinifera GN=GSVIVT01038223001 PE=4 SV=1
elm_02750	1	5.2	14	246	4.2	219	9e-34	60S ribosomal protein L32-1 OS=Arabidopsis thaliana GN=RPL32A PE=2 SV=2
elm_04005	2	10.4	8	392	4.2	386	8e-33	Ubiquitin-activating enzyme E1, putative OS=Ricinus communis GN=RCOM_0753070 PE=4 SV=1
elm_08468	2	10.4	4	433	4.2	276	3e-22	V-type proton ATPase subunit C OS=Arabidopsis thaliana GN=VHA-C PE=1 SV=1
elm_10237	2	10.4	3	364	4.2	361	1e-55	Kinesin heavy chain, putative OS=Ricinus communis GN=RCOM_1681390 PE=3 SV=1
elm_10874	2	10.4	3	261	4.2	259	2e-22	Putative uncharacterized protein OS=Vitis vinifera GN=VITISV_028014 PE=4 SV=1
elm_12833	2	10.4	3	259	4.2	255	2e-32	Ubiquitin-protein ligase, putative OS=Ricinus communis GN=RCOM_1595670 PE=4 SV=1
elm_14152	2	10.4	3	268	4.2	266	3e-46	Cyclic nucleotide-gated ion channel, putative OS=Ricinus communis GN=RCOM_1254760 PE=4 SV=1
elm_00533	2	10.4	69	739	4.1	308	2e-43	Ubiquitin-like protein SMT3 OS=Arabidopsis thaliana GN=SMT3 PE=1 SV=2
elm_00804	1	5.2	48	1080	4.1	859	7e-132	Proteasome subunit alpha type OS=Ricinus communis GN=RCOM_0391800 PE=3 SV=1
elm_01110	1	5.2	35	1072	4.1	620	2e-65	Predicted protein OS=Populus trichocarpa GN=POPTRDRAFT_931364 PE=2 SV=1
elm_01133	2	10.4	32	969	4.1	692	7e-91	ATP-dependent peptidase, putative OS=Ricinus communis GN=RCOM_1595980 PE=4 SV=1
elm_00598	1	5.2	61	1582	4	1082	7e-163	Putative uncharacterized protein OS=Ricinus communis GN=RCOM_1316980 PE=4 SV=1
elm_02496	1	5.2	14	694	4	686	6e-63	Putative uncharacterized protein OS=Ricinus communis GN=RCOM_1122440 PE=4 SV=1
elm_05730	2	10.4	6	519	4	515	3e-86	Phosphoglucomutase, putative OS=Ricinus communis GN=RCOM_0630070 PE=4 SV=1
elm_00663	1	5.2	56	1066	3.9	805	4e-63	Putative uncharacterized protein OS=Glycine max PE=2 SV=1
elm_01146	1	5.2	31	765	3.9	605	3e-102	Aminomethyltransferase (Fragment) OS=Vitis vinifera GN=GSVIVT01012702001 PE=3 SV=1
elm_01625	1	5.2	22	1099	3.9	850	2e-81	Predicted protein OS=Populus trichocarpa GN=POPTRDRAFT_814861 PE=4 SV=1
elm_02667	1	5.2	13	548	3.8	371	4e-49	Whole genome shotgun sequence of line PN40024, scaffold_391.assembly12x (Fragment) OS=Vitis vinifera GN=GSVIVT01006626001 PE=3 SV=1
elm_00262	1	5.2	122	1070	3.7	449	4e-80	Calmodulin OS=Lilium longiflorum PE=2 SV=2
elm_00298	1	5.2	111	1844	3.7	1568	0	Heat shock protein, putative OS=Ricinus communis GN=RCOM_0464250 PE=3 SV=1
elm_01716	2	10.4	20	824	3.7	272	2e-23	Whole genome shotgun sequence of line PN40024, scaffold_199.assembly12x (Fragment) OS=Vitis vinifera GN=GSVIVT01003604001 PE=4 SV=1
elm_02806	2	10.4	12	352	3.7	191	5e-22	Ubiquitin-conjugating enzyme E2-17 kDa OS=Solanum lycopersicum PE=2 SV=1
elm_00283	2	10.4	112	1160	3.6	906	3e-89	Ferritin OS=Populus trichocarpa GN=POPTRDRAFT_822369 PE=3 SV=1
elm_00662	3	15.6	54	909	3.6	704	8e-131	60S ribosomal protein L3, putative OS=Ricinus communis GN=RCOM_0959710 PE=3 SV=1
elm_01148	1	5.2	32	1012	3.6	847	2e-77	Putative uncharacterized protein OS=Glycine max PE=2 SV=1
elm_01565	1	5.2	31	729	3.6	547	1e-41	Putative uncharacterized protein OS=Glycine max PE=2 SV=1
elm_02186	1	5.2	16	274	3.6	235	2e-26	Chlorophyll a-b binding protein 1, chloroplastic OS=Sinapis alba GN=CAB1 PE=3 SV=1
elm_02424	1	5.2	14	497	3.6	283	1e-37	Predicted protein OS=Populus trichocarpa GN=POPTRDRAFT_822404 PE=3 SV=1
elm_00165	1	5.2	195	1469	3.5	1109	4e-161	Whole genome shotgun sequence of line PN40024, scaffold_10.assembly12x (Fragment) OS=Vitis vinifera GN=GSVIVT01010328001 PE=3 SV=1
elm_00498	1	5.2	71	840	3.5	605	4e-85	Whole genome shotgun sequence of line PN40024, scaffold_20.assembly12x (Fragment) OS=Vitis vinifera GN=GSVIVT01018039001 PE=4 SV=1
elm_00919	1	5.2	39	1186	3.5	658	6e-121	Cytochrome c biogenesis protein ccsA OS=Morus indica GN=ccsA PE=3 SV=1
elm_01493	2	10.4	25	649	3.5	532	6e-67	Ribulose bisphosphate carboxylase large chain OS=Cremastra appendiculata GN=rbcL PE=3 SV=1
elm_02245	2	10.4	15	806	3.5	677	1e-112	Sucrose synthase 2 OS=Pisum sativum GN=SUS2 PE=2 SV=1
elm_03236	1	5.2	10	621	3.5	391	1e-65	Whole genome shotgun sequence of line PN40024, scaffold_108.assembly12x (Fragment) OS=Vitis vinifera GN=GSVIVT01011352001 PE=4 SV=1
elm_19616	1	5.2	2	367	3.5	318	2e-35	Putative uncharacterized protein OS=Vitis vinifera GN=VITISV_022321 PE=4 SV=1
elm_01042	1	5.2	34	505	3.4	197	3e-42	Predicted protein OS=Populus trichocarpa GN=POPTRDRAFT_831715 PE=3 SV=1
elm_01441	1	5.2	26	1000	3.4	356	2e-62	Whole genome shotgun sequence of line PN40024, scaffold_14.assembly12x (Fragment) OS=Vitis vinifera GN=GSVIVT01014427001 PE=4 SV=1
elm_03670	2	10.4	9	494	3.4	360	2e-59	Predicted protein OS=Populus trichocarpa GN=POPTRDRAFT_561300 PE=4 SV=1
elm_00640	2	10.4	57	1044	3.3	790	2e-96	Predicted protein OS=Populus trichocarpa GN=POPTRDRAFT_675982 PE=4 SV=1
elm_01748	1	5.2	24	510	3.3	496	3e-47	Anx1 OS=Gossypium hirsutum GN=Anx1 PE=2 SV=1
elm_01830	2	10.4	19	512	3.3	494	1e-90	Actin-7 OS=Arabidopsis thaliana GN=ACT7 PE=1 SV=1
elm_06369	1	5.2	5	277	3.3	272	3e-38	Soluble starch synthase, chloroplastic/amyloplastic OS=Arabidopsis thaliana GN=At5g24300 PE=2 SV=1
elm_07549	1	5.2	5	388	3.3	384	7e-60	Photosystem II stability/assembly factor HCF136, chloroplastic OS=Arabidopsis thaliana GN=HCF136 PE=1 SV=1
elm_00315	1	5.2	105	1925	3.2	1731	0	Putative uncharacterized protein OS=Vitis vinifera GN=VITISV_000418 PE=4 SV=1
elm_02417	2	10.4	14	906	3.2	705	7e-97	Mitochondrial glycine decarboxylase complex P-protein OS=Populus tremuloides GN=gdcP1 PE=2 SV=1
elm_07822	1	5.2	4	263	3.2	128	7e-34	Whole genome shotgun sequence of line PN40024, scaffold_2.assembly12x (Fragment) OS=Vitis vinifera GN=GSVIVT01016906001 PE=4 SV=1
elm_07955	1	5.2	4	415	3.2	414	2e-68	Whole genome shotgun sequence of line PN40024, scaffold_23.assembly12x (Fragment) OS=Vitis vinifera GN=GSVIVT01018803001 PE=4 SV=1
elm_10007	1	5.2	4	412	3.2	408	6e-31	Transaldolase total2, putative OS=Ricinus communis GN=RCOM_0195970 PE=3 SV=1
elm_10695	1	5.2	3	308	3.2	297	3e-30	Whole genome shotgun sequence of line PN40024, scaffold_49.assembly12x (Fragment) OS=Vitis vinifera GN=GSVIVT01027891001 PE=4 SV=1
elm_01794	1	5.2	19	1172	3.1	1163	0	Cellulose synthase catalytic subunit (Fragment) OS=Gossypium hirsutum GN=cesA7 PE=2 SV=1
elm_04311	1	5.2	8	681	3.1	667	5e-97	Whole genome shotgun sequence of line PN40024, scaffold_14.assembly12x (Fragment) OS=Vitis vinifera GN=GSVIVT01014430001 PE=4 SV=1
elm_06958	1	5.2	5	248	3.1	245	6e-35	Peroxisomal acyl-coenzyme A oxidase 1 OS=Arabidopsis thaliana GN=ACX1 PE=1 SV=1
elm_00634	2	10.4	57	1667	3	1343	0	Beta-tubulin OS=Prunus salicina var. cordata PE=2 SV=1
elm_01027	1	5.2	35	623	3	281	5e-41	Whole genome shotgun sequence of line PN40024, scaffold_0.assembly12x (Fragment) OS=Vitis vinifera GN=GSVIVT01007833001 PE=4 SV=1
elm_02381	1	5.2	17	593	3	455	2e-64	26S protease regulatory subunit 4 homolog OS=Oryza sativa subsp. japonica GN=TBP2 PE=2 SV=2
elm_02389	2	10.4	14	756	3	651	2e-115	5-methyltetrahydropteroyltriglutamate--homocysteine methyltransferase OS=Solenostemon scutellarioides GN=MET PE=1 SV=2
elm_03183	1	5.2	11	930	3	900	2e-109	Predicted protein OS=Populus trichocarpa GN=POPTRDRAFT_723097 PE=4 SV=1
elm_03275	2	10.4	10	661	3	649	1e-110	Phosphoenolpyruvate carboxylase, putative OS=Ricinus communis GN=RCOM_1177170 PE=4 SV=1
elm_05912	1	5.2	6	490	3	489	6e-40	ATP binding protein, putative OS=Ricinus communis GN=RCOM_1096480 PE=4 SV=1
elm_07467	1	5.2	6	305	3	201	6e-25	NAC domain protein (Fragment) OS=Glycine max GN=NAC32 PE=2 SV=1
elm_00669	1	5.2	54	877	2.9	848	2e-87	Protein binding protein, putative OS=Ricinus communis GN=RCOM_1507810 PE=4 SV=1
elm_01177	1	5.2	31	966	2.9	635	8e-81	Whole genome shotgun sequence of line PN40024, scaffold_40.assembly12x OS=Vitis vinifera GN=GSVIVT01025786001 PE=4 SV=1
elm_01346	2	10.4	29	699	2.9	431	7e-56	Putative uncharacterized protein OS=Medicago truncatula PE=2 SV=1
elm_01760	1	5.2	19	559	2.9	467	2e-77	Ubiquitin carrier protein OS=Gossypium hirsutum PE=2 SV=1
elm_02889	1	5.2	12	408	2.9	329	1e-42	Putative uncharacterized protein OS=Glycine max PE=2 SV=1
elm_00878	1	5.2	40	963	2.8	704	2e-81	60S ribosomal protein L6 OS=Ricinus communis GN=RCOM_1526800 PE=3 SV=1
elm_01136	1	5.2	31	1264	2.8	1169	6e-165	Aspartic proteinase nepenthesin-1, putative OS=Ricinus communis GN=RCOM_1452350 PE=4 SV=1
elm_01502	1	5.2	24	609	2.8	428	3e-34	Putative uncharacterized protein OS=Ricinus communis GN=RCOM_1602310 PE=4 SV=1
elm_02074	1	5.2	18	436	2.8	219	1e-59	Predicted protein OS=Populus trichocarpa GN=POPTRDRAFT_822988 PE=4 SV=1
elm_02952	1	5.2	11	382	2.8	239	2e-26	Proteasome subunit beta type-4 OS=Arabidopsis thaliana GN=PBG1 PE=1 SV=2
elm_03021	1	5.2	11	464	2.8	455	4e-33	Predicted protein OS=Populus trichocarpa GN=POPTRDRAFT_572802 PE=4 SV=1
elm_05680	1	5.2	6	252	2.8	246	1e-28	Purine permease, putative OS=Ricinus communis GN=RCOM_1591980 PE=4 SV=1
elm_05779	1	5.2	6	426	2.8	421	8e-65	V-type proton ATPase catalytic subunit A OS=Gossypium hirsutum GN=CVA69.24 PE=2 SV=1
elm_06164	1	5.2	9	437	2.8	434	2e-59	IojAP protein-like OS=Arabidopsis thaliana GN=At3g12930 PE=2 SV=1
elm_00482	1	5.2	73	716	2.7	242	4e-44	Protein disulfide-isomerase OS=Ricinus communis PE=2 SV=1
elm_01438	1	5.2	25	544	2.7	218	2e-30	Predicted protein OS=Populus trichocarpa GN=POPTRDRAFT_832961 PE=4 SV=1
elm_04375	1	5.2	8	456	2.7	454	8e-74	Sucrose synthase 2 OS=Pisum sativum GN=SUS2 PE=2 SV=1
elm_04459	1	5.2	8	611	2.7	473	2e-32	Putative uncharacterized protein OS=Vitis vinifera GN=VITISV_032063 PE=4 SV=1
elm_04470	1	5.2	8	555	2.7	248	6e-34	Whole genome shotgun sequence of line PN40024, scaffold_28.assembly12x (Fragment) OS=Vitis vinifera GN=GSVIVT01020604001 PE=4 SV=1
elm_05629	1	5.2	6	567	2.7	471	1e-80	Ccr4-associated factor, putative OS=Ricinus communis GN=RCOM_0470900 PE=4 SV=1
elm_07332	1	5.2	5	295	2.7	293	4e-23	Pyruvate kinase OS=Oryza sativa subsp. japonica GN=Os12g0145700 PE=2 SV=1
elm_11355	1	5.2	3	280	2.7	83	2e-23	Putative uncharacterized protein OS=Ricinus communis GN=RCOM_0528010 PE=4 SV=1
elm_11464	1	5.2	3	343	2.7	341	8e-47	Predicted protein OS=Populus trichocarpa GN=POPTRDRAFT_764631 PE=4 SV=1
elm_14165	1	5.2	3	370	2.7	368	2e-21	KNOPE4 OS=Prunus persica PE=2 SV=1
elm_14414	1	5.2	2	285	2.7	166	1e-24	Predicted protein OS=Populus trichocarpa GN=POPTRDRAFT_1085909 PE=4 SV=1
elm_17013	1	5.2	2	312	2.7	87	1e-30	Predicted protein (Fragment) OS=Populus trichocarpa GN=POPTRDRAFT_173058 PE=4 SV=1
elm_17189	1	5.2	2	240	2.7	237	7e-31	Caffeic acid 3-O-methyltransferase OS=Rosa chinensis GN=COMT1 PE=2 SV=1
elm_18107	1	5.2	2	154	2.7	153	8e-25	Ubiquitin-activating enzyme E1 2 OS=Triticum aestivum GN=UBA2 PE=2 SV=1
elm_20893	1	5.2	2	282	2.7	250	4e-33	Putative uncharacterized protein OS=Vitis vinifera GN=VITISV_021649 PE=3 SV=1
elm_22724	1	5.2	2	318	2.7	155	9e-21	Putative uncharacterized protein OS=Glycine max PE=2 SV=1
elm_22854	1	5.2	2	303	2.7	301	2e-46	Whole genome shotgun sequence of line PN40024, scaffold_5.assembly12x (Fragment) OS=Vitis vinifera GN=GSVIVT01028271001 PE=4 SV=1
elm_00909	2	10.4	39	921	2.6	573	2e-91	Whole genome shotgun sequence of line PN40024, scaffold_1.assembly12x (Fragment) OS=Vitis vinifera GN=GSVIVT01009760001 PE=4 SV=1
elm_01388	1	5.2	28	422	2.6	308	6e-42	Profilin LP04 OS=Oryza sativa subsp. japonica GN=Os06g0152100 PE=2 SV=1
elm_01399	1	5.2	26	768	2.6	422	1e-59	Transporter, putative OS=Ricinus communis GN=RCOM_0519480 PE=4 SV=1
elm_01473	1	5.2	25	699	2.6	472	2e-44	50S ribosomal protein L21 (Fragment) OS=Vitis vinifera GN=GSVIVT01026890001 PE=3 SV=1
elm_01822	1	5.2	19	945	2.6	692	1e-57	Predicted protein OS=Populus trichocarpa GN=POPTRDRAFT_1107312 PE=4 SV=1
elm_02035	1	5.2	17	708	2.6	580	4e-75	Nucleic acid binding protein, putative OS=Ricinus communis GN=RCOM_0758190 PE=4 SV=1
elm_04674	1	5.2	7	381	2.6	286	2e-21	Lipid binding protein, putative OS=Ricinus communis GN=RCOM_0998960 PE=4 SV=1
elm_05399	1	5.2	6	386	2.6	371	2e-48	Amino acid transporter, putative OS=Ricinus communis GN=RCOM_0688710 PE=4 SV=1
elm_01266	1	5.2	29	649	2.5	332	4e-52	60S ribosomal protein L36 OS=Populus trichocarpa GN=POPTRDRAFT_822944 PE=3 SV=1
elm_01569	1	5.2	22	556	2.5	392	5e-52	Putative uncharacterized protein OS=Glycine max PE=2 SV=1
elm_02484	1	5.2	14	462	2.5	441	9e-76	Predicted protein OS=Populus trichocarpa GN=POPTRDRAFT_720800 PE=4 SV=1
elm_02894	1	5.2	12	723	2.5	711	5e-83	Synaptosomal associated protein, putative OS=Ricinus communis GN=RCOM_1470520 PE=4 SV=1
elm_03221	1	5.2	10	488	2.5	480	8e-52	U2 snrnp auxiliary factor, small subunit, putative OS=Ricinus communis GN=RCOM_0382140 PE=4 SV=1
elm_03556	1	5.2	9	745	2.5	609	2e-139	26S protease regulatory subunit 7 OS=Prunus persica GN=RPT1 PE=2 SV=1
elm_04130	1	5.2	8	383	2.5	373	1e-61	Chloroplast stromal ascorbate peroxidase 12 (Fragment) OS=Pisum sativum GN=stAPX PE=2 SV=1
elm_07905	1	5.2	4	359	2.5	358	3e-47	AT4g36960/C7A10_400 OS=Arabidopsis thaliana GN=At4g36960 PE=2 SV=1
elm_08630	1	5.2	4	360	2.5	357	7e-48	Whole genome shotgun sequence of line PN40024, scaffold_11.assembly12x (Fragment) OS=Vitis vinifera GN=GSVIVT01011574001 PE=4 SV=1
elm_09497	1	5.2	4	295	2.5	294	2e-46	Whole genome shotgun sequence of line PN40024, scaffold_67.assembly12x OS=Vitis vinifera GN=GSVIVT01032792001 PE=4 SV=1
elm_12457	1	5.2	5	260	2.5	256	1e-40	F12K11.12 OS=Arabidopsis thaliana PE=4 SV=1
elm_13744	1	5.2	3	391	2.5	390	2e-45	Alpha-galactosidase-like protein OS=Arabidopsis thaliana GN=F8L15_110 PE=4 SV=1
elm_16388	1	5.2	2	201	2.5	200	4e-27	Whole genome shotgun sequence of line PN40024, scaffold_66.assembly12x (Fragment) OS=Vitis vinifera GN=GSVIVT01032486001 PE=4 SV=1
elm_22938	1	5.2	2	234	2.5	231	6e-31	Whole genome shotgun sequence of line PN40024, scaffold_127.assembly12x (Fragment) OS=Vitis vinifera GN=GSVIVT01013763001 PE=4 SV=1
elm_00712	1	5.2	52	451	2.4	263	2e-43	Ribulose-1,5-bisphosphate carboxylase/oxygenase activase 2 (Fragment) OS=Gossypium hirsutum PE=2 SV=1
elm_00887	1	5.2	40	702	2.4	427	3e-58	RING-box protein OS=Arachis hypogaea GN=RBX1a PE=4 SV=1
elm_01129	1	5.2	33	818	2.4	539	1e-49	Whole genome shotgun sequence of line PN40024, scaffold_14.assembly12x (Fragment) OS=Vitis vinifera GN=GSVIVT01014290001 PE=3 SV=1
elm_03418	1	5.2	10	633	2.4	522	4e-92	26S protease regulatory subunit 8 homolog B OS=Arabidopsis thaliana GN=RPT6B PE=2 SV=1
elm_03599	1	5.2	9	754	2.4	712	4e-97	Whole genome shotgun sequence of line PN40024, scaffold_34.assembly12x (Fragment) OS=Vitis vinifera GN=GSVIVT01022976001 PE=4 SV=1
elm_06432	1	5.2	5	518	2.4	514	2e-82	Mitochondrial processing peptidase beta subunit OS=Cucumis melo PE=2 SV=1
elm_06675	1	5.2	5	516	2.4	491	2e-65	Predicted protein OS=Populus trichocarpa GN=POPTRDRAFT_833024 PE=4 SV=1
elm_01420	1	5.2	27	1084	2.3	839	2e-93	Putative uncharacterized protein OS=Ricinus communis GN=RCOM_1455560 PE=4 SV=1
elm_02023	1	5.2	17	335	2.3	220	3e-32	Ubiquitin-conjugating enzyme E2-17 kDa OS=Solanum lycopersicum PE=2 SV=1
elm_04064	1	5.2	8	647	2.3	609	3e-53	Putative uncharacterized protein OS=Glycine max PE=2 SV=1
elm_05478	1	5.2	6	395	2.3	318	2e-24	Predicted protein OS=Populus trichocarpa GN=POPTRDRAFT_1114997 PE=4 SV=1
elm_05747	1	5.2	6	426	2.3	281	8e-65	Predicted protein OS=Populus trichocarpa GN=POPTRDRAFT_1105042 PE=3 SV=1
elm_08179	1	5.2	4	456	2.3	386	2e-60	Predicted protein (Fragment) OS=Populus trichocarpa GN=POPTRDRAFT_415825 PE=4 SV=1
elm_08982	1	5.2	4	505	2.3	236	5e-58	Predicted protein OS=Populus trichocarpa GN=POPTRDRAFT_769602 PE=4 SV=1
elm_11381	1	5.2	3	329	2.3	308	6e-43	Putative uncharacterized protein OS=Ricinus communis GN=RCOM_0413410 PE=4 SV=1
elm_11802	1	5.2	3	495	2.3	468	4e-67	Hydrolase, acting on ester bonds, putative OS=Ricinus communis GN=RCOM_0612060 PE=4 SV=1
elm_14339	1	5.2	2	209	2.3	208	5e-27	Glycine dehydrogenase [decarboxylating] 2, mitochondrial OS=Arabidopsis thaliana GN=At4g33010 PE=1 SV=2
elm_14467	1	5.2	2	229	2.3	228	2e-34	Serine-threonine protein kinase, plant-type, putative OS=Ricinus communis GN=RCOM_0647000 PE=4 SV=1
elm_14626	1	5.2	2	281	2.3	280	4e-36	Disulfide oxidoreductase, putative OS=Ricinus communis GN=RCOM_1168730 PE=4 SV=1
elm_15070	1	5.2	2	294	2.3	119	1e-39	Ferredoxin--nitrite reductase (Fragment) OS=Nicotiana tabacum GN=nir-1 PE=2 SV=1
elm_18976	1	5.2	2	240	2.3	239	4e-24	Whole genome shotgun sequence of line PN40024, scaffold_80.assembly12x (Fragment) OS=Vitis vinifera GN=GSVIVT01036081001 PE=4 SV=1
elm_20775	1	5.2	2	242	2.3	240	4e-21	Apyrase-like protein OS=Medicago truncatula GN=APY2 PE=2 SV=1
elm_21088	1	5.2	2	276	2.3	266	4e-39	Transcriptional corepressor SEUSS, putative OS=Ricinus communis GN=RCOM_0559370 PE=4 SV=1
elm_02082	1	5.2	21	346	2.2	261	1e-25	Steroid binding protein, putative OS=Ricinus communis GN=RCOM_1496460 PE=4 SV=1
elm_02602	1	5.2	13	792	2.2	776	1e-125	Whole genome shotgun sequence of line PN40024, scaffold_11.assembly12x (Fragment) OS=Vitis vinifera GN=GSVIVT01011700001 PE=3 SV=1
elm_03081	1	5.2	11	610	2.2	604	2e-49	Predicted protein OS=Populus trichocarpa GN=POPTRDRAFT_561796 PE=4 SV=1
elm_04091	1	5.2	8	453	2.2	392	4e-50	DnaJ homolog protein OS=Salix gilgiana PE=2 SV=1
elm_10121	1	5.2	3	306	2.2	221	3e-36	Putative uncharacterized protein OS=Glycine max PE=2 SV=1
elm_11046	1	5.2	3	479	2.2	379	5e-26	Whole genome shotgun sequence of line PN40024, scaffold_9.assembly12x (Fragment) OS=Vitis vinifera GN=GSVIVT01037246001 PE=4 SV=1
elm_12730	1	5.2	3	266	2.2	265	6e-26	White-brown-complex ABC transporter family (Fragment) OS=Populus trichocarpa GN=POPTRDRAFT_174994 PE=4 SV=1
elm_12799	1	5.2	3	375	2.2	254	3e-35	Whole genome shotgun sequence of line PN40024, scaffold_66.assembly12x (Fragment) OS=Vitis vinifera GN=GSVIVT01032518001 PE=4 SV=1
elm_13172	1	5.2	3	309	2.2	308	4e-36	Purine permease, putative OS=Ricinus communis GN=RCOM_1591980 PE=4 SV=1
elm_14157	1	5.2	3	250	2.2	249	5e-24	Whole genome shotgun sequence of line PN40024, scaffold_59.assembly12x (Fragment) OS=Vitis vinifera GN=GSVIVT01030514001 PE=4 SV=1
elm_00383	2	10.4	94	969	2.1	644	3e-97	Predicted protein OS=Populus trichocarpa GN=POPTRDRAFT_570762 PE=4 SV=1
elm_01298	1	5.2	30	731	2.1	341	2e-44	Putative uncharacterized protein OS=Glycine max PE=4 SV=1
elm_01302	1	5.2	28	758	2.1	457	3e-53	Whole genome shotgun sequence of line PN40024, scaffold_31.assembly12x (Fragment) OS=Vitis vinifera GN=GSVIVT01022249001 PE=4 SV=1
elm_02628	1	5.2	13	369	2.1	245	3e-30	Predicted protein (Fragment) OS=Populus trichocarpa GN=POPTRDRAFT_244650 PE=4 SV=1
elm_04643	1	5.2	7	469	2.1	279	3e-31	Putative uncharacterized protein OS=Cleome spinosa PE=4 SV=1
elm_07123	1	5.2	5	522	2.1	216	2e-31	Whole genome shotgun sequence of line PN40024, scaffold_1.assembly12x (Fragment) OS=Vitis vinifera GN=GSVIVT01009433001 PE=4 SV=1
elm_08503	1	5.2	4	231	2.1	226	7e-37	F-box/ankyrin repeat protein SKIP35 OS=Arabidopsis thaliana GN=SKIP35 PE=1 SV=1
elm_15417	1	5.2	2	241	2.1	240	9e-42	Putative uncharacterized protein Sb03g006070 OS=Sorghum bicolor GN=Sb03g006070 PE=4 SV=1
elm_15455	1	5.2	2	308	2.1	307	1e-49	Dihydrolipoyl dehydrogenase (Fragment) OS=Vitis vinifera GN=GSVIVT01035022001 PE=3 SV=1
elm_16973	1	5.2	2	369	2.1	368	2e-58	Putative beta-glycosidase OS=Glycine max GN=sfr2 PE=2 SV=1
elm_17355	1	5.2	2	275	2.1	274	4e-43	Whole genome shotgun sequence of line PN40024, scaffold_77.assembly12x (Fragment) OS=Vitis vinifera GN=GSVIVT01034988001 PE=4 SV=1
elm_17416	1	5.2	2	247	2.1	245	4e-37	Whole genome shotgun sequence of line PN40024, scaffold_8.assembly12x (Fragment) OS=Vitis vinifera GN=GSVIVT01035716001 PE=4 SV=1
elm_17551	1	5.2	2	380	2.1	306	2e-44	Predicted protein OS=Populus trichocarpa GN=POPTRDRAFT_708505 PE=4 SV=1
elm_18355	1	5.2	2	259	2.1	158	6e-35	Beta-galactosidase 5 OS=Oryza sativa subsp. japonica GN=Os03g0165400 PE=2 SV=1
elm_20016	1	5.2	2	274	2.1	273	1e-26	Whole genome shotgun sequence of line PN40024, scaffold_122.assembly12x (Fragment) OS=Vitis vinifera GN=GSVIVT01013475001 PE=4 SV=1
elm_02111	1	5.2	16	533	2	279	5e-32	Whole genome shotgun sequence of line PN40024, scaffold_63.assembly12x (Fragment) OS=Vitis vinifera GN=GSVIVT01031766001 PE=3 SV=1
elm_03481	1	5.2	10	398	2	290	1e-22	Putative uncharacterized protein OS=Glycine max PE=4 SV=1
elm_05569	1	5.2	6	658	2	305	7e-32	Mature anther-specific protein LAT61 OS=Solanum lycopersicum PE=2 SV=1
elm_06280	1	5.2	5	422	2	171	1e-20	RAB2A OS=Lotus japonicus GN=rab2A PE=2 SV=1
elm_06352	1	5.2	5	332	2	326	9e-45	Whole genome shotgun sequence of line PN40024, scaffold_26.assembly12x (Fragment) OS=Vitis vinifera GN=GSVIVT01020072001 PE=4 SV=1
elm_06584	1	5.2	5	428	2	350	3e-44	Eukaryotic translation initiation factor 3 subunit, putative OS=Ricinus communis GN=RCOM_0547730 PE=4 SV=1
elm_06661	1	5.2	5	362	2	354	3e-46	Whole genome shotgun sequence of line PN40024, scaffold_48.assembly12x (Fragment) OS=Vitis vinifera GN=GSVIVT01027421001 PE=4 SV=1
elm_06697	1	5.2	5	454	2	278	1e-51	Whole genome shotgun sequence of line PN40024, scaffold_141.assembly12x (Fragment) OS=Vitis vinifera GN=GSVIVT01000719001 PE=4 SV=1
elm_07470	1	5.2	5	656	2	585	3e-83	Whole genome shotgun sequence of line PN40024, scaffold_16.assembly12x (Fragment) OS=Vitis vinifera GN=GSVIVT01015386001 PE=4 SV=1
elm_09598	1	5.2	4	321	2	318	1e-43	Whole genome shotgun sequence of line PN40024, scaffold_209.assembly12x (Fragment) OS=Vitis vinifera GN=GSVIVT01003805001 PE=4 SV=1
elm_11149	1	5.2	3	299	2	296	1e-46	Whole genome shotgun sequence of line PN40024, scaffold_57.assembly12x (Fragment) OS=Vitis vinifera GN=GSVIVT01030033001 PE=3 SV=1
elm_13724	1	5.2	3	355	2	215	2e-26	Whole genome shotgun sequence of line PN40024, scaffold_26.assembly12x (Fragment) OS=Vitis vinifera GN=GSVIVT01020065001 PE=4 SV=1
elm_13833	1	5.2	3	297	2	275	2e-43	Elicitor-responsive protein, putative OS=Ricinus communis GN=RCOM_1685980 PE=4 SV=1
elm_00774	1	5.2	49	717	1.9	371	4e-54	Whole genome shotgun sequence of line PN40024, scaffold_338.assembly12x (Fragment) OS=Vitis vinifera GN=GSVIVT01006259001 PE=4 SV=1
elm_01076	1	5.2	33	994	1.9	779	4e-134	Phospholipase C, putative OS=Ricinus communis GN=RCOM_0739740 PE=4 SV=1
elm_02784	1	5.2	12	575	1.9	377	7e-52	Beta-fructofuranosidase, putative OS=Ricinus communis GN=RCOM_1002060 PE=4 SV=1
elm_03465	1	5.2	10	514	1.9	425	1e-62	Predicted protein OS=Populus trichocarpa GN=POPTRDRAFT_834331 PE=4 SV=1
elm_07584	1	5.2	5	352	1.9	348	1e-40	Whole genome shotgun sequence of line PN40024, scaffold_40.assembly12x (Fragment) OS=Vitis vinifera GN=GSVIVT01025801001 PE=4 SV=1
elm_12076	1	5.2	3	212	1.9	208	5e-21	Carboxyl methyltransferase 4 OS=Humulus lupulus GN=CMT4 PE=2 SV=1
elm_12570	1	5.2	3	378	1.9	332	3e-48	Putative nucleotide-binding protein OS=Arabidopsis thaliana GN=At5g50960 PE=2 SV=1
elm_00689	1	5.2	60	1092	1.8	942	1e-113	Putative uncharacterized protein OS=Ricinus communis GN=RCOM_1398810 PE=4 SV=1
elm_00849	1	5.2	42	693	1.8	368	5e-24	High mobility group family OS=Populus trichocarpa GN=HMGB910 PE=4 SV=1
elm_01296	1	5.2	28	877	1.8	173	4e-89	Ribokinase, putative OS=Ricinus communis GN=RCOM_1327470 PE=3 SV=1
elm_02719	1	5.2	12	745	1.8	467	2e-71	Pyruvate kinase OS=Sorghum bicolor GN=Sb05g002900 PE=3 SV=1
elm_04045	1	5.2	10	276	1.8	180	4e-27	Putative uncharacterized protein OS=Glycine max PE=4 SV=1
elm_06040	1	5.2	6	537	1.8	526	2e-56	Porphobilinogen deaminase, putative OS=Ricinus communis GN=RCOM_1534040 PE=3 SV=1
elm_06193	1	5.2	6	685	1.8	370	3e-26	Putative uncharacterized protein OS=Vitis vinifera GN=VITISV_038716 PE=4 SV=1
elm_06982	1	5.2	5	283	1.8	279	2e-44	Leucine-rich repeat protein OS=x Citrofortunella mitis PE=2 SV=1
elm_00529	1	5.2	69	1521	1.7	1241	0	Whole genome shotgun sequence of line PN40024, scaffold_77.assembly12x (Fragment) OS=Vitis vinifera GN=GSVIVT01034940001 PE=4 SV=1
elm_00584	1	5.2	62	1014	1.7	784	2e-87	DAG protein, chloroplast, putative OS=Ricinus communis GN=RCOM_0038710 PE=4 SV=1
elm_01920	1	5.2	18	868	1.7	564	2e-80	T5E21.14/T5E21.14 OS=Arabidopsis thaliana GN=At1g14670 PE=2 SV=1
elm_02671	1	5.2	13	442	1.7	312	1e-46	Putative uncharacterized protein OS=Medicago truncatula PE=2 SV=1
elm_03796	1	5.2	9	544	1.7	331	7e-48	Whole genome shotgun sequence of line PN40024, scaffold_25.assembly12x (Fragment) OS=Vitis vinifera GN=GSVIVT01019654001 PE=4 SV=1
elm_04119	1	5.2	8	363	1.7	274	7e-44	Proteasome subunit alpha type-3 OS=Arabidopsis thaliana GN=PAG1 PE=1 SV=2
elm_04140	1	5.2	8	384	1.7	281	5e-32	Whole genome shotgun sequence of line PN40024, scaffold_2.assembly12x (Fragment) OS=Vitis vinifera GN=GSVIVT01017006001 PE=4 SV=1
elm_04693	1	5.2	7	580	1.7	197	4e-21	Putative uncharacterized protein OS=Ricinus communis GN=RCOM_2059740 PE=4 SV=1
elm_01219	1	5.2	31	700	1.6	227	9e-42	30S ribosomal protein S3, chloroplastic OS=Panax ginseng GN=rps3 PE=3 SV=1
elm_01329	1	5.2	27	908	1.6	587	1e-93	Glutamate-1-semialdehyde 2,1-aminomutase, chloroplastic OS=Nicotiana tabacum GN=GSA PE=2 SV=1
elm_01490	1	5.2	24	929	1.6	619	3e-106	UDP-glucose 6-dehydrogenase, putative OS=Ricinus communis GN=RCOM_1621050 PE=4 SV=1
elm_03378	1	5.2	10	769	1.6	646	2e-87	Putative uncharacterized protein OS=Vitis vinifera GN=VITISV_030871 PE=4 SV=1
elm_06112	1	5.2	6	391	1.6	333	2e-51	Ubiquitin-activating enzyme E1, putative OS=Ricinus communis GN=RCOM_0753070 PE=4 SV=1
elm_07104	1	5.2	5	422	1.6	332	1e-38	Protein phosphatase 2c, putative OS=Ricinus communis GN=RCOM_1173310 PE=4 SV=1
elm_08178	1	5.2	4	426	1.6	290	5e-37	Transmembrane protein TPARL, putative OS=Ricinus communis GN=RCOM_0353750 PE=4 SV=1
elm_00572	1	5.2	71	666	1.5	364	2e-51	Nucleoside diphosphate kinase B OS=Flaveria bidentis PE=2 SV=1
elm_00763	1	5.2	48	1256	1.5	1185	0	Dihydrolipoyl dehydrogenase OS=Ricinus communis GN=RCOM_1002450 PE=3 SV=1
elm_01370	1	5.2	26	1053	1.5	512	2e-52	Zinc finger A20 and AN1 domain-containing stress-associated protein 4 OS=Arabidopsis thaliana GN=SAP4 PE=1 SV=1
elm_01963	1	5.2	17	514	1.5	359	1e-39	Histone H2A OS=Glycine max PE=2 SV=1
elm_03515	1	5.2	10	655	1.5	497	1e-77	Peptidyl-prolyl cis-trans isomerase OS=Ricinus communis GN=RCOM_0608620 PE=3 SV=1
elm_06313	1	5.2	5	362	1.5	300	1e-54	Whole genome shotgun sequence of line PN40024, scaffold_94.assembly12x OS=Vitis vinifera GN=GSVIVT01038268001 PE=4 SV=1
elm_06682	1	5.2	5	314	1.5	221	4e-31	Predicted protein OS=Populus trichocarpa GN=POPTRDRAFT_569904 PE=4 SV=1
elm_01032	1	5.2	40	936	1.4	903	1e-111	Whole genome shotgun sequence of line PN40024, scaffold_1.assembly12x (Fragment) OS=Vitis vinifera GN=GSVIVT01009079001 PE=4 SV=1
elm_01054	1	5.2	35	765	1.4	353	2e-56	Putative uncharacterized protein OS=Glycine max PE=4 SV=1
elm_01268	1	5.2	29	933	1.4	149	5e-78	Predicted protein (Fragment) OS=Populus trichocarpa GN=POPTRDRAFT_715538 PE=4 SV=1
elm_01541	1	5.2	23	984	1.4	805	1e-124	Whole genome shotgun sequence of line PN40024, scaffold_39.assembly12x (Fragment) OS=Vitis vinifera GN=GSVIVT01024261001 PE=4 SV=1
elm_01731	1	5.2	20	813	1.4	479	2e-78	Whole genome shotgun sequence of line PN40024, scaffold_11.assembly12x OS=Vitis vinifera GN=GSVIVT01011671001 PE=3 SV=1
elm_02468	1	5.2	14	954	1.4	544	9e-69	Putative uncharacterized protein OS=Lotus japonicus PE=4 SV=1
elm_03456	1	5.2	10	669	1.4	398	5e-50	Putative uncharacterized protein OS=Medicago truncatula PE=2 SV=1
elm_01643	1	5.2	21	830	1.3	521	7e-108	Alpha-galactosidase-like protein OS=Arabidopsis thaliana GN=F8L15_110 PE=4 SV=1
elm_01859	1	5.2	18	919	1.3	446	7e-103	Predicted protein OS=Populus trichocarpa GN=POPTRDRAFT_806504 PE=3 SV=1
elm_00886	1	5.2	40	1167	1.2	619	1e-121	Endosomal protein-like OS=Oryza sativa subsp. japonica GN=OJ1034_C08.4-1 PE=4 SV=1
elm_01728	1	5.2	22	697	1.2	640	1e-106	Predicted protein OS=Populus trichocarpa GN=POPTRDRAFT_718708 PE=4 SV=1
elm_01156	1	5.2	31	1113	1.1	732	2e-136	Glycogen synthase kinase OS=Glycine max GN=GSK-3 PE=2 SV=1

## Sheet: EF and E and C
UniTrans	EF	E	C	EF pp10000	E pp10000	C pp10000	# of ESTs	Length	Rstat 1 vs 2	Rstat 1 vs 3	Rstat 2 vs 3	Longest ORF	Top UP E-value	Top Uniprot Description
elm_00001	6	31	27	31.2	145.3	126.6	7723	2666	3.5	2.7	0.1	266	7e-48	Retrotransposon protein OS=Oryza sativa subsp. indica PE=4 SV=1
elm_00002	12	10	33	62.5	46.9	154.8	3261	1137	0.1	1.8	2.8	542	2e-71	Ribulose bisphosphate carboxylase small chain, chloroplastic OS=Silene pratensis GN=RBCS PE=2 SV=1
elm_00003	5	16	16	26	75	75	1986	1539	1.1	1.1	0	194	3e-63	Unknow protein OS=Oryza sativa subsp. japonica GN=P0496H07.14 PE=4 SV=1
elm_00004	15	40	50	78.1	187.5	234.5	5139	3767	2	3.6	0.2	473	8e-87	Cytochrome P450 like_TBP OS=Nicotiana tabacum GN=cTBP PE=2 SV=1
elm_00006	10	1	2	52.1	4.7	9.4	549	2079	2.1	1.5	0.1	671	9e-101	Class I chitinase OS=Pyrus pyrifolia PE=2 SV=1
elm_00007	6	1	1	31.2	4.7	4.7	531	860	1	1	0	479	4e-47	Thioredoxin H OS=Prunus persica PE=2 SV=1
elm_00010	10	36	14	52.1	168.8	65.7	3535	4078	2.8	0.1	2.2	1448	0	ATP synthase subunit beta OS=Ficus sp. Moore 315 GN=atpB PE=3 SV=1
elm_00012	4	2	1	20.8	9.4	4.7	440	1747	0.2	0.5	0.1	650	0	Ribulose bisphosphate carboxylase/oxygenase activase 1, chloroplastic OS=Larrea tridentata GN=RCA1 PE=2 SV=1
elm_00014	23	57	42	119.7	267.2	197	5562	2833	2.5	0.8	0.5	194	8e-63	Unknow protein OS=Oryza sativa subsp. japonica GN=P0496H07.14 PE=4 SV=1
elm_00015	2	3	6	10.4	14.1	28.1	993	1042	0	0.4	0.2	506	1e-53	Plastocyanin A, chloroplast, putative OS=Ricinus communis GN=RCOM_1599580 PE=4 SV=1
elm_00016	2	2	1	10.4	9.4	4.7	370	1911	0	0.1	0.1	1445	4e-166	Predicted protein OS=Populus trichocarpa GN=POPTRDRAFT_759609 PE=3 SV=1
elm_00018	2	9	5	10.4	42.2	23.5	412	1723	0.9	0.2	0.3	488	5e-118	Putative uncharacterized protein Sb03g017580 OS=Sorghum bicolor GN=Sb03g017580 PE=3 SV=1
elm_00019	12	5	5	62.5	23.4	23.5	1065	1630	0.8	0.8	0	602	9e-101	Cytochrome b6 OS=Eucalyptus globulus subsp. globulus GN=petB PE=3 SV=1
elm_00020	9	8	7	46.9	37.5	32.8	1442	1515	0	0.1	0	1011	3e-133	Carbonic anhydrase OS=Pachysandra terminalis PE=2 SV=1
elm_00022	3	6	2	15.6	28.1	9.4	634	1567	0.2	0.1	0.5	263	4e-51	Putative uncharacterized protein orf133 OS=Lobularia maritima GN=orf133 PE=4 SV=1
elm_00023	7	32	8	36.4	150	37.5	2268	3257	3.2	0	3.3	1421	0	Photosystem II CP43 chlorophyll apoprotein OS=Coix lachryma-jobi GN=psbC PE=3 SV=1
elm_00025	20	14	8	104.1	65.6	37.5	2111	1258	0.4	1.4	0.4	207	2e-39	Putative uncharacterized protein OS=Vitis vinifera GN=VITISV_002825 PE=4 SV=1
elm_00026	13	8	2	67.7	37.5	9.4	877	1787	0.4	2.2	0.8	1263	4e-83	Predicted protein OS=Populus trichocarpa GN=POPTRDRAFT_825509 PE=4 SV=1
elm_00027	5	21	15	26	98.5	70.4	1676	1394	2	0.9	0.2	1001	1e-168	Oxygen evolving enhancer protein 1 OS=Bruguiera gymnorhiza GN=psbO PE=2 SV=1
elm_00029	7	5	1	36.4	23.4	4.7	351	1537	0.1	1.2	0.6	1217	0	Glyceraldehyde 3-phosphate dehydrogenase, putative OS=Ricinus communis GN=RCOM_1443660 PE=3 SV=1
elm_00030	20	2	22	104.1	9.4	103.2	1670	1317	4.1	0	4.2	996	4e-134	Light-harvesting complex II protein Lhcb5 OS=Populus trichocarpa GN=Lhcb5 PE=2 SV=1
elm_00031	3	2	2	15.6	9.4	9.4	675	1386	0.1	0.1	0	998	2e-133	Carbonic anhydrase OS=Pachysandra terminalis PE=2 SV=1
elm_00032	4	4	17	20.8	18.8	79.7	427	769	0	1.6	1.9	229	3e-24	Putative uncharacterized protein OS=Glycine max PE=4 SV=1
elm_00034	1	3	5	5.2	14.1	23.5	341	1733	0.2	0.5	0.1	1243	3e-150	Thiazole biosynthetic enzyme, chloroplastic OS=Citrus sinensis GN=THI1 PE=2 SV=1
elm_00042	4	2	1	20.8	9.4	4.7	340	1116	0.2	0.5	0.1	773	1e-80	Whole genome shotgun sequence of line PN40024, scaffold_904.assembly12x (Fragment) OS=Vitis vinifera GN=GSVIVT01002809001 PE=4 SV=1
elm_00044	16	17	3	83.3	79.7	14.1	1603	1552	0	2.4	2.3	568	7e-93	Cytochrome b6 OS=Eucalyptus globulus subsp. globulus GN=petB PE=3 SV=1
elm_00047	1	1	3	5.2	4.7	14.1	338	1331	0	0.2	0.2	536	7e-99	Predicted protein OS=Populus trichocarpa GN=POPTRDRAFT_813651 PE=2 SV=1
elm_00048	17	9	8	88.5	42.2	37.5	1141	1732	0.7	0.9	0	1436	0	Whole genome shotgun sequence of line PN40024, scaffold_4.assembly12x (Fragment) OS=Vitis vinifera GN=GSVIVT01024910001 PE=4 SV=1
elm_00053	7	1	1	36.4	4.7	4.7	358	1358	1.2	1.2	0	815	3e-118	Chlorophyll a-b binding protein 7, chloroplastic OS=Solanum lycopersicum GN=CAB7 PE=3 SV=1
elm_00055	2	3	5	10.4	14.1	23.5	313	1096	0	0.2	0.1	836	3e-115	Cytosolic ascorbate peroxidase OS=Fragaria ananassa GN=APX-c PE=2 SV=1
elm_00058	13	12	23	67.7	56.3	107.9	1747	1198	0	0.4	0.8	797	2e-139	Chlorophyll a-b binding protein 151, chloroplastic OS=Gossypium hirsutum GN=CAB-151 PE=2 SV=2
elm_00059	5	1	1	26	4.7	4.7	264	1195	0.7	0.7	0	614	3e-86	Whole genome shotgun sequence of line PN40024, scaffold_16.assembly12x (Fragment) OS=Vitis vinifera GN=GSVIVT01015310001 PE=3 SV=1
elm_00060	2	3	1	10.4	14.1	4.7	303	1159	0	0.1	0.2	726	5e-121	Putative uncharacterized protein OS=Glycine max PE=2 SV=1
elm_00062	2	7	6	10.4	32.8	28.1	980	2188	0.5	0.4	0	294	4e-39	Putative uncharacterized protein OS=Vitis vinifera GN=VITISV_002825 PE=4 SV=1
elm_00064	2	2	3	10.4	9.4	14.1	275	1239	0	0	0	746	3e-128	Chlorophyll A/B binding protein, putative OS=Ricinus communis GN=RCOM_0333020 PE=4 SV=1
elm_00066	10	4	2	52.1	18.8	9.4	570	2643	0.7	1.5	0.1	2165	2e-130	Predicted protein OS=Populus trichocarpa GN=POPTRDRAFT_825509 PE=4 SV=1
elm_00068	5	35	21	26	164.1	98.5	2398	2803	4.8	2	0.8	395	7e-66	Putative uncharacterized protein rps12 OS=Phalaenopsis aphrodite subsp. formosana GN=rps12 PE=4 SV=1
elm_00069	2	5	5	10.4	23.4	23.5	255	1861	0.2	0.2	0	1190	0	Fructose-bisphosphate aldolase OS=Ricinus communis GN=RCOM_0291680 PE=3 SV=1
elm_00070	3	15	2	15.6	70.3	9.4	855	2149	1.6	0.1	2.4	1337	0	Photosystem I P700 chlorophyll a apoprotein (Fragment) OS=Ranunculus macranthus GN=psaB PE=3 SV=1
elm_00076	1	4	1	5.2	18.8	4.7	467	660	0.4	0	0.4	419	7e-58	Chloroplast photosystem II PsbR OS=Prosopsis juliflora GN=PsbR PE=2 SV=1
elm_00077	9	2	2	46.9	9.4	9.4	242	1605	1.2	1.2	0	1495	3e-88	Whole genome shotgun sequence of line PN40024, scaffold_66.assembly12x (Fragment) OS=Vitis vinifera GN=GSVIVT01032348001 PE=4 SV=1
elm_00079	1	1	1	5.2	4.7	4.7	285	2099	0	0	0	263	7e-40	Putative uncharacterized protein orf111-b OS=Zea mays GN=orf111-b PE=4 SV=1
elm_00083	1	1	3	5.2	4.7	14.1	243	1218	0	0.2	0.2	869	3e-146	Lactoylglutathione lyase OS=Gossypium hirsutum PE=2 SV=1
elm_00084	7	2	4	36.4	9.4	18.8	777	2954	0.8	0.3	0.1	2295	0	Lipoxygenase OS=Corylus avellana GN=lox PE=3 SV=1
elm_00086	1	1	4	5.2	4.7	18.8	254	1407	0	0.4	0.4	1167	1e-180	Whole genome shotgun sequence of line PN40024, scaffold_23.assembly12x (Fragment) OS=Vitis vinifera GN=GSVIVT01018772001 PE=4 SV=1
elm_00091	1	1	2	5.2	4.7	9.4	244	1001	0	0.1	0.1	575	8e-81	Os03g0758800 protein OS=Oryza sativa subsp. japonica GN=OSJNBa0040E01.1 PE=2 SV=1
elm_00093	1	5	1	5.2	23.4	4.7	235	1674	0.5	0	0.6	1109	0	(S)-2-hydroxy-acid oxidase, putative OS=Ricinus communis GN=RCOM_0631490 PE=4 SV=1
elm_00095	10	8	16	52.1	37.5	75	846	1479	0.1	0.2	0.6	1007	8e-161	Galactinol synthase 1 OS=Populus trichocarpa GN=GOLS1 PE=2 SV=1
elm_00097	2	1	1	10.4	4.7	4.7	268	1107	0.1	0.1	0	576	2e-86	Ycf4 OS=Jatropha curcas GN=ycf4 PE=3 SV=1
elm_00102	2	1	3	10.4	4.7	14.1	306	787	0.1	0	0.2	621	5e-74	Photosystem I reaction center subunit XI, chloroplast, putative OS=Ricinus communis GN=RCOM_1628230 PE=4 SV=1
elm_00107	1	5	6	5.2	23.4	28.1	1677	1062	0.5	0.8	0	635	2e-88	Auxin-binding protein ABP19a OS=Prunus persica GN=ABP19A PE=3 SV=1
elm_00108	7	13	26	36.4	60.9	122	7040	1336	0.3	2.1	1	797	3e-144	Putative uncharacterized protein OS=Populus trichocarpa x Populus deltoides PE=2 SV=1
elm_00111	3	3	5	15.6	14.1	23.5	1001	1093	0	0.1	0.1	786	8e-82	Whole genome shotgun sequence of line PN40024, scaffold_904.assembly12x (Fragment) OS=Vitis vinifera GN=GSVIVT01002809001 PE=4 SV=1
elm_00112	11	2	2	57.3	9.4	9.4	216	1997	1.7	1.7	0	1798	1e-66	Putative uncharacterized protein OS=Vitis vinifera GN=VITISV_003896 PE=4 SV=1
elm_00113	1	4	14	5.2	18.8	65.7	833	1139	0.4	2.6	1.3	910	5e-137	Putative uncharacterized protein OS=Vitis vinifera GN=VITISV_010727 PE=4 SV=1
elm_00114	4	1	2	20.8	4.7	9.4	788	3449	0.5	0.2	0.1	628	0	Acetyl-coenzyme A carboxylase carboxyl transferase subunit beta, chloroplastic OS=Morus indica GN=accD PE=3 SV=1
elm_00115	34	80	64	177	375.1	300.2	13074	1119	3.2	1.4	0.4	233	2e-35	ORF124 OS=Pinus koraiensis PE=4 SV=1
elm_00118	18	8	14	93.7	37.5	65.7	6851	894	1.1	0.2	0.4	419	2e-57	Chloroplast photosystem II PsbR OS=Prosopsis juliflora GN=PsbR PE=2 SV=1
elm_00119	7	2	3	36.4	9.4	14.1	609	1299	0.8	0.5	0	791	2e-110	Putative uncharacterized protein OS=Populus trichocarpa GN=POPTRDRAFT_818640 PE=2 SV=1
elm_00121	1	1	1	5.2	4.7	4.7	216	994	0	0	0	410	1e-71	Histone H3.3 OS=Vitis vinifera PE=2 SV=3
elm_00122	4	2	2	20.8	9.4	9.4	221	2392	0.2	0.2	0	1607	0	Photosystem I P700 chlorophyll a apoprotein A2 OS=Buxus microphylla GN=psaB PE=3 SV=1
elm_00123	4	3	1	20.8	14.1	4.7	211	1254	0.1	0.5	0.2	911	4e-150	Lipoxygenase OS=Adelostemma gracillimum GN=Lox PE=2 SV=1
elm_00125	2	2	12	10.4	9.4	56.3	501	705	0	1.5	1.7	486	4e-54	Plastocyanin A, chloroplast, putative OS=Ricinus communis GN=RCOM_1599580 PE=4 SV=1
elm_00126	1	2	2	5.2	9.4	9.4	220	1274	0.1	0.1	0	1153	8e-171	Photosystem II CP47 chlorophyll apoprotein OS=Vitis vinifera GN=psbB PE=3 SV=1
elm_00127	3	8	7	15.6	37.5	32.8	744	576	0.4	0.3	0	408	7e-50	Putative uncharacterized protein OS=Zea mays PE=2 SV=1
elm_00128	4	3	2	20.8	14.1	9.4	918	1203	0.1	0.2	0	755	2e-132	Chlorophyll A/B binding protein, putative OS=Ricinus communis GN=RCOM_1471590 PE=4 SV=1
elm_00130	6	50	20	31.2	234.4	93.8	2549	977	7.6	1.4	2.9	426	9e-63	Putative uncharacterized protein OS=Zea mays PE=2 SV=1
elm_00132	5	12	13	26	56.3	61	1291	1154	0.5	0.6	0	887	4e-117	Chlorophyll A/B binding protein, putative OS=Ricinus communis GN=RCOM_1211480 PE=4 SV=1
elm_00135	1	7	4	5.2	32.8	18.8	470	2108	1	0.4	0.2	719	3e-126	Apocytochrome f OS=Cucumis sativus GN=petA PE=3 SV=1
elm_00136	13	36	12	67.7	168.8	56.3	5024	3773	1.9	0	2.7	365	5e-58	Putative uncharacterized protein orf138b OS=Nicotiana tabacum GN=orf138c PE=4 SV=1
elm_00140	1	7	2	5.2	32.8	9.4	588	1549	1	0.1	0.6	554	5e-91	ATP synthase subunit b, chloroplastic OS=Morus indica GN=atpF PE=3 SV=1
elm_00144	1	3	3	5.2	14.1	14.1	4711	856	0.2	0.2	0	296	7e-55	Chlorophyll a-b binding protein 2, chloroplastic OS=Oryza sativa subsp. japonica GN=CAB2R PE=2 SV=2
elm_00150	2	5	2	10.4	23.4	9.4	188	1645	0.2	0	0.3	1181	0	S-adenosylmethionine synthetase 1 OS=Elaeagnus umbellata GN=SAMS1 PE=2 SV=1
elm_00154	1	1	2	5.2	4.7	9.4	1146	1047	0	0.1	0.1	455	3e-57	Ribulose bisphosphate carboxylase small chain, chloroplastic OS=Malus sp. GN=RBCS PE=2 SV=1
elm_00163	1	1	1	5.2	4.7	4.7	448	533	0	0	0	197	4e-23	Putative uncharacterized protein OS=Glycine max PE=4 SV=1
elm_00164	3	1	1	15.6	4.7	4.7	169	1567	0.3	0.3	0	1143	2e-174	Putative uncharacterized protein OS=Populus trichocarpa PE=2 SV=1
elm_00171	3	8	12	15.6	37.5	56.3	2341	1659	0.4	1.1	0.2	185	2e-27	Photosystem II reaction center protein K OS=Eucalyptus globulus subsp. globulus GN=psbK PE=3 SV=1
elm_00172	4	3	5	20.8	14.1	23.5	793	1292	0.1	0	0.1	278	2e-30	Putative uncharacterized protein orf121-a-ct OS=Zea mays GN=orf121-a-ct PE=4 SV=1
elm_00176	1	1	3	5.2	4.7	14.1	178	1572	0	0.2	0.2	218	2e-55	Predicted protein OS=Populus trichocarpa GN=POPTRDRAFT_588640 PE=3 SV=1
elm_00188	3	5	21	15.6	23.4	98.5	1304	962	0.1	2.9	2.3	542	1e-64	Ribulose bisphosphate carboxylase small chain OS=Corchorus olitorius PE=2 SV=1
elm_00190	1	2	3	5.2	9.4	14.1	1714	632	0.1	0.2	0	296	6e-61	Chlorophyll a-b binding protein 2, chloroplastic OS=Oryza sativa subsp. japonica GN=CAB2R PE=2 SV=2
elm_00195	3	2	1	15.6	9.4	4.7	388	2896	0.1	0.3	0.1	2495	0	Lipoxygenase OS=Camellia sinensis GN=lox3 PE=2 SV=1
elm_00196	3	11	1	15.6	51.6	4.7	179	831	0.9	0.3	2.1	509	2e-51	Putative uncharacterized protein OS=Ricinus communis GN=RCOM_1347390 PE=4 SV=1
elm_00199	1	1	3	5.2	4.7	14.1	156	1468	0	0.2	0.2	1142	0	Putative uncharacterized protein OS=Populus trichocarpa x Populus deltoides PE=2 SV=1
elm_00203	1	3	1	5.2	14.1	4.7	186	937	0.2	0	0.2	270	3e-27	ORF124 OS=Pinus koraiensis PE=4 SV=1
elm_00211	1	3	1	5.2	14.1	4.7	260	541	0.2	0	0.2	260	7e-31	Whole genome shotgun sequence of line PN40024, scaffold_27.assembly12x OS=Vitis vinifera GN=GSVIVT01020484001 PE=4 SV=1
elm_00217	1	1	2	5.2	4.7	9.4	187	787	0	0.1	0.1	459	9e-40	Non-specific lipid-transfer protein 1 OS=Morus nigra PE=1 SV=1
elm_00221	1	1	1	5.2	4.7	4.7	143	2825	0	0	0	1331	0	Vacuolar proton-inorganic pyrophosphatase OS=Pyrus communis GN=PVP3 PE=2 SV=1
elm_00229	1	1	2	5.2	4.7	9.4	159	799	0	0.1	0.1	410	1e-44	Putative uncharacterized protein OS=Glycine max PE=4 SV=1
elm_00230	1	2	1	5.2	9.4	4.7	452	1603	0.1	0	0.1	467	4e-83	30S ribosomal protein S7 OS=Glycine max PE=2 SV=1
elm_00238	3	1	1	15.6	4.7	4.7	133	2193	0.3	0.3	0	1949	0	Heat shock protein, putative OS=Ricinus communis GN=RCOM_1248100 PE=3 SV=1
elm_00241	1	5	5	5.2	23.4	23.5	528	694	0.5	0.5	0	179	1e-46	Putative uncharacterized protein OS=Medicago truncatula PE=4 SV=1
elm_00250	1	2	1	5.2	9.4	4.7	144	1653	0.1	0	0.1	1146	2e-173	Putative uncharacterized protein OS=Populus trichocarpa PE=2 SV=1
elm_00257	5	9	2	26	42.2	9.4	5302	805	0.2	0.4	1	200	2e-50	Putative uncharacterized protein orf138b OS=Nicotiana tabacum GN=orf138c PE=4 SV=1
elm_00263	7	4	3	36.4	18.8	14.1	525	1047	0.3	0.5	0	775	8e-86	Photosystem I reaction center subunit XI, chloroplastic OS=Cucumis sativus GN=PSAL PE=2 SV=1
elm_00269	1	1	4	5.2	4.7	18.8	124	1151	0	0.4	0.4	632	6e-73	Predicted protein OS=Populus trichocarpa GN=POPTRDRAFT_835469 PE=4 SV=1
elm_00270	5	1	1	26	4.7	4.7	123	1454	0.7	0.7	0	1292	1e-91	Whole genome shotgun sequence of line PN40024, scaffold_66.assembly12x (Fragment) OS=Vitis vinifera GN=GSVIVT01032348001 PE=4 SV=1
elm_00282	1	5	1	5.2	23.4	4.7	393	1608	0.5	0	0.6	1190	0	Fructose-bisphosphate aldolase OS=Hevea brasiliensis PE=2 SV=1
elm_00289	2	8	1	10.4	37.5	4.7	149	725	0.7	0.1	1.3	374	3e-36	Putative uncharacterized protein OS=Ricinus communis GN=RCOM_1433630 PE=4 SV=1
elm_00293	4	8	3	20.8	37.5	14.1	472	1237	0.2	0.1	0.5	849	8e-130	Chlorophyll a-b binding protein CP26, chloroplastic OS=Arabidopsis thaliana GN=LHCB5 PE=2 SV=1
elm_00327	2	2	2	10.4	9.4	9.4	102	1247	0	0	0	1166	9e-166	Predicted protein (Fragment) OS=Populus trichocarpa GN=POPTRDRAFT_412234 PE=3 SV=1
elm_00328	1	4	3	5.2	18.8	14.1	570	779	0.4	0.2	0	434	9e-52	Putative uncharacterized protein OS=Populus trichocarpa GN=POPTRDRAFT_712066 PE=2 SV=1
elm_00347	2	1	2	10.4	4.7	9.4	213	427	0.1	0	0.1	211	2e-30	Putative uncharacterized protein OS=Vitis vinifera GN=VITISV_039385 PE=4 SV=1
elm_00351	2	1	2	10.4	4.7	9.4	113	964	0.1	0	0.1	800	3e-144	Whole genome shotgun sequence of line PN40024, scaffold_36.assembly12x (Fragment) OS=Vitis vinifera GN=GSVIVT01023471001 PE=4 SV=1
elm_00361	3	1	2	15.6	4.7	9.4	456	906	0.3	0.1	0.1	461	2e-79	Catalase (Fragment) OS=Prunus persica GN=cat1 PE=2 SV=1
elm_00375	5	1	9	26	4.7	42.2	826	604	0.7	0.2	1.6	191	6e-24	Metallothionein-like protein class II OS=Fagus sylvatica PE=4 SV=1
elm_00379	3	3	3	15.6	14.1	14.1	421	1355	0	0	0	251	2e-42	Cytochrome b559 subunit alpha OS=Spinacia oleracea GN=psbE PE=1 SV=2
elm_00407	1	2	1	5.2	9.4	4.7	402	689	0.1	0	0.1	329	3e-62	Chlorophyll a-b binding protein 7, chloroplastic OS=Solanum lycopersicum GN=CAB7 PE=3 SV=1
elm_00429	1	2	1	5.2	9.4	4.7	84	1126	0.1	0	0.1	846	4e-88	Whole genome shotgun sequence of line PN40024, scaffold_66.assembly12x (Fragment) OS=Vitis vinifera GN=GSVIVT01032361001 PE=4 SV=1
elm_00442	1	1	5	5.2	4.7	23.5	98	366	0	0.5	0.6	244	1e-25	ORF124 OS=Pinus koraiensis PE=4 SV=1
elm_00453	1	1	1	5.2	4.7	4.7	78	1183	0	0	0	794	1e-86	Superoxide dismutase OS=Lotus japonicus GN=sodB PE=2 SV=1
elm_00462	2	1	3	10.4	4.7	14.1	453	944	0.1	0	0.2	559	4e-44	Putative uncharacterized protein OS=Populus trichocarpa x Populus deltoides PE=2 SV=1
elm_00463	2	1	4	10.4	4.7	18.8	576	656	0.1	0.1	0.4	458	6e-56	Putative uncharacterized protein OS=Ricinus communis GN=RCOM_1282260 PE=4 SV=1
elm_00467	1	2	1	5.2	9.4	4.7	82	905	0.1	0	0.1	616	3e-70	Steroid binding protein, putative OS=Ricinus communis GN=RCOM_1496460 PE=4 SV=1
elm_00591	2	2	1	10.4	9.4	4.7	85	437	0	0.1	0.1	305	3e-26	Non-specific lipid-transfer protein OS=Populus trichocarpa x Populus deltoides PE=3 SV=1
elm_00675	1	3	2	5.2	14.1	9.4	64	1356	0.2	0.1	0	605	2e-77	NAD(P)H-quinone oxidoreductase subunit 1, chloroplastic OS=Vitis vinifera GN=ndhA PE=3 SV=1
elm_00776	2	1	1	10.4	4.7	4.7	46	1247	0.1	0.1	0	712	9e-121	Whole genome shotgun sequence of line PN40024, scaffold_7.assembly12x (Fragment) OS=Vitis vinifera GN=GSVIVT01033621001 PE=4 SV=1
elm_00891	2	1	1	10.4	4.7	4.7	40	591	0.1	0.1	0	520	7e-91	Thiazole biosynthetic enzyme, chloroplastic OS=Citrus sinensis GN=THI1 PE=2 SV=1
elm_01112	1	1	1	5.2	4.7	4.7	32	1298	0	0	0	955	2e-149	Predicted protein OS=Populus trichocarpa GN=POPTRDRAFT_1083864 PE=2 SV=1
elm_01118	2	1	2	10.4	4.7	9.4	32	1034	0.1	0	0.1	683	3e-109	Putative uncharacterized protein OS=Glycine max PE=2 SV=1
elm_01667	1	1	1	5.2	4.7	4.7	21	1220	0	0	0	965	3e-130	Geranyl diphosphate synthase large subunit OS=Humulus lupulus PE=2 SV=1
