# Supplementary material for: An elm EST database for identifying leaf beetle egg-induced defense genes
Source: BMC Genomics. 2012 Jun 15;13:242. doi: 10.1186/1471-2164-13-242 (PMC3439254; doi:10.1186/1471-2164-13-242)
Supplement: Additional file 7 — Excel file of the library comparisons F vs C vs EF +F of GO category “defense response”, sorted by R stat. [file 1471-2164-13-242-S7.xls]

## Sheet: EF+F and C vs F
		red=defense response		list sorted after Rstat
UniTrans	EF+F	C	EF+F pp10000	C pp10000	# of ESTs	Length	Rstat	Longest ORF	Top UP E-value	Top Uniprot Description
elm_01934	6	8	0.4	37.5	20	402	11.1	269	5e-21	Putative uncharacterized protein OS=Ricinus communis GN=RCOM_1643610 PE=4 SV=1
elm_04872	2	5	0.1	23.5	7	299	7.7	297	1e-42	Predicted protein OS=Populus trichocarpa GN=POPTRDRAFT_811592 PE=4 SV=1
elm_02177	5	5	0.3	23.5	18	570	6.5	561	3e-47	6,7-dimethyl-8-ribityllumazine synthase OS=Populus trichocarpa GN=POPTRDRAFT_585046 PE=3 SV=1
elm_05312	3	4	0.2	18.8	7	414	5.6	213	2e-25	Structural constituent of ribosome OS=Zea mays PE=2 SV=1
elm_07739	1	3	0.1	14.1	4	264	4.7	261	1e-39	UDP-glucose 6-dehydrogenase, putative OS=Ricinus communis GN=RCOM_1621090 PE=4 SV=1
elm_08840	1	3	0.1	14.1	4	361	4.7	359	1e-37	Serine/threonine-protein kinase PBS1, putative OS=Ricinus communis GN=RCOM_1299070 PE=4 SV=1
elm_01341	7	4	0.4	18.8	27	573	4.5	531	5e-45	Putative uncharacterized protein OS=Glycine max PE=2 SV=1
elm_02736	2	3	0.1	14.1	12	456	4.3	225	8e-44	Whole genome shotgun sequence of line PN40024, scaffold_127.assembly12x (Fragment) OS=Vitis vinifera GN=GSVIVT01013724001 PE=4 SV=1
elm_06198	2	3	0.1	14.1	6	295	4.3	292	6e-41	Transcription factor, putative OS=Ricinus communis GN=RCOM_0204840 PE=4 SV=1
elm_07408	2	3	0.1	14.1	5	302	4.3	299	4e-46	Cytochrome b6-f complex iron-sulfur subunit OS=Ricinus communis GN=RCOM_1761880 PE=4 SV=1
elm_04762	3	3	0.2	14.1	7	428	3.9	423	4e-43	Putative uncharacterized protein OS=Medicago truncatula PE=2 SV=1
elm_00989	13	4	0.8	18.8	37	745	3.7	278	2e-28	Putative uncharacterized protein OS=Vitis vinifera GN=VITISV_030491 PE=4 SV=1
elm_01754	4	3	0.2	14.1	20	596	3.7	579	5e-32	N-rich protein, putative OS=Ricinus communis GN=RCOM_1311800 PE=4 SV=1
elm_02435	5	3	0.3	14.1	14	526	3.4	276	4e-30	40S ribosomal protein S29, putative OS=Ricinus communis GN=RCOM_1587780 PE=4 SV=1
elm_00803	18	4	1.1	18.8	48	869	3.2	505	8e-79	Whole genome shotgun sequence of line PN40024, scaffold_20.assembly12x (Fragment) OS=Vitis vinifera GN=GSVIVT01018060001 PE=4 SV=1
elm_01449	7	3	0.4	14.1	25	770	3.1	391	6e-65	Trans-2-enoyl-CoA reductase OS=Gossypium hirsutum GN=ECR2 PE=2 SV=1
elm_02294	7	3	0.4	14.1	15	421	3.1	416	4e-61	Putative uncharacterized protein OS=Ricinus communis GN=RCOM_0278070 PE=4 SV=1
elm_00324	39	5	2.3	23.5	102	1641	3	1250	0	Glutamine synthetase OS=Populus trichocarpa GN=POPTRDRAFT_820914 PE=2 SV=1
elm_05059	1	2	0.1	9.4	7	437	3	432	1e-55	Predicted protein OS=Populus trichocarpa GN=POPTRDRAFT_565414 PE=4 SV=1
elm_06353	1	2	0.1	9.4	5	283	3	224	4e-32	Oxysterol binding protein, putative OS=Ricinus communis GN=RCOM_0915360 PE=3 SV=1
elm_06726	1	2	0.1	9.4	5	323	3	320	1e-45	Predicted protein OS=Populus trichocarpa GN=POPTRDRAFT_712295 PE=4 SV=1
elm_08207	1	2	0.1	9.4	4	275	3	273	9e-34	Whole genome shotgun sequence of line PN40024, scaffold_20.assembly12x (Fragment) OS=Vitis vinifera GN=GSVIVT01017710001 PE=4 SV=1
elm_09131	1	2	0.1	9.4	4	328	3	325	9e-34	Putative uncharacterized protein OS=Glycine max PE=2 SV=1
elm_00701	10	3	0.6	14.1	54	823	2.7	338	7e-29	Copper chaperone OS=Populus alba x Populus tremula var. glandulosa GN=CCH PE=4 SV=1
elm_00890	11	3	0.6	14.1	41	867	2.6	611	7e-100	Fructose-bisphosphate aldolase (Fragment) OS=Solanum lycopersicum PE=2 SV=1
elm_01719	2	2	0.1	9.4	21	425	2.6	233	5e-25	Putative uncharacterized protein Sb0070s002020 (Fragment) OS=Sorghum bicolor GN=Sb0070s002020 PE=4 SV=1
elm_02742	2	2	0.1	9.4	12	561	2.6	551	2e-44	Zinc transporter protein OS=Ammopiptanthus mongolicus GN=ZIP PE=2 SV=1
elm_03734	2	2	0.1	9.4	9	503	2.6	423	6e-39	Predicted protein OS=Populus trichocarpa GN=POPTRDRAFT_915476 PE=4 SV=1
elm_04878	2	2	0.1	9.4	7	425	2.6	360	6e-37	GDP-D-mannose-3',5'-epimerase OS=Prunus persica GN=GME PE=2 SV=1
elm_07129	2	2	0.1	9.4	5	461	2.6	384	2e-63	Aldose 1-epimerase, putative OS=Ricinus communis GN=RCOM_0535930 PE=4 SV=1
elm_08031	2	2	0.1	9.4	4	308	2.6	305	4e-41	Hydrolase, putative OS=Ricinus communis GN=RCOM_0723790 PE=4 SV=1
elm_00378	53	5	3.1	23.5	96	665	2.4	439	3e-31	Whole genome shotgun sequence of line PN40024, scaffold_7.assembly12x OS=Vitis vinifera GN=GSVIVT01034135001 PE=4 SV=1
elm_00746	14	3	0.8	14.1	49	932	2.4	419	7e-58	Putative uncharacterized protein OS=Populus trichocarpa x Populus deltoides PE=2 SV=1
elm_01111	3	2	0.2	9.4	33	978	2.4	859	3e-137	Cinnamate 4-hydroxylase, putative OS=Ricinus communis GN=RCOM_1164350 PE=3 SV=1
elm_00168	60	5	3.5	23.5	167	1585	2.2	1122	2e-147	Chitinase, putative OS=Ricinus communis GN=RCOM_1378210 PE=4 SV=1
elm_03710	4	2	0.2	9.4	9	676	2.2	453	7e-29	Phosphatidylcholine transfer protein, putative OS=Ricinus communis GN=RCOM_1314180 PE=4 SV=1
elm_00992	20	3	1.2	14.1	37	875	2	675	2e-81	Pterin-4-alpha-carbinolamine dehydratase, putative OS=Ricinus communis GN=RCOM_1502880 PE=4 SV=1
elm_02357	5	2	0.3	9.4	14	672	2	668	5e-53	Cystathionine gamma-synthase isoform 2 OS=Solanum tuberosum GN=CgS2 PE=2 SV=1
elm_03071	5	2	0.3	9.4	11	493	2	194	6e-50	Whole genome shotgun sequence of line PN40024, scaffold_246.assembly12x (Fragment) OS=Vitis vinifera GN=GSVIVT01004977001 PE=4 SV=1
elm_03810	5	2	0.3	9.4	9	505	2	457	1e-70	Caax prenyl protease ste24, putative OS=Ricinus communis GN=RCOM_1616330 PE=3 SV=1
elm_01936	6	2	0.4	9.4	18	510	1.9	412	2e-51	60S ribosomal protein L30 OS=Lupinus luteus GN=RPL30 PE=3 SV=1
elm_02123	6	2	0.4	9.4	16	640	1.9	472	8e-74	3-hydroxy-3-methylglutaryl-coenzyme A reductase 2 OS=Capsicum annuum GN=HMGR2 PE=2 SV=1
elm_02720	7	2	0.4	9.4	12	695	1.8	452	2e-37	Predicted protein OS=Populus trichocarpa GN=POPTRDRAFT_1081299 PE=4 SV=1
elm_02863	7	2	0.4	9.4	12	770	1.8	200	6e-46	Whole genome shotgun sequence of line PN40024, scaffold_31.assembly12x (Fragment) OS=Vitis vinifera GN=GSVIVT01022210001 PE=4 SV=1
elm_03138	7	2	0.4	9.4	11	525	1.8	288	2e-23	Predicted protein OS=Populus trichocarpa GN=POPTRDRAFT_1074415 PE=4 SV=1
elm_01755	8	2	0.5	9.4	19	740	1.7	529	2e-40	Predicted protein OS=Populus trichocarpa GN=POPTRDRAFT_836867 PE=2 SV=1
elm_00958	11	2	0.6	9.4	37	829	1.4	625	1e-43	Putative uncharacterized protein OS=Vitis vinifera GN=VITISV_025473 PE=4 SV=1
elm_01031	11	2	0.6	9.4	35	565	1.4	286	2e-31	Whole genome shotgun sequence of line PN40024, scaffold_23.assembly12x (Fragment) OS=Vitis vinifera GN=GSVIVT01019051001 PE=3 SV=1
elm_01624	11	2	0.6	9.4	23	593	1.4	497	4e-49	Whole genome shotgun sequence of line PN40024, scaffold_41.assembly12x (Fragment) OS=Vitis vinifera GN=GSVIVT01025906001 PE=4 SV=1
elm_01969	12	2	0.7	9.4	17	864	1.4	488	3e-77	Putative uncharacterized protein OS=Glycine max PE=2 SV=1
elm_00665	13	2	0.8	9.4	57	832	1.3	758	1e-126	Heat shock protein 90-2 OS=Glycine max PE=2 SV=1
elm_00772	14	2	0.8	9.4	46	790	1.3	627	5e-104	Putative uncharacterized protein OS=Ricinus communis GN=RCOM_1599540 PE=4 SV=1
elm_00868	13	2	0.8	9.4	43	890	1.3	350	2e-77	Minor allergen Alt a, putative OS=Ricinus communis GN=RCOM_0066700 PE=4 SV=1
elm_00969	14	2	0.8	9.4	37	829	1.3	583	6e-100	Glyceraldehyde-3-phosphate dehydrogenase, cytosolic OS=Antirrhinum majus GN=GAPC PE=2 SV=1
elm_01118	13	2	0.8	9.4	32	1034	1.3	683	3e-109	Putative uncharacterized protein OS=Glycine max PE=2 SV=1
elm_01211	13	2	0.8	9.4	33	702	1.3	467	4e-50	Whole genome shotgun sequence of line PN40024, scaffold_67.assembly12x (Fragment) OS=Vitis vinifera GN=GSVIVT01032732001 PE=4 SV=1
elm_02044	1	1	0.1	4.7	16	445	1.3	354	5e-64	Eukaryotic translation initiation factor 5A-3 OS=Solanum tuberosum GN=EIF5A3 PE=2 SV=1
elm_03589	1	1	0.1	4.7	10	447	1.3	377	3e-36	Putative uncharacterized protein (Fragment) OS=Glycine max PE=2 SV=1
elm_04266	1	1	0.1	4.7	8	326	1.3	216	3e-25	Putative 23S ribosomal RNA (Fragment) OS=Vigna unguiculata GN=rrn23 PE=2 SV=1
elm_05240	1	1	0.1	4.7	6	417	1.3	307	2e-58	F-box family protein OS=Populus trichocarpa GN=POPTRDRAFT_559379 PE=4 SV=1
elm_05682	1	1	0.1	4.7	6	303	1.3	300	4e-25	Harpin-induced 1 OS=Medicago truncatula GN=MtrDRAFT_AC155896g6v2 PE=4 SV=1
elm_05740	1	1	0.1	4.7	7	364	1.3	308	4e-34	Whole genome shotgun sequence of line PN40024, scaffold_63.assembly12x (Fragment) OS=Vitis vinifera GN=GSVIVT01031982001 PE=4 SV=1
elm_06871	1	1	0.1	4.7	5	534	1.3	373	2e-54	Solanesyl diphosphate synthase OS=Hevea brasiliensis PE=2 SV=1
elm_06978	1	1	0.1	4.7	5	341	1.3	340	3e-33	Monodehydroascorbate reductase OS=Solanum lycopersicum GN=AFRR PE=1 SV=1
elm_07013	1	1	0.1	4.7	5	388	1.3	344	7e-39	Putative uncharacterized protein OS=Vitis vinifera GN=VITISV_016638 PE=4 SV=1
elm_07061	1	1	0.1	4.7	5	386	1.3	380	1e-63	Glucose-6-phosphate 1-dehydrogenase OS=Ricinus communis GN=RCOM_0347870 PE=3 SV=1
elm_07362	1	1	0.1	4.7	5	396	1.3	391	2e-65	Glucose-1-phosphate adenylyltransferase OS=Ricinus communis GN=RCOM_0913740 PE=3 SV=1
elm_07604	1	1	0.1	4.7	5	484	1.3	407	1e-41	Transketolase, putative OS=Ricinus communis GN=RCOM_1611360 PE=4 SV=1
elm_09318	1	1	0.1	4.7	4	434	1.3	431	4e-52	GAI/RGA-like 3-a OS=Gossypium hirsutum PE=4 SV=1
elm_09935	1	1	0.1	4.7	4	343	1.3	342	6e-39	Putative uncharacterized protein OS=Glycine max PE=2 SV=1
elm_12178	1	1	0.1	4.7	3	414	1.3	305	5e-22	Phytoene synthase protein OS=Fragaria ananassa GN=psy PE=2 SV=1
elm_12783	1	1	0.1	4.7	3	421	1.3	416	3e-68	Predicted protein OS=Populus trichocarpa GN=POPTRDRAFT_572829 PE=4 SV=1
elm_13232	1	1	0.1	4.7	3	265	1.3	263	8e-38	Whole genome shotgun sequence of line PN40024, scaffold_4.assembly12x (Fragment) OS=Vitis vinifera GN=GSVIVT01024714001 PE=4 SV=1
elm_13698	1	1	0.1	4.7	3	417	1.3	404	2e-64	Sulfite oxidase-like OS=Solanum tuberosum PE=2 SV=1
elm_15224	1	1	0.1	4.7	2	302	1.3	301	3e-41	Whole genome shotgun sequence of line PN40024, scaffold_0.assembly12x (Fragment) OS=Vitis vinifera GN=GSVIVT01008639001 PE=4 SV=1
elm_15423	1	1	0.1	4.7	2	258	1.3	257	5e-28	Putative uncharacterized protein OS=Vitis vinifera GN=VITISV_033665 PE=4 SV=1
elm_16971	1	1	0.1	4.7	2	370	1.3	369	3e-26	Putative uncharacterized protein OS=Arabidopsis thaliana PE=2 SV=1
elm_17223	1	1	0.1	4.7	2	303	1.3	150	7e-38	Putative uncharacterized protein OS=Vitis vinifera GN=VITISV_002050 PE=4 SV=1
elm_18080	1	1	0.1	4.7	2	255	1.3	254	7e-37	Whole genome shotgun sequence of line PN40024, scaffold_4.assembly12x (Fragment) OS=Vitis vinifera GN=GSVIVT01024813001 PE=3 SV=1
elm_18799	1	1	0.1	4.7	2	256	1.3	255	1e-22	SAL1 phosphatase OS=Arabidopsis thaliana GN=SAL1 PE=1 SV=1
elm_21762	1	1	0.1	4.7	2	275	1.3	274	1e-44	Predicted protein OS=Populus trichocarpa GN=POPTRDRAFT_560888 PE=4 SV=1
elm_21869	1	1	0.1	4.7	2	276	1.3	274	1e-31	F-box protein At5g46170 OS=Arabidopsis thaliana GN=At5g46170 PE=2 SV=1
elm_22062	1	1	0.1	4.7	2	297	1.3	296	8e-54	60S ribosomal protein L18a OS=Castanea sativa GN=RPL18A PE=2 SV=1
elm_22660	1	1	0.1	4.7	2	353	1.3	298	3e-25	UDP-glucosyltransferase, putative OS=Ricinus communis GN=RCOM_1676240 PE=3 SV=1
elm_00699	16	2	0.9	9.4	52	922	1.2	638	5e-77	SKP1-like protein 1 OS=Malus domestica PE=2 SV=1
elm_00814	16	2	0.9	9.4	45	1467	1.2	1059	7e-162	CBL-interacting serine/threonine-protein kinase, putative OS=Ricinus communis GN=RCOM_0370920 PE=4 SV=1
elm_01038	15	2	0.9	9.4	37	740	1.2	485	3e-69	Putative uncharacterized protein OS=Glycine max PE=2 SV=1
elm_02178	2	1	0.1	4.7	16	687	1.1	428	2e-64	Superoxide dismutase [Mn], mitochondrial OS=Prunus persica GN=SOD PE=2 SV=1
elm_02672	2	1	0.1	4.7	13	791	1.1	778	2e-124	Sigma factor sigb regulation protein rsbq, putative OS=Ricinus communis GN=RCOM_1155240 PE=4 SV=1
elm_02953	2	1	0.1	4.7	11	757	1.1	752	2e-122	1,3-beta-glucan synthase, putative OS=Ricinus communis GN=RCOM_0146080 PE=4 SV=1
elm_03011	2	1	0.1	4.7	11	774	1.1	411	7e-51	Predicted protein OS=Populus trichocarpa GN=POPTRDRAFT_728889 PE=4 SV=1
elm_03144	2	1	0.1	4.7	11	375	1.1	361	3e-21	Putative uncharacterized protein (Fragment) OS=Glycine max PE=2 SV=1
elm_03864	2	1	0.1	4.7	9	631	1.1	621	2e-74	Putative uncharacterized protein OS=Ricinus communis GN=RCOM_0340260 PE=4 SV=1
elm_03908	2	1	0.1	4.7	9	630	1.1	398	2e-40	Putative uncharacterized protein OS=Glycine max PE=2 SV=1
elm_04378	2	1	0.1	4.7	8	259	1.1	222	8e-33	Putative uncharacterized protein OS=Vitis vinifera GN=VITISV_001237 PE=3 SV=1
elm_05239	2	1	0.1	4.7	6	438	1.1	395	2e-67	Whole genome shotgun sequence of line PN40024, scaffold_20.assembly12x (Fragment) OS=Vitis vinifera GN=GSVIVT01017791001 PE=4 SV=1
elm_05377	2	1	0.1	4.7	6	415	1.1	235	1e-29	Predicted protein OS=Populus trichocarpa GN=POPTRDRAFT_807406 PE=4 SV=1
elm_05559	2	1	0.1	4.7	6	347	1.1	345	1e-36	Predicted protein OS=Populus trichocarpa GN=POPTRDRAFT_678161 PE=4 SV=1
elm_05631	2	1	0.1	4.7	6	441	1.1	438	9e-61	Protein phosphatase 2c, putative OS=Ricinus communis GN=RCOM_1402810 PE=4 SV=1
elm_05946	2	1	0.1	4.7	6	390	1.1	380	1e-59	Protein kinase APK1A, chloroplast, putative OS=Ricinus communis GN=RCOM_1257650 PE=4 SV=1
elm_06001	2	1	0.1	4.7	6	464	1.1	330	8e-32	Putative uncharacterized protein OS=Arabidopsis thaliana PE=4 SV=1
elm_07629	2	1	0.1	4.7	5	375	1.1	370	3e-59	F13O11.28 protein OS=Arabidopsis thaliana GN=At1g64980 PE=2 SV=1
elm_08138	2	1	0.1	4.7	4	369	1.1	365	4e-55	Whole genome shotgun sequence of line PN40024, scaffold_30.assembly12x (Fragment) OS=Vitis vinifera GN=GSVIVT01021968001 PE=4 SV=1
elm_08659	2	1	0.1	4.7	4	453	1.1	384	2e-29	Putative uncharacterized protein OS=Ricinus communis GN=RCOM_1754260 PE=4 SV=1
elm_09351	2	1	0.1	4.7	4	291	1.1	283	3e-27	Whole genome shotgun sequence of line PN40024, scaffold_50.assembly12x (Fragment) OS=Vitis vinifera GN=GSVIVT01028912001 PE=4 SV=1
elm_09458	2	1	0.1	4.7	4	367	1.1	363	2e-53	Ribulose-1,5 bisphosphate carboxylase/oxygenase large subunit N-methyltransferase, chloroplastic OS=Pisum sativum GN=RBCMT PE=1 SV=1
elm_09642	2	1	0.1	4.7	4	416	1.1	411	5e-64	Putative uncharacterized protein OS=Glycine max PE=2 SV=1
elm_10567	2	1	0.1	4.7	3	277	1.1	275	6e-30	Predicted protein (Fragment) OS=Populus trichocarpa GN=POPTRDRAFT_664695 PE=4 SV=1
elm_11056	2	1	0.1	4.7	3	270	1.1	173	5e-21	Predicted protein OS=Populus trichocarpa GN=POPTRDRAFT_816880 PE=4 SV=1
elm_11858	2	1	0.1	4.7	3	377	1.1	376	1e-53	Putative uncharacterized protein OS=Glycine max PE=2 SV=1
elm_12263	2	1	0.1	4.7	3	247	1.1	245	7e-37	Predicted protein OS=Populus trichocarpa GN=POPTRDRAFT_669672 PE=4 SV=1
elm_12765	2	1	0.1	4.7	3	307	1.1	291	3e-37	Pentatricopeptide repeat-containing protein, putative OS=Ricinus communis GN=RCOM_0680230 PE=4 SV=1
elm_13028	2	1	0.1	4.7	3	295	1.1	280	3e-36	Serine hydroxymethyltransferase OS=Populus tremuloides GN=SHMT8 PE=2 SV=1
elm_14115	2	1	0.1	4.7	3	255	1.1	252	6e-31	PHD1 OS=Glycine max PE=2 SV=1
elm_00687	21	2	1.2	9.4	53	702	1	447	4e-75	Aminotransferase 1 OS=Cucumis melo PE=2 SV=1
elm_00597	22	2	1.3	9.4	61	1170	0.9	1099	1e-161	Whole genome shotgun sequence of line PN40024, scaffold_60.assembly12x (Fragment) OS=Vitis vinifera GN=GSVIVT01031229001 PE=3 SV=1
elm_00675	24	2	1.4	9.4	64	1356	0.9	605	2e-77	NAD(P)H-quinone oxidoreductase subunit 1, chloroplastic OS=Vitis vinifera GN=ndhA PE=3 SV=1
elm_00676	22	2	1.3	9.4	56	797	0.9	386	5e-30	Whole genome shotgun sequence of line PN40024, scaffold_67.assembly12x (Fragment) OS=Vitis vinifera GN=GSVIVT01032696001 PE=4 SV=1
elm_00857	3	1	0.2	4.7	41	913	0.9	749	1e-144	S-adenosylmethionine synthetase 1 OS=Elaeagnus umbellata GN=SAMS1 PE=2 SV=1
elm_01962	3	1	0.2	4.7	28	625	0.9	200	6e-51	Porin OS=Prunus armeniaca GN=mPOR PE=2 SV=1
elm_02068	3	1	0.2	4.7	18	779	0.9	301	5e-53	Predicted protein OS=Populus trichocarpa GN=POPTRDRAFT_825853 PE=4 SV=1
elm_03047	3	1	0.2	4.7	19	354	0.9	336	1e-50	Whole genome shotgun sequence of line PN40024, scaffold_0.assembly12x (Fragment) OS=Vitis vinifera GN=GSVIVT01007816001 PE=4 SV=1
elm_03117	3	1	0.2	4.7	11	532	0.9	526	3e-23	Putative uncharacterized protein OS=Ricinus communis GN=RCOM_1371750 PE=4 SV=1
elm_03160	3	1	0.2	4.7	11	597	0.9	544	9e-56	Transcription factor Myb1 OS=Malus xiaojinensis PE=2 SV=1
elm_03353	3	1	0.2	4.7	10	255	0.9	133	2e-25	Phosphoinositide-specific phospholipase C OS=Nicotiana rustica PE=2 SV=1
elm_03594	3	1	0.2	4.7	9	628	0.9	508	4e-73	Tubulin alpha-3/alpha-5 chain OS=Arabidopsis thaliana GN=TUBA3 PE=2 SV=1
elm_04070	3	1	0.2	4.7	8	432	0.9	428	1e-67	Whole genome shotgun sequence of line PN40024, scaffold_38.assembly12x (Fragment) OS=Vitis vinifera GN=GSVIVT01024004001 PE=4 SV=1
elm_04122	3	1	0.2	4.7	8	602	0.9	385	1e-46	Predicted protein OS=Populus trichocarpa GN=POPTRDRAFT_816470 PE=4 SV=1
elm_04661	3	1	0.2	4.7	7	299	0.9	210	4e-22	60S ribosomal protein L5-2 OS=Arabidopsis thaliana GN=RPL5B PE=2 SV=3
elm_05502	3	1	0.2	4.7	6	515	0.9	488	2e-79	Pyruvate kinase (Fragment) OS=Vitis vinifera GN=GSVIVT01033747001 PE=3 SV=1
elm_06058	3	1	0.2	4.7	6	553	0.9	549	2e-50	Putative uncharacterized protein OS=Glycine max PE=2 SV=1
elm_06494	3	1	0.2	4.7	5	397	0.9	371	1e-23	Sugar transporter, putative OS=Ricinus communis GN=RCOM_0733170 PE=4 SV=1
elm_08804	3	1	0.2	4.7	4	385	0.9	383	4e-52	Preprotein translocase subunit secY, chloroplastic OS=Arabidopsis thaliana GN=SECY PE=1 SV=2
elm_01397	4	1	0.2	4.7	27	731	0.8	392	1e-67	40S ribosomal protein S15a-1 OS=Arabidopsis thaliana GN=RPS15AA PE=2 SV=2
elm_01482	4	1	0.2	4.7	25	400	0.8	283	1e-40	Whole genome shotgun sequence of line PN40024, scaffold_20.assembly12x (Fragment) OS=Vitis vinifera GN=GSVIVT01017899001 PE=4 SV=1
elm_01615	5	1	0.3	4.7	22	619	0.8	359	1e-43	60S ribosomal protein L30 OS=Lupinus luteus GN=RPL30 PE=3 SV=1
elm_01945	4	1	0.2	4.7	17	506	0.8	224	2e-30	Superoxide dismutase [Cu-Zn] OS=Populus suaveolens GN=SODcyt1 PE=2 SV=1
elm_01949	5	1	0.3	4.7	17	751	0.8	656	1e-77	Dihydroflavonol 4-reductase OS=Phytolacca americana GN=dfr PE=2 SV=1
elm_02003	4	1	0.2	4.7	17	1055	0.8	644	2e-112	Whole genome shotgun sequence of line PN40024, scaffold_30.assembly12x (Fragment) OS=Vitis vinifera GN=GSVIVT01021835001 PE=4 SV=1
elm_02120	5	1	0.3	4.7	16	649	0.8	508	8e-53	Putative uncharacterized protein OS=Populus trichocarpa PE=2 SV=1
elm_02226	5	1	0.3	4.7	15	589	0.8	251	6e-32	Predicted protein OS=Populus trichocarpa GN=POPTRDRAFT_644065 PE=4 SV=1
elm_02360	4	1	0.2	4.7	14	503	0.8	330	4e-42	Predicted protein OS=Populus trichocarpa GN=POPTRDRAFT_717366 PE=2 SV=1
elm_02564	5	1	0.3	4.7	13	617	0.8	254	9e-30	Predicted protein OS=Populus trichocarpa GN=POPTRDRAFT_824538 PE=4 SV=1
elm_02751	4	1	0.2	4.7	12	617	0.8	612	1e-102	26S proteasome non-ATPase regulatory subunit, putative OS=Ricinus communis GN=RCOM_1591310 PE=4 SV=1
elm_02782	5	1	0.3	4.7	29	300	0.8	244	3e-31	Photosystem I P700 chlorophyll a apoprotein A2 OS=Triticum aestivum GN=psaB PE=3 SV=1
elm_02852	5	1	0.3	4.7	12	521	0.8	254	2e-41	Eukaryotic initiation factor 4A-3 OS=Nicotiana plumbaginifolia PE=2 SV=1
elm_02854	4	1	0.2	4.7	12	945	0.8	402	3e-115	UDP-glucuronate 5-epimerase, putative OS=Ricinus communis GN=RCOM_0782170 PE=4 SV=1
elm_02948	5	1	0.3	4.7	11	528	0.8	520	1e-69	Whole genome shotgun sequence of line PN40024, scaffold_18.assembly12x (Fragment) OS=Vitis vinifera GN=GSVIVT01016078001 PE=4 SV=1
elm_03397	4	1	0.2	4.7	10	636	0.8	623	9e-81	Predicted protein OS=Populus trichocarpa GN=POPTRDRAFT_742418 PE=4 SV=1
elm_03748	4	1	0.2	4.7	9	459	0.8	408	3e-59	Putative uncharacterized protein OS=Vitis vinifera GN=VITISV_029360 PE=4 SV=1
elm_03807	5	1	0.3	4.7	9	507	0.8	299	4e-31	Putative uncharacterized protein OS=Glycine max PE=2 SV=1
elm_03815	4	1	0.2	4.7	9	630	0.8	434	2e-70	Whole genome shotgun sequence of line PN40024, scaffold_2.assembly12x (Fragment) OS=Vitis vinifera GN=GSVIVT01017308001 PE=4 SV=1
elm_03816	4	1	0.2	4.7	9	549	0.8	317	6e-57	Predicted protein OS=Populus trichocarpa GN=POPTRDRAFT_577212 PE=4 SV=1
elm_04190	5	1	0.3	4.7	8	561	0.8	294	2e-44	GTP-binding protein, ras-like OS=Arabidopsis thaliana GN=At5g60860/mae1_110 PE=2 SV=1
elm_04323	5	1	0.3	4.7	8	455	0.8	238	7e-30	Putative uncharacterized protein OS=Glycine max PE=2 SV=1
elm_04873	4	1	0.2	4.7	7	433	0.8	426	4e-42	Putative uncharacterized protein OS=Ricinus communis GN=RCOM_1416580 PE=4 SV=1
elm_00327	32	2	1.9	9.4	102	1247	0.7	1166	9e-166	Predicted protein (Fragment) OS=Populus trichocarpa GN=POPTRDRAFT_412234 PE=3 SV=1
elm_00353	32	2	1.9	9.4	113	894	0.7	630	3e-60	Photosystem II 22 kDa protein, chloroplast, putative OS=Ricinus communis GN=RCOM_1030930 PE=4 SV=1
elm_00641	30	2	1.8	9.4	64	1120	0.7	899	5e-152	Malate dehydrogenase OS=Vitis vinifera GN=GSVIVT01036965001 PE=3 SV=1
elm_00730	32	2	1.9	9.4	51	584	0.7	182	2e-35	Ribosomal protein S8 (Fragment) OS=Glycine max PE=2 SV=1
elm_01242	6	1	0.4	4.7	31	699	0.7	671	1e-80	CONSTANS-like 1 OS=Malus domestica GN=COL1 PE=4 SV=1
elm_01703	6	1	0.4	4.7	26	927	0.7	858	1e-119	Predicted protein OS=Populus trichocarpa GN=POPTRDRAFT_834438 PE=3 SV=1
elm_01800	6	1	0.4	4.7	19	785	0.7	615	1e-83	F-box family protein OS=Populus trichocarpa GN=POPTRDRAFT_1107029 PE=4 SV=1
elm_01813	6	1	0.4	4.7	20	587	0.7	336	2e-43	Chlorophyll a-b binding protein 2 OS=Zea mays PE=2 SV=1
elm_01815	6	1	0.4	4.7	19	464	0.7	389	1e-21	Whole genome shotgun sequence of line PN40024, scaffold_112.assembly12x (Fragment) OS=Vitis vinifera GN=GSVIVT01012395001 PE=4 SV=1
elm_01901	6	1	0.4	4.7	18	626	0.7	358	3e-48	Dihydrodipicolinate synthase, putative OS=Ricinus communis GN=RCOM_0873980 PE=4 SV=1
elm_02066	6	1	0.4	4.7	18	397	0.7	304	4e-27	Probable histone H2A.6 OS=Oryza sativa subsp. japonica GN=Os05g0113900 PE=2 SV=2
elm_02170	6	1	0.4	4.7	16	733	0.7	523	1e-58	Predicted protein OS=Populus trichocarpa GN=POPTRDRAFT_549078 PE=2 SV=1
elm_02514	6	1	0.4	4.7	13	654	0.7	269	2e-61	Predicted protein OS=Populus trichocarpa GN=POPTRDRAFT_662234 PE=4 SV=1
elm_02539	6	1	0.4	4.7	13	891	0.7	350	2e-42	Tubulin-specific chaperone A OS=Arabidopsis thaliana GN=At2g30410 PE=2 SV=2
elm_02622	6	1	0.4	4.7	15	587	0.7	577	9e-86	Glucose-1-phosphate adenylyltransferase OS=Glycine max PE=2 SV=1
elm_02861	6	1	0.4	4.7	12	737	0.7	691	2e-85	Predicted protein OS=Populus trichocarpa GN=POPTRDRAFT_814508 PE=2 SV=1
elm_02872	6	1	0.4	4.7	12	580	0.7	227	1e-45	Acyl-protein thioesterase 1,2, putative OS=Ricinus communis GN=RCOM_0902820 PE=4 SV=1
elm_03186	6	1	0.4	4.7	11	693	0.7	463	1e-52	Putative uncharacterized protein OS=Cleome spinosa PE=4 SV=1
elm_00351	36	2	2.1	9.4	113	964	0.6	800	3e-144	Whole genome shotgun sequence of line PN40024, scaffold_36.assembly12x (Fragment) OS=Vitis vinifera GN=GSVIVT01023471001 PE=4 SV=1
elm_01105	8	1	0.5	4.7	35	508	0.6	427	6e-72	Whole genome shotgun sequence of line PN40024, scaffold_93.assembly12x (Fragment) OS=Vitis vinifera GN=GSVIVT01038078001 PE=4 SV=1
elm_01345	7	1	0.4	4.7	28	1319	0.6	1143	3e-165	Anthranilate N-benzoyltransferase protein, putative OS=Ricinus communis GN=RCOM_1583010 PE=4 SV=1
elm_01597	8	1	0.5	4.7	22	873	0.6	461	3e-64	Whole genome shotgun sequence of line PN40024, scaffold_1.assembly12x (Fragment) OS=Vitis vinifera GN=GSVIVT01009760001 PE=4 SV=1
elm_01626	7	1	0.4	4.7	22	721	0.6	412	3e-64	Putative uncharacterized protein OS=Ricinus communis GN=RCOM_1014620 PE=4 SV=1
elm_01713	7	1	0.4	4.7	23	1013	0.6	503	8e-109	Predicted protein OS=Populus trichocarpa GN=POPTRDRAFT_739236 PE=2 SV=1
elm_01783	8	1	0.5	4.7	19	889	0.6	503	3e-32	Putative uncharacterized protein OS=Ricinus communis PE=2 SV=1
elm_01872	7	1	0.4	4.7	18	632	0.6	311	1e-40	Histone H4 OS=Silene latifolia GN=SlH4 PE=3 SV=3
elm_02032	8	1	0.5	4.7	17	573	0.6	563	4e-105	GDP-mannose 3,5-epimerase 1 OS=Oryza sativa subsp. indica GN=OsI_032456 PE=2 SV=1
elm_02101	8	1	0.5	4.7	16	930	0.6	632	9e-125	Predicted protein OS=Populus trichocarpa GN=POPTRDRAFT_824976 PE=4 SV=1
elm_02174	7	1	0.4	4.7	16	689	0.6	293	2e-23	Putative uncharacterized protein OS=Glycine max PE=4 SV=1
elm_02267	7	1	0.4	4.7	15	561	0.6	248	2e-66	Cytochrome c1-2, heme protein, mitochondrial (Fragment) OS=Solanum tuberosum GN=CYCL PE=1 SV=1
elm_02268	7	1	0.4	4.7	17	411	0.6	326	2e-29	Whole genome shotgun sequence of line PN40024, scaffold_1.assembly12x OS=Vitis vinifera GN=GSVIVT01009628001 PE=4 SV=1
elm_02481	8	1	0.5	4.7	18	471	0.6	296	4e-44	Chlorophyll a-b binding protein 8, chloroplastic OS=Pisum sativum GN=CAB8 PE=1 SV=1
elm_00153	85	3	5	14.1	199	1213	0.5	927	7e-109	Thioredoxin peroxidase OS=Nicotiana tabacum PE=2 SV=2
elm_00331	43	2	2.5	9.4	104	1187	0.5	946	0	Catalase OS=Populus trichocarpa GN=CAT1 PE=3 SV=1
elm_00537	42	2	2.5	9.4	67	1155	0.5	701	3e-39	Ethylene responsive transcription factor 3a OS=Prunus salicina GN=ERF3a PE=2 SV=1
elm_00562	42	2	2.5	9.4	66	864	0.5	612	2e-41	Whole genome shotgun sequence of line PN40024, scaffold_122.assembly12x (Fragment) OS=Vitis vinifera GN=GSVIVT01013404001 PE=4 SV=1
elm_00722	9	1	0.5	4.7	53	806	0.5	359	9e-50	Whole genome shotgun sequence of line PN40024, scaffold_90.assembly12x (Fragment) OS=Vitis vinifera GN=GSVIVT01037626001 PE=4 SV=1
elm_00864	10	1	0.6	4.7	41	1044	0.5	866	5e-156	Plasma membrane intrinsic protein PIP1-1 OS=Fraxinus excelsior PE=2 SV=1
elm_00939	11	1	0.6	4.7	39	1095	0.5	470	2e-128	GRP-like protein 2 OS=Gossypium hirsutum GN=GRPL2 PE=2 SV=1
elm_00991	9	1	0.5	4.7	36	1241	0.5	1137	2e-68	Putative uncharacterized protein OS=Ricinus communis GN=RCOM_0537780 PE=4 SV=1
elm_01112	9	1	0.5	4.7	32	1298	0.5	955	2e-149	Predicted protein OS=Populus trichocarpa GN=POPTRDRAFT_1083864 PE=2 SV=1
elm_01178	11	1	0.6	4.7	31	1018	0.5	334	4e-56	Predicted protein OS=Populus trichocarpa GN=POPTRDRAFT_639670 PE=4 SV=1
elm_01181	9	1	0.5	4.7	32	762	0.5	619	7e-86	60S ribosomal protein L11 OS=Medicago sativa GN=RPL11 PE=2 SV=1
elm_01261	10	1	0.6	4.7	29	637	0.5	461	1e-67	Predicted protein OS=Populus trichocarpa GN=POPTRDRAFT_818704 PE=2 SV=1
elm_01314	10	1	0.6	4.7	28	807	0.5	662	3e-108	Predicted protein OS=Populus trichocarpa GN=POPTRDRAFT_742527 PE=3 SV=1
elm_01344	11	1	0.6	4.7	31	864	0.5	619	6e-79	Chloroplast methionine sulfoxide reductase B1 (Fragment) OS=Nicotiana tabacum GN=MsrB1 PE=2 SV=1
elm_01347	10	1	0.6	4.7	27	742	0.5	305	2e-90	Predicted protein OS=Populus trichocarpa GN=POPTRDRAFT_1095103 PE=4 SV=1
elm_01432	9	1	0.5	4.7	25	791	0.5	629	1e-34	Predicted protein OS=Populus trichocarpa GN=POPTRDRAFT_739192 PE=4 SV=1
elm_01435	10	1	0.6	4.7	25	756	0.5	351	6e-99	Whole genome shotgun sequence of line PN40024, scaffold_4.assembly12x (Fragment) OS=Vitis vinifera GN=GSVIVT01025150001 PE=3 SV=1
elm_01546	11	1	0.6	4.7	23	826	0.5	635	6e-103	Whole genome shotgun sequence of line PN40024, scaffold_5.assembly12x OS=Vitis vinifera GN=GSVIVT01028100001 PE=4 SV=1
elm_01632	10	1	0.6	4.7	22	850	0.5	558	3e-56	Whole genome shotgun sequence of line PN40024, scaffold_52.assembly12x (Fragment) OS=Vitis vinifera GN=GSVIVT01029271001 PE=4 SV=1
elm_01661	10	1	0.6	4.7	21	563	0.5	513	2e-79	60S ribosomal protein L27a, putative OS=Ricinus communis GN=RCOM_0024830 PE=4 SV=1
elm_01720	9	1	0.5	4.7	20	714	0.5	492	8e-74	Putative uncharacterized protein OS=Zea mays PE=2 SV=1
elm_01726	11	1	0.6	4.7	20	752	0.5	683	7e-71	Predicted protein (Fragment) OS=Populus trichocarpa GN=POPTRDRAFT_416208 PE=4 SV=1
elm_01925	9	1	0.5	4.7	18	592	0.5	253	8e-36	Phaseolin G-box binding protein PG2 (Fragment) OS=Phaseolus vulgaris GN=PG2 PE=2 SV=1
elm_01931	11	1	0.6	4.7	18	509	0.5	504	9e-47	Elongation factor Ts OS=Ricinus communis GN=RCOM_1051260 PE=3 SV=1
elm_02211	10	1	0.6	4.7	15	662	0.5	384	3e-57	Putative uncharacterized protein OS=Ricinus communis GN=RCOM_1345560 PE=4 SV=1
elm_02256	10	1	0.6	4.7	15	562	0.5	358	1e-39	2-deoxyglucose-6-phosphate phosphatase, putative OS=Ricinus communis GN=RCOM_1435490 PE=4 SV=1
elm_00186	51	2	3	9.4	165	1510	0.4	1151	0	5-methyltetrahydropteroyltriglutamate--homocysteine methyltransferase, putative OS=Ricinus communis GN=RCOM_1321820 PE=3 SV=1
elm_00553	13	1	0.8	4.7	70	1476	0.4	988	2e-172	Cysteine protease OS=Vitis vinifera GN=CysP PE=2 SV=1
elm_00717	14	1	0.8	4.7	52	653	0.4	521	2e-87	Elongation factor 1-alpha OS=Vicia faba PE=2 SV=1
elm_00807	13	1	0.8	4.7	51	1029	0.4	869	4e-145	Xyloglucan endotransglucosylase/hydrolase 4 OS=Malus domestica PE=2 SV=1
elm_00850	13	1	0.8	4.7	42	1000	0.4	815	5e-148	AT5G03240 protein OS=Arabidopsis thaliana GN=AT5G03240 PE=2 SV=1
elm_00870	15	1	0.9	4.7	41	1052	0.4	1022	1e-139	Peroxidase OS=Ficus carica PE=2 SV=1
elm_00966	13	1	0.8	4.7	40	792	0.4	687	2e-118	Malate dehydrogenase OS=Ricinus communis GN=RCOM_0400340 PE=3 SV=1
elm_00967	15	1	0.9	4.7	38	545	0.4	338	6e-42	Ubiquitin-conjugating enzyme E2-17 kDa OS=Solanum lycopersicum PE=2 SV=1
elm_01119	13	1	0.8	4.7	32	769	0.4	735	1e-95	Whole genome shotgun sequence of line PN40024, scaffold_119.assembly12x (Fragment) OS=Vitis vinifera GN=GSVIVT01012909001 PE=4 SV=1
elm_01166	15	1	0.9	4.7	32	658	0.4	512	6e-46	50S ribosomal protein L29, chloroplastic OS=Arabidopsis thaliana GN=RPL29 PE=1 SV=1
elm_01182	13	1	0.8	4.7	31	873	0.4	479	4e-29	Predicted protein OS=Populus trichocarpa GN=POPTRDRAFT_550872 PE=4 SV=1
elm_01207	15	1	0.9	4.7	31	1013	0.4	757	1e-124	Serine carboxypeptidase, putative OS=Ricinus communis GN=RCOM_0721950 PE=4 SV=1
elm_01241	14	1	0.8	4.7	29	738	0.4	665	1e-62	Putative uncharacterized protein OS=Vitis vinifera GN=VITISV_028610 PE=4 SV=1
elm_01258	14	1	0.8	4.7	29	813	0.4	762	1e-94	4-nitrophenylphosphatase, putative OS=Ricinus communis GN=RCOM_1077240 PE=4 SV=1
elm_01265	12	1	0.7	4.7	29	549	0.4	327	5e-49	Eukaryotic translation initiation factor 5A OS=Manihot esculenta PE=2 SV=2
elm_01283	14	1	0.8	4.7	28	621	0.4	266	1e-40	Putative uncharacterized protein OS=Glycine max PE=4 SV=1
elm_01439	12	1	0.7	4.7	25	757	0.4	475	5e-76	Ferredoxin--nitrite reductase, chloroplast, putative OS=Ricinus communis GN=RCOM_0813440 PE=4 SV=1
elm_01470	13	1	0.8	4.7	24	726	0.4	538	9e-78	Proteasome subunit alpha type-7 OS=Cicer arietinum GN=PAD1 PE=2 SV=1
elm_01515	12	1	0.7	4.7	23	906	0.4	722	3e-62	Whole genome shotgun sequence of line PN40024, scaffold_71.assembly12x (Fragment) OS=Vitis vinifera GN=GSVIVT01034332001 PE=4 SV=1
elm_01581	14	1	0.8	4.7	23	745	0.4	600	4e-49	UPF0497 membrane protein 4 OS=Vitis vinifera GN=GSVIVT00019813001 PE=2 SV=1
elm_01685	14	1	0.8	4.7	21	505	0.4	65	8e-37	30S ribosomal protein S2, chloroplastic OS=Vitis vinifera GN=rps2 PE=3 SV=1
elm_00112	59	2	3.5	9.4	216	1997	0.3	1798	1e-66	Putative uncharacterized protein OS=Vitis vinifera GN=VITISV_003896 PE=4 SV=1
elm_00150	55	2	3.2	9.4	188	1645	0.3	1181	0	S-adenosylmethionine synthetase 1 OS=Elaeagnus umbellata GN=SAMS1 PE=2 SV=1
elm_00181	65	2	3.8	9.4	175	1116	0.3	835	4e-139	Elongation factor 1-alpha OS=Oryza sativa subsp. japonica GN=REFA1 PE=2 SV=2
elm_00297	63	2	3.7	9.4	126	722	0.3	672	6e-57	Putative uncharacterized protein OS=Vitis vinifera GN=VITISV_035042 PE=4 SV=1
elm_00530	21	1	1.2	4.7	68	1177	0.3	898	3e-79	Ribonucleoprotein, chloroplast, putative OS=Ricinus communis GN=RCOM_1355620 PE=4 SV=1
elm_00573	19	1	1.1	4.7	63	1158	0.3	884	0	Eukaryotic translation elongation factor, putative OS=Ricinus communis GN=RCOM_1575900 PE=4 SV=1
elm_00678	17	1	1	4.7	60	469	0.3	416	2e-55	Lipoxygenase (Fragment) OS=Vitis vinifera GN=GSVIVT01000084001 PE=3 SV=1
elm_00708	20	1	1.2	4.7	51	1090	0.3	833	3e-119	Putative uncharacterized protein OS=Vitis vinifera GN=VITISV_014605 PE=4 SV=1
elm_00716	21	1	1.2	4.7	51	899	0.3	593	4e-96	Whole genome shotgun sequence of line PN40024, scaffold_0.assembly12x (Fragment) OS=Vitis vinifera GN=GSVIVT01008028001 PE=3 SV=1
elm_00749	16	1	0.9	4.7	48	697	0.3	546	3e-38	High mobility group protein OS=Cucumis sativus PE=2 SV=1
elm_00779	18	1	1.1	4.7	48	820	0.3	437	6e-73	Putative uncharacterized protein OS=Ricinus communis GN=RCOM_1537780 PE=4 SV=1
elm_00805	18	1	1.1	4.7	44	896	0.3	458	6e-74	Whole genome shotgun sequence of line PN40024, scaffold_151.assembly12x (Fragment) OS=Vitis vinifera GN=GSVIVT01001168001 PE=4 SV=1
elm_00842	19	1	1.1	4.7	42	1214	0.3	821	1e-140	Proteasome subunit beta type OS=Populus trichocarpa GN=POPTRDRAFT_825510 PE=2 SV=1
elm_00846	20	1	1.2	4.7	44	899	0.3	206	6e-31	50S ribosomal protein L33, chloroplastic OS=Morus indica GN=rpl33 PE=3 SV=1
elm_01055	21	1	1.2	4.7	34	846	0.3	525	5e-68	Putative uncharacterized protein OS=Glycine max PE=2 SV=1
elm_01083	21	1	1.2	4.7	33	665	0.3	374	9e-79	Acetohydroxyacid isomeroreductase OS=Glycine max PE=2 SV=1
elm_01106	16	1	0.9	4.7	32	794	0.3	775	2e-99	Putative uncharacterized protein OS=Vitis vinifera GN=VITISV_036981 PE=4 SV=1
elm_01327	16	1	0.9	4.7	27	807	0.3	470	8e-52	Putative uncharacterized protein OS=Vitis vinifera GN=VITISV_028922 PE=3 SV=1
elm_01335	17	1	1	4.7	29	818	0.3	667	1e-43	ELIP OS=Brassica rapa subsp. pekinensis PE=2 SV=1
elm_00104	166	1	9.8	4.7	320	985	0.2	436	5e-102	Isoflavone reductase related protein OS=Pyrus communis GN=Pyrc5 PE=2 SV=1
elm_00211	184	1	10.8	4.7	260	541	0.2	260	7e-31	Whole genome shotgun sequence of line PN40024, scaffold_27.assembly12x OS=Vitis vinifera GN=GSVIVT01020484001 PE=4 SV=1
elm_00258	71	2	4.2	9.4	125	1377	0.2	1070	0	Serine hydroxymethyltransferase OS=Populus tremuloides GN=SHMT7 PE=2 SV=1
elm_00480	27	1	1.6	4.7	92	847	0.2	562	2e-75	Ribosomal protein S9, putative OS=Ricinus communis GN=RCOM_0812680 PE=3 SV=1
elm_00488	24	1	1.4	4.7	72	1243	0.2	815	5e-118	Predicted protein OS=Populus trichocarpa GN=POPTRDRAFT_1108794 PE=4 SV=1
elm_00491	26	1	1.5	4.7	73	1329	0.2	686	4e-86	Predicted protein OS=Populus trichocarpa GN=POPTRDRAFT_738413 PE=4 SV=1
elm_00512	30	1	1.8	4.7	69	1328	0.2	801	5e-172	Predicted protein OS=Populus trichocarpa GN=POPTRDRAFT_714722 PE=3 SV=1
elm_00532	25	1	1.5	4.7	67	660	0.2	164	7e-41	Cytochrome b6-f complex iron-sulfur subunit, chloroplastic OS=Solanum tuberosum GN=petC PE=2 SV=1
elm_00564	30	1	1.8	4.7	67	952	0.2	458	1e-70	Whole genome shotgun sequence of line PN40024, scaffold_141.assembly12x (Fragment) OS=Vitis vinifera GN=GSVIVT01000754001 PE=3 SV=1
elm_00608	25	1	1.5	4.7	72	487	0.2	218	3e-27	Whole genome shotgun sequence of line PN40024, scaffold_4.assembly12x (Fragment) OS=Vitis vinifera GN=GSVIVT01025018001 PE=4 SV=1
elm_00692	22	1	1.3	4.7	52	908	0.2	545	5e-101	Whole genome shotgun sequence of line PN40024, scaffold_20.assembly12x (Fragment) OS=Vitis vinifera GN=GSVIVT01017654001 PE=3 SV=1
elm_00694	26	1	1.5	4.7	52	1020	0.2	820	3e-119	Alpha-expansin OS=Ziziphus jujuba PE=2 SV=1
elm_00702	23	1	1.4	4.7	52	1360	0.2	845	8e-151	Elongation factor 1-gamma 2 OS=Oryza sativa subsp. japonica GN=Os02g0220500 PE=2 SV=2
elm_00703	25	1	1.5	4.7	53	1052	0.2	728	1e-128	Chloroplast inner envelope protein, putative OS=Ricinus communis GN=RCOM_0990980 PE=4 SV=1
elm_00768	22	1	1.3	4.7	46	619	0.2	595	9e-80	Predicted protein OS=Populus trichocarpa GN=POPTRDRAFT_1115085 PE=4 SV=1
elm_00776	25	1	1.5	4.7	46	1247	0.2	712	9e-121	Whole genome shotgun sequence of line PN40024, scaffold_7.assembly12x (Fragment) OS=Vitis vinifera GN=GSVIVT01033621001 PE=4 SV=1
elm_00824	22	1	1.3	4.7	46	896	0.2	584	1e-85	Predicted protein OS=Populus trichocarpa GN=POPTRDRAFT_741280 PE=4 SV=1
elm_00856	25	1	1.5	4.7	58	550	0.2	467	4e-57	40S ribosomal protein S8 OS=Oryza sativa subsp. japonica GN=RPS8 PE=2 SV=2
elm_00960	25	1	1.5	4.7	38	926	0.2	720	1e-131	Predicted protein OS=Populus trichocarpa GN=POPTRDRAFT_827990 PE=4 SV=1
elm_01245	25	1	1.5	4.7	29	695	0.2	380	7e-40	Predicted protein OS=Populus trichocarpa GN=POPTRDRAFT_814484 PE=2 SV=1
elm_01419	22	1	1.3	4.7	25	558	0.2	388	2e-51	Predicted protein OS=Populus trichocarpa GN=POPTRDRAFT_596964 PE=4 SV=1
elm_00059	139	1	8.2	4.7	264	1195	0.1	614	3e-86	Whole genome shotgun sequence of line PN40024, scaffold_16.assembly12x (Fragment) OS=Vitis vinifera GN=GSVIVT01015310001 PE=3 SV=1
elm_00122	95	2	5.6	9.4	221	2392	0.1	1607	0	Photosystem I P700 chlorophyll a apoprotein A2 OS=Buxus microphylla GN=psaB PE=3 SV=1
elm_00200	142	1	8.4	4.7	206	839	0.1	272	3e-34	Predicted protein OS=Populus trichocarpa GN=POPTRDRAFT_826664 PE=4 SV=1
elm_00280	101	2	6	9.4	165	520	0.1	359	1e-53	Light-harvesting complex II protein Lhcb1 OS=Populus trichocarpa GN=Lhcb1-1 PE=4 SV=1
elm_00337	39	1	2.3	4.7	101	1096	0.1	662	1e-94	Tonoplast intrinsic protein, putative OS=Ricinus communis GN=RCOM_0190360 PE=3 SV=1
elm_00343	38	1	2.2	4.7	97	915	0.1	651	1e-99	Protochlorophyllide reductase, chloroplastic OS=Pisum sativum GN=3PCR PE=1 SV=1
elm_00374	42	1	2.5	4.7	90	1080	0.1	779	1e-144	Predicted protein OS=Populus trichocarpa GN=POPTRDRAFT_569972 PE=2 SV=1
elm_00402	36	1	2.1	4.7	85	1420	0.1	893	2e-161	Whole genome shotgun sequence of line PN40024, scaffold_3.assembly12x (Fragment) OS=Vitis vinifera GN=GSVIVT01021114001 PE=4 SV=1
elm_00429	43	1	2.5	4.7	84	1126	0.1	846	4e-88	Whole genome shotgun sequence of line PN40024, scaffold_66.assembly12x (Fragment) OS=Vitis vinifera GN=GSVIVT01032361001 PE=4 SV=1
elm_00470	43	1	2.5	4.7	74	1163	0.1	899	2e-165	Glucose-1-phosphate adenylyltransferase OS=Populus trichocarpa GN=POPTRDRAFT_573143 PE=2 SV=1
elm_00550	35	1	2.1	4.7	65	790	0.1	287	1e-33	Putative uncharacterized protein OS=Glycine max PE=2 SV=1
elm_00560	34	1	2	4.7	64	1238	0.1	823	2e-94	Whole genome shotgun sequence of line PN40024, scaffold_14.assembly12x (Fragment) OS=Vitis vinifera GN=GSVIVT01014101001 PE=3 SV=1
elm_00585	46	1	2.7	4.7	64	815	0.1	537	7e-61	Whole genome shotgun sequence of line PN40024, scaffold_4.assembly12x (Fragment) OS=Vitis vinifera GN=GSVIVT01024811001 PE=4 SV=1
elm_00591	34	1	2	4.7	85	437	0.1	305	3e-26	Non-specific lipid-transfer protein OS=Populus trichocarpa x Populus deltoides PE=3 SV=1
elm_00660	38	1	2.2	4.7	54	907	0.1	667	1e-80	Whole genome shotgun sequence of line PN40024, scaffold_1.assembly12x OS=Vitis vinifera GN=GSVIVT01009628001 PE=4 SV=1
elm_00747	37	1	2.2	4.7	68	595	0.1	546	2e-52	Predicted protein OS=Populus trichocarpa GN=POPTRDRAFT_643350 PE=4 SV=1
elm_00750	35	1	2.1	4.7	49	1106	0.1	908	2e-115	Chlorophyll A/B binding protein, putative OS=Ricinus communis GN=RCOM_0593190 PE=4 SV=1
elm_01269	41	1	2.4	4.7	52	818	0.1	174	1e-30	NADH-plastoquinone oxidoreductase subunit 5 (Fragment) OS=Zelkova serrata GN=ndhF PE=4 SV=1
elm_00137	104	1	6.1	4.7	196	1639	0	1022	2e-163	Predicted protein OS=Populus trichocarpa GN=POPTRDRAFT_552033 PE=3 SV=1
elm_00206	75	1	4.4	4.7	146	1956	0	305	0	Maturase K OS=Ulmus pumila GN=matK PE=3 SV=1
elm_00239	78	1	4.6	4.7	148	620	0	356	3e-30	Cystatin OS=Spinacia oleracea GN=CPI PE=4 SV=1
elm_00335	53	1	3.1	4.7	102	852	0	314	5e-85	Glyceraldehyde-3-phosphate dehydrogenase B, chloroplastic OS=Pisum sativum GN=GAPB PE=2 SV=2
elm_00352	49	1	2.9	4.7	97	1200	0	893	1e-164	Elongation factor Tu, chloroplastic OS=Glycine max GN=TUFA PE=3 SV=1
elm_00454	85	1	5	4.7	142	291	0	272	2e-34	Putative uncharacterized protein ophh-67 (Fragment) OS=Phillyrea latifolia GN=ophh-67 PE=2 SV=1

## Sheet: Ef+F and F vs C
		red=defense response		list sorted after Rstat
UniTrans	EF+F	F	EF+F pp10000	F pp10000	# of ESTs	Length	Rstat	Longest ORF	Top UP E-value	Top Uniprot Description
elm_01498	6	11	0.4	23.3	28	702	12.5	257	1e-76	ATP-dependent Clp protease proteolytic subunit 5, chloroplastic OS=Arabidopsis thaliana GN=CLPP5 PE=1 SV=1
elm_01395	7	9	0.4	19	28	1048	9.4	555	4e-86	Putative uncharacterized protein OS=Vitis vinifera GN=VITISV_012452 PE=3 SV=1
elm_00366	28	11	1.7	23.3	102	1038	7.5	602	5e-83	Putative uncharacterized protein OS=Vitis vinifera GN=VITISV_039944 PE=4 SV=1
elm_00866	761	1	44.9	2.1	872	646	7.3	422	2e-52	Chlorophyll a-b binding protein 2, chloroplastic OS=Oryza sativa subsp. japonica GN=CAB2R PE=2 SV=2
elm_00100	830	4	48.9	8.5	1313	1430	5.2	1141	1e-101	Class I chitinase OS=Pyrus pyrifolia PE=2 SV=1
elm_01534	1	4	0.1	8.5	24	837	5.2	518	8e-58	Aspartic proteinase nepenthesin-1, putative OS=Ricinus communis GN=RCOM_1617400 PE=4 SV=1
elm_02173	1	4	0.1	8.5	18	586	5.2	581	3e-31	Whole genome shotgun sequence of line PN40024, scaffold_868.assembly12x (Fragment) OS=Vitis vinifera GN=GSVIVT01002745001 PE=4 SV=1
elm_02241	4	5	0.2	10.6	15	387	5.2	375	3e-21	Putative uncharacterized protein OS=Glycine max PE=2 SV=1
elm_04292	1	4	0.1	8.5	8	583	5.2	539	9e-63	Putative uncharacterized protein OS=Glycine max PE=2 SV=1
elm_00434	23	8	1.4	16.9	158	362	5.1	226	7e-24	Putative uncharacterized protein OS=Vitis vinifera GN=VITISV_032350 PE=4 SV=1
elm_00570	16	7	0.9	14.8	64	997	5	650	4e-96	Putative uncharacterized protein OS=Vitis vinifera GN=VITISV_005451 PE=4 SV=1
elm_04908	2	4	0.1	8.5	7	433	4.6	366	2e-45	Putative uncharacterized protein OS=Ricinus communis GN=RCOM_0918390 PE=4 SV=1
elm_03938	3	4	0.2	8.5	9	462	4.2	456	7e-54	Monoterpene glucosyltransferase OS=Eucalyptus perriniana GN=EPGT-2 PE=2 SV=1
elm_02529	4	4	0.2	8.5	13	538	3.9	525	3e-39	Predicted protein OS=Populus trichocarpa GN=POPTRDRAFT_744819 PE=4 SV=1
elm_01417	10	5	0.6	10.6	26	1439	3.8	1395	0	Skip-2, putative OS=Ricinus communis GN=RCOM_1589320 PE=4 SV=1
elm_01461	11	5	0.6	10.6	26	674	3.7	648	9e-98	Predicted protein (Fragment) OS=Populus trichocarpa GN=POPTRDRAFT_205442 PE=4 SV=1
elm_02680	5	4	0.3	8.5	13	202	3.6	184	6e-28	ATP synthase subunit alpha, chloroplastic OS=Populus trichocarpa GN=atpA PE=3 SV=1
elm_00713	21	6	1.2	12.7	53	734	3.4	425	3e-66	Putative uncharacterized protein OS=Glycine max PE=2 SV=1
elm_01428	6	4	0.4	8.5	26	645	3.4	567	3e-105	Nitrite reductase OS=Nicotiana tabacum GN=nii2 PE=2 SV=1
elm_03425	6	4	0.4	8.5	11	644	3.4	126	5e-30	Putative uncharacterized protein OS=Ricinus communis GN=RCOM_1438890 PE=4 SV=1
elm_02079	2	3	0.1	6.3	18	479	3.3	432	8e-77	ADP-ribosylation factor OS=Vigna unguiculata GN=ARF PE=2 SV=3
elm_03895	2	3	0.1	6.3	9	475	3.3	336	2e-44	Peptidyl-prolyl cis-trans isomerase OS=Glycine max PE=2 SV=1
elm_04954	2	3	0.1	6.3	7	425	3.3	422	2e-50	Putative uncharacterized protein OS=Oryza sativa subsp. japonica GN=OsJ_26818 PE=4 SV=1
elm_01284	7	4	0.4	8.5	28	632	3.2	428	2e-69	Whole genome shotgun sequence of line PN40024, scaffold_1.assembly12x (Fragment) OS=Vitis vinifera GN=GSVIVT01009987001 PE=3 SV=1
elm_00928	16	5	0.9	10.6	44	501	3	399	1e-64	Whole genome shotgun sequence of line PN40024, scaffold_181.assembly12x (Fragment) OS=Vitis vinifera GN=GSVIVT01003201001 PE=4 SV=1
elm_01788	8	4	0.5	8.5	26	750	3	535	7e-51	Predicted protein (Fragment) OS=Populus trichocarpa GN=POPTRDRAFT_416625 PE=4 SV=1
elm_00973	9	4	0.5	8.5	42	674	2.9	582	3e-82	COR413-PM2, putative OS=Ricinus communis GN=RCOM_0938820 PE=4 SV=1
elm_02413	3	3	0.2	6.3	14	799	2.9	757	7e-123	Glutamine synthetase nodule isozyme OS=Vigna aconitifolia PE=2 SV=1
elm_03127	3	3	0.2	6.3	11	536	2.9	459	3e-51	Translocase of chloroplast 34 OS=Pisum sativum GN=TOC34 PE=1 SV=1
elm_00485	31	6	1.8	12.7	78	984	2.7	736	2e-85	Glutathione peroxidase OS=Litchi chinensis GN=gpx PE=2 SV=1
elm_03285	4	3	0.2	6.3	10	656	2.7	314	2e-48	Putative uncharacterized protein OS=Glycine max PE=2 SV=1
elm_00685	11	4	0.6	8.5	61	821	2.6	593	1e-96	40S ribosomal protein S9, putative OS=Ricinus communis GN=RCOM_1514770 PE=3 SV=1
elm_01582	5	3	0.3	6.3	22	581	2.5	77	7e-49	60S ribosomal protein L34 OS=Pisum sativum GN=RPL34 PE=2 SV=1
elm_01368	6	3	0.4	6.3	26	1006	2.3	698	4e-131	14-3-3-like protein OS=Pisum sativum PE=2 SV=1
elm_01412	6	3	0.4	6.3	26	603	2.3	443	5e-72	Dicarboxylate/tricarboxylate carrier OS=Citrus junos GN=dtc PE=2 SV=1
elm_01692	6	3	0.4	6.3	21	497	2.3	154	3e-22	Whole genome shotgun sequence of line PN40024, scaffold_94.assembly12x (Fragment) OS=Vitis vinifera GN=GSVIVT01038223001 PE=4 SV=1
elm_03089	1	2	0.1	4.2	11	445	2.3	255	1e-33	Enolase 2 OS=Hevea brasiliensis GN=ENO2 PE=1 SV=1
elm_04206	1	2	0.1	4.2	8	353	2.3	169	3e-28	Putative uncharacterized protein Sb1292s002010 (Fragment) OS=Sorghum bicolor GN=Sb1292s002010 PE=4 SV=1
elm_06576	1	2	0.1	4.2	5	326	2.3	217	3e-34	ATP-dependent Clp protease proteolytic subunit (Fragment) OS=Vitis vinifera GN=GSVIVT01003696001 PE=3 SV=1
elm_06922	1	2	0.1	4.2	5	422	2.3	272	3e-38	Probable caffeoyl-CoA O-methyltransferase At4g26220 OS=Arabidopsis thaliana GN=At4g26220 PE=2 SV=1
elm_06928	1	2	0.1	4.2	5	277	2.3	274	1e-22	PnLHY1 protein OS=Populus nigra GN=PnLHY1 PE=2 SV=1
elm_07159	1	2	0.1	4.2	5	369	2.3	278	3e-39	Whole genome shotgun sequence of line PN40024, scaffold_67.assembly12x (Fragment) OS=Vitis vinifera GN=GSVIVT01032626001 PE=4 SV=1
elm_09092	1	2	0.1	4.2	4	255	2.3	251	3e-23	Putative uncharacterized protein OS=Glycine max PE=2 SV=1
elm_09843	1	2	0.1	4.2	4	380	2.3	280	9e-32	Calcium binding OS=Vitis vinifera GN=40N03_10 PE=4 SV=1
elm_11258	1	2	0.1	4.2	3	304	2.3	301	5e-33	Predicted protein OS=Populus trichocarpa GN=POPTRDRAFT_832027 PE=4 SV=1
elm_13816	1	2	0.1	4.2	3	378	2.3	193	3e-21	Whole genome shotgun sequence of line PN40024, scaffold_85.assembly12x (Fragment) OS=Vitis vinifera GN=GSVIVT01036763001 PE=4 SV=1
elm_14205	1	2	0.1	4.2	3	343	2.3	211	2e-24	Predicted protein OS=Populus trichocarpa GN=POPTRDRAFT_715164 PE=4 SV=1
elm_00514	27	5	1.6	10.6	79	766	2.1	496	3e-59	60S ribosomal protein L27 OS=Pisum sativum GN=RPL27 PE=2 SV=1
elm_00607	2	2	0.1	4.2	58	1211	2	524	6e-73	Putative uncharacterized protein OS=Medicago truncatula PE=2 SV=1
elm_01770	8	3	0.5	6.3	19	724	2	112	2e-46	Probable gamma-secretase subunit PEN-2 OS=Arabidopsis thaliana GN=At5g09310 PE=2 SV=1
elm_02266	2	2	0.1	4.2	18	500	2	377	2e-27	Putative uncharacterized protein OS=Glycine max PE=2 SV=1
elm_06505	2	2	0.1	4.2	5	289	2	280	7e-37	Putative uncharacterized protein OS=Populus trichocarpa x Populus deltoides PE=2 SV=1
elm_06573	2	2	0.1	4.2	5	305	2	187	1e-27	Polygalacturonase non-catalytic subunit AroGP2 OS=Solanum lycopersicum GN=GP2 PE=3 SV=1
elm_07313	2	2	0.1	4.2	5	297	2	293	3e-41	Putative Argonaute protein (Fragment) OS=Trifolium pratense PE=2 SV=1
elm_00450	19	4	1.1	8.5	87	1957	1.9	1316	0	Photosystem I P700 chlorophyll a apoprotein A1 OS=Gossypium hirsutum GN=psaA PE=3 SV=1
elm_00525	32	5	1.9	10.6	70	878	1.9	446	1e-83	Ubiquitin carrier protein OS=Populus trichocarpa GN=POPTRDRAFT_829971 PE=3 SV=1
elm_01491	9	3	0.5	6.3	24	855	1.9	323	5e-54	Whole genome shotgun sequence of line PN40024, scaffold_0.assembly12x OS=Vitis vinifera GN=GSVIVT01008499001 PE=4 SV=1
elm_01839	9	3	0.5	6.3	20	434	1.9	350	6e-44	Predicted protein OS=Populus trichocarpa GN=POPTRDRAFT_1088295 PE=4 SV=1
elm_02242	9	3	0.5	6.3	15	689	1.9	550	9e-66	Predicted protein OS=Populus trichocarpa GN=POPTRDRAFT_659054 PE=4 SV=1
elm_01930	11	3	0.6	6.3	19	618	1.7	607	4e-91	Putative uncharacterized protein OS=Ricinus communis GN=RCOM_1077930 PE=4 SV=1
elm_02990	3	2	0.2	4.2	11	688	1.7	495	3e-121	1-deoxy-D-xylulose 5-phosphate reductoisomerase OS=Hevea brasiliensis GN=DXR PE=2 SV=1
elm_03468	3	2	0.2	4.2	10	550	1.7	547	1e-98	Whole genome shotgun sequence of line PN40024, scaffold_40.assembly12x (Fragment) OS=Vitis vinifera GN=GSVIVT01025585001 PE=4 SV=1
elm_00162	499	5	29.4	10.6	903	341	1.6	274	9e-42	Putative uncharacterized protein orf138b OS=Nicotiana tabacum GN=orf138c PE=4 SV=1
elm_01159	23	4	1.4	8.5	32	748	1.6	427	1e-60	Putative uncharacterized protein OS=Ricinus communis GN=RCOM_1020190 PE=4 SV=1
elm_01256	12	3	0.7	6.3	30	621	1.6	377	3e-54	Desiccation protectant protein Lea14 homolog OS=Glycine max PE=2 SV=1
elm_00009	226	1	13.3	2.1	428	1376	1.5	556	4e-82	Isoflavone reductase-like protein 5 OS=Vitis vinifera GN=ifrl5 PE=2 SV=1
elm_00479	25	4	1.5	8.5	74	1098	1.5	827	7e-143	Heat shock protein 70 OS=Cucumis sativus PE=2 SV=1
elm_00499	26	4	1.5	8.5	71	1162	1.5	767	4e-85	Putative uncharacterized protein OS=Ricinus communis GN=RCOM_1689400 PE=4 SV=1
elm_00555	26	4	1.5	8.5	73	1062	1.5	806	7e-137	Predicted protein (Fragment) OS=Populus trichocarpa GN=POPTRDRAFT_205442 PE=4 SV=1
elm_01214	13	3	0.8	6.3	37	622	1.5	484	2e-44	Histone H2B OS=Gossypium hirsutum GN=HIS2B PE=2 SV=3
elm_01334	4	2	0.2	4.2	27	1135	1.5	1052	5e-129	Putative uncharacterized protein OS=Populus trichocarpa PE=2 SV=1
elm_02309	4	2	0.2	4.2	17	378	1.5	361	4e-44	Steroid binding protein, putative OS=Ricinus communis GN=RCOM_1496460 PE=4 SV=1
elm_03072	4	2	0.2	4.2	11	477	1.5	468	8e-62	Putative uncharacterized protein OS=Medicago truncatula PE=2 SV=1
elm_03805	4	2	0.2	4.2	9	559	1.5	310	2e-52	Whole genome shotgun sequence of line PN40024, scaffold_8.assembly12x OS=Vitis vinifera GN=GSVIVT01035336001 PE=4 SV=1
elm_06078	4	2	0.2	4.2	6	467	1.5	251	3e-57	(-)-germacrene D synthase OS=Vitis vinifera PE=2 SV=1
elm_01048	14	3	0.8	6.3	35	679	1.4	651	4e-33	Nascent polypeptide associated complex alpha subunit, putative OS=Ricinus communis GN=RCOM_0755870 PE=4 SV=1
elm_02185	5	2	0.3	4.2	17	625	1.4	134	1e-43	Orf114a protein OS=Beta vulgaris subsp. vulgaris GN=orf114a PE=4 SV=1
elm_03316	5	2	0.3	4.2	10	493	1.4	256	6e-31	Predicted protein OS=Populus trichocarpa GN=POPTRDRAFT_823128 PE=4 SV=1
elm_00183	209	1	12.3	2.1	383	680	1.3	229	5e-24	Whole genome shotgun sequence of line PN40024, scaffold_19.assembly12x (Fragment) OS=Vitis vinifera GN=GSVIVT01016438001 PE=4 SV=1
elm_00426	29	4	1.7	8.5	81	1754	1.3	461	1e-102	Putative uncharacterized protein OS=Populus trichocarpa PE=2 SV=1
elm_01551	6	2	0.4	4.2	23	659	1.3	514	3e-44	Whole genome shotgun sequence of line PN40024, scaffold_11.assembly12x (Fragment) OS=Vitis vinifera GN=GSVIVT01012111001 PE=4 SV=1
elm_01744	6	2	0.4	4.2	20	639	1.3	463	1e-46	Predicted protein OS=Populus trichocarpa GN=POPTRDRAFT_745745 PE=4 SV=1
elm_02269	6	2	0.4	4.2	15	772	1.3	473	1e-102	Putative uncharacterized protein OS=Glycine max PE=2 SV=1
elm_02548	6	2	0.4	4.2	13	947	1.3	590	8e-111	Pentatricopeptide repeat-containing protein, putative OS=Ricinus communis GN=RCOM_1003450 PE=4 SV=1
elm_03201	6	2	0.4	4.2	11	518	1.3	507	2e-62	Whole genome shotgun sequence of line PN40024, scaffold_29.assembly12x (Fragment) OS=Vitis vinifera GN=GSVIVT01020909001 PE=4 SV=1
elm_03512	6	2	0.4	4.2	10	370	1.3	194	9e-26	Predicted protein OS=Populus trichocarpa GN=POPTRDRAFT_820010 PE=3 SV=1
elm_00464	32	4	1.9	8.5	75	1318	1.2	455	6e-142	Extracellular calcium sensing receptor OS=Liquidambar formosana GN=CaS PE=2 SV=1
elm_00737	17	3	1	6.3	50	797	1.2	470	2e-48	Major latex protein, putative OS=Ricinus communis GN=RCOM_0393500 PE=3 SV=1
elm_00780	18	3	1.1	6.3	46	720	1.2	524	7e-72	14-3-3 protein, putative OS=Ricinus communis GN=RCOM_0341430 PE=3 SV=1
elm_00837	18	3	1.1	6.3	43	1224	1.2	709	2e-173	Carotenoid cleavage dioxygenase 1 OS=Rosa damascena GN=CCD1 PE=2 SV=1
elm_00481	35	4	2.1	8.5	78	687	1.1	448	4e-71	Histone H3.2 OS=Triticum aestivum PE=1 SV=2
elm_00649	19	3	1.1	6.3	56	1822	1.1	1001	6e-164	Protein FRIGIDA, putative OS=Ricinus communis GN=RCOM_0912030 PE=4 SV=1
elm_00900	19	3	1.1	6.3	40	918	1.1	530	3e-91	Whole genome shotgun sequence of line PN40024, scaffold_4.assembly12x (Fragment) OS=Vitis vinifera GN=GSVIVT01025463001 PE=3 SV=1
elm_00984	8	2	0.5	4.2	38	561	1.1	520	5e-67	Os03g0758800 protein OS=Oryza sativa subsp. japonica GN=OSJNBa0040E01.1 PE=2 SV=1
elm_01264	8	2	0.5	4.2	29	527	1.1	353	8e-50	Eif-1a, putative OS=Ricinus communis GN=RCOM_0510890 PE=3 SV=1
elm_00021	77	6	4.5	12.7	369	1695	1	1500	0	Catalase OS=Vitis vinifera GN=GCat PE=2 SV=1
elm_00300	56	5	3.3	10.6	117	972	1	482	3e-62	Ferredoxin--NADP reductase, root isozyme 1, chloroplastic OS=Arabidopsis thaliana GN=RFNR1 PE=2 SV=2
elm_00388	39	4	2.3	8.5	91	936	1	683	2e-95	Ribosomal protein L15 OS=Ricinus communis GN=RCOM_1389100 PE=3 SV=1
elm_00471	22	3	1.3	6.3	74	844	1	561	3e-58	60S ribosomal protein L24 OS=Prunus avium GN=RPL24 PE=2 SV=1
elm_00473	21	3	1.2	6.3	77	769	1	422	3e-64	Whole genome shotgun sequence of line PN40024, scaffold_83.assembly12x (Fragment) OS=Vitis vinifera GN=GSVIVT01036450001 PE=4 SV=1
elm_00594	22	3	1.3	6.3	71	945	1	542	2e-50	Putative uncharacterized protein OS=Populus trichocarpa x Populus deltoides PE=2 SV=1
elm_00976	9	2	0.5	4.2	38	403	1	371	9e-35	Whole genome shotgun sequence of line PN40024, scaffold_1.assembly12x (Fragment) OS=Vitis vinifera GN=GSVIVT01009551001 PE=4 SV=1
elm_01098	9	2	0.5	4.2	33	964	1	658	3e-89	Putative uncharacterized protein OS=Vitis vinifera GN=VITISV_012451 PE=4 SV=1
elm_01372	1	1	0.1	2.1	26	219	1	135	8e-22	Uncharacterized mitochondrial protein AtMg00030 OS=Arabidopsis thaliana GN=AtMg00030 PE=4 SV=1
elm_01759	9	2	0.5	4.2	19	458	1	370	2e-50	Whole genome shotgun sequence of line PN40024, scaffold_59.assembly12x (Fragment) OS=Vitis vinifera GN=GSVIVT01030599001 PE=3 SV=1
elm_02007	1	1	0.1	2.1	20	548	1	298	2e-58	Predicted protein OS=Populus trichocarpa GN=POPTRDRAFT_816627 PE=3 SV=1
elm_02318	9	2	0.5	4.2	15	432	1	250	6e-39	Putative ferredoxin (Fragment) OS=Solanum lycopersicum GN=ferredoxin PE=2 SV=1
elm_02801	1	1	0.1	2.1	12	413	1	281	1e-45	Protein ycf2 OS=Manihot esculenta GN=ycf2 PE=3 SV=1
elm_03023	1	1	0.1	2.1	11	603	1	512	5e-37	F-box family protein OS=Populus trichocarpa GN=POPTRDRAFT_1100851 PE=2 SV=1
elm_03185	1	1	0.1	2.1	11	522	1	464	7e-42	Rubber elongation factor protein, putative OS=Ricinus communis GN=RCOM_1433280 PE=4 SV=1
elm_03250	1	1	0.1	2.1	10	639	1	585	2e-103	Shaggy-related protein kinase zeta OS=Arabidopsis thaliana GN=ASK6 PE=1 SV=2
elm_03475	1	1	0.1	2.1	11	416	1	298	3e-23	Predicted protein OS=Populus trichocarpa GN=POPTRDRAFT_559103 PE=4 SV=1
elm_03674	1	1	0.1	2.1	9	453	1	224	5e-34	Chlorophyll a-b binding protein 151, chloroplastic OS=Gossypium hirsutum GN=CAB-151 PE=2 SV=2
elm_04731	1	1	0.1	2.1	7	345	1	341	2e-31	Putative uncharacterized protein OS=Ricinus communis GN=RCOM_1599820 PE=4 SV=1
elm_04930	1	1	0.1	2.1	7	325	1	323	8e-54	Elongation factor G, chloroplastic OS=Glycine max GN=FUSA PE=3 SV=1
elm_05202	1	1	0.1	2.1	7	409	1	357	8e-30	Predicted protein (Fragment) OS=Populus trichocarpa GN=POPTRDRAFT_713065 PE=4 SV=1
elm_05562	1	1	0.1	2.1	6	498	1	491	2e-29	Putative uncharacterized protein OS=Vitis vinifera GN=VITISV_035215 PE=4 SV=1
elm_06084	1	1	0.1	2.1	6	302	1	215	2e-30	Putative uncharacterized protein OS=Glycine max PE=2 SV=1
elm_06347	1	1	0.1	2.1	5	399	1	396	4e-64	Putative uncharacterized protein OS=Glycine max PE=2 SV=1
elm_06552	1	1	0.1	2.1	5	279	1	266	1e-33	Putative uncharacterized protein OS=Glycine max PE=2 SV=1
elm_06621	1	1	0.1	2.1	5	306	1	302	3e-52	Predicted protein OS=Populus trichocarpa GN=POPTRDRAFT_647468 PE=4 SV=1
elm_06925	1	1	0.1	2.1	5	315	1	281	3e-38	Predicted protein OS=Populus trichocarpa GN=POPTRDRAFT_758889 PE=4 SV=1
elm_07122	1	1	0.1	2.1	5	644	1	532	1e-78	Novel plant SNARE 13 OS=Arabidopsis thaliana GN=NPSN13 PE=1 SV=1
elm_07818	1	1	0.1	2.1	4	285	1	205	4e-27	Predicted protein (Fragment) OS=Populus trichocarpa GN=POPTRDRAFT_423272 PE=4 SV=1
elm_08076	1	1	0.1	2.1	4	502	1	501	1e-76	Putative uncharacterized protein OS=Vitis vinifera GN=VITISV_001456 PE=4 SV=1
elm_08419	1	1	0.1	2.1	4	291	1	289	1e-43	Putative phosphoglycerate dehydrogenase (Fragment) OS=Arachis hypogaea PE=4 SV=1
elm_08421	1	1	0.1	2.1	4	314	1	313	8e-33	Auxin:hydrogen symporter, putative OS=Ricinus communis GN=RCOM_0875040 PE=4 SV=1
elm_08594	1	1	0.1	2.1	4	359	1	350	7e-64	Succinate dehydrogenase [ubiquinone] iron-sulfur subunit 2, mitochondrial OS=Arabidopsis thaliana GN=SDH2-2 PE=1 SV=2
elm_08780	1	1	0.1	2.1	4	415	1	408	6e-57	Whole genome shotgun sequence of line PN40024, scaffold_8.assembly12x (Fragment) OS=Vitis vinifera GN=GSVIVT01035660001 PE=4 SV=1
elm_09256	1	1	0.1	2.1	4	294	1	292	1e-43	Whole genome shotgun sequence of line PN40024, scaffold_68.assembly12x (Fragment) OS=Vitis vinifera GN=GSVIVT01033049001 PE=3 SV=1
elm_09576	1	1	0.1	2.1	4	352	1	319	3e-52	Whole genome shotgun sequence of line PN40024, scaffold_8.assembly12x (Fragment) OS=Vitis vinifera GN=GSVIVT01036012001 PE=4 SV=1
elm_09588	1	1	0.1	2.1	4	518	1	502	5e-33	Putative uncharacterized protein OS=Ricinus communis GN=RCOM_1428510 PE=4 SV=1
elm_09826	1	1	0.1	2.1	4	382	1	193	7e-24	Predicted protein OS=Populus trichocarpa GN=POPTRDRAFT_559667 PE=4 SV=1
elm_10042	1	1	0.1	2.1	4	370	1	260	3e-32	Predicted protein OS=Populus trichocarpa GN=POPTRDRAFT_580156 PE=4 SV=1
elm_10619	1	1	0.1	2.1	3	353	1	348	3e-47	Whole genome shotgun sequence of line PN40024, scaffold_6.assembly12x (Fragment) OS=Vitis vinifera GN=GSVIVT01030775001 PE=4 SV=1
elm_11215	1	1	0.1	2.1	3	394	1	387	2e-57	Whole genome shotgun sequence of line PN40024, scaffold_151.assembly12x (Fragment) OS=Vitis vinifera GN=GSVIVT01001156001 PE=4 SV=1
elm_12745	1	1	0.1	2.1	3	396	1	315	5e-49	Calcium-dependent protein kinase 1 OS=Panax ginseng PE=2 SV=1
elm_13558	1	1	0.1	2.1	3	292	1	95	6e-37	Whole genome shotgun sequence of line PN40024, scaffold_25.assembly12x (Fragment) OS=Vitis vinifera GN=GSVIVT01019802001 PE=4 SV=1
elm_13810	1	1	0.1	2.1	3	348	1	226	1e-48	Putative lysophosphatidic acid acyltransferase OS=Ricinus communis GN=LPAT PE=2 SV=1
elm_13970	1	1	0.1	2.1	3	379	1	177	3e-34	Whole genome shotgun sequence of line PN40024, scaffold_66.assembly12x (Fragment) OS=Vitis vinifera GN=GSVIVT01032386001 PE=4 SV=1
elm_14013	1	1	0.1	2.1	3	284	1	229	4e-24	Putative uncharacterized protein OS=Vitis vinifera GN=VITISV_001775 PE=4 SV=1
elm_14029	1	1	0.1	2.1	3	307	1	302	1e-21	Putative uncharacterized protein OS=Ricinus communis GN=RCOM_1503160 PE=4 SV=1
elm_15162	1	1	0.1	2.1	2	335	1	228	6e-23	Predicted protein OS=Populus trichocarpa GN=POPTRDRAFT_761359 PE=4 SV=1
elm_15994	1	1	0.1	2.1	2	257	1	256	1e-32	Whole genome shotgun sequence of line PN40024, scaffold_67.assembly12x (Fragment) OS=Vitis vinifera GN=GSVIVT01032735001 PE=4 SV=1
elm_16057	1	1	0.1	2.1	2	216	1	212	2e-29	Receptor protein kinase, putative OS=Ricinus communis GN=RCOM_0104460 PE=4 SV=1
elm_16772	1	1	0.1	2.1	2	338	1	307	8e-41	Vacuolar-processing enzyme OS=Glycine max PE=2 SV=1
elm_17783	1	1	0.1	2.1	2	276	1	261	2e-26	Whole genome shotgun sequence of line PN40024, scaffold_91.assembly12x (Fragment) OS=Vitis vinifera GN=GSVIVT01037920001 PE=4 SV=1
elm_19100	1	1	0.1	2.1	2	374	1	373	2e-49	Predicted protein OS=Populus trichocarpa GN=POPTRDRAFT_826351 PE=4 SV=1
elm_19416	1	1	0.1	2.1	2	263	1	168	1e-32	Whole genome shotgun sequence of line PN40024, scaffold_40.assembly12x (Fragment) OS=Vitis vinifera GN=GSVIVT01025810001 PE=4 SV=1
elm_19757	1	1	0.1	2.1	2	341	1	340	5e-56	Predicted protein OS=Populus trichocarpa GN=POPTRDRAFT_1108216 PE=4 SV=1
elm_19769	1	1	0.1	2.1	2	281	1	280	1e-47	Glycosyl transferase, family 8 OS=Medicago truncatula GN=MtrDRAFT_AC161399g30v2 PE=4 SV=1
elm_20209	1	1	0.1	2.1	2	265	1	202	1e-26	Whole genome shotgun sequence of line PN40024, scaffold_59.assembly12x (Fragment) OS=Vitis vinifera GN=GSVIVT01030567001 PE=4 SV=1
elm_20544	1	1	0.1	2.1	2	293	1	261	5e-29	Whole genome shotgun sequence of line PN40024, scaffold_150.assembly12x (Fragment) OS=Vitis vinifera GN=GSVIVT01001111001 PE=4 SV=1
elm_20671	1	1	0.1	2.1	2	230	1	189	2e-24	Glutamate decarboxylase 1 OS=Arabidopsis thaliana GN=GAD1 PE=1 SV=2
elm_21244	1	1	0.1	2.1	2	265	1	263	2e-37	Predicted protein OS=Populus trichocarpa GN=POPTRDRAFT_667914 PE=4 SV=1
elm_21325	1	1	0.1	2.1	2	222	1	220	2e-28	Predicted protein OS=Populus trichocarpa GN=POPTRDRAFT_1076736 PE=4 SV=1
elm_21812	1	1	0.1	2.1	2	274	1	225	3e-30	Tubulin beta-6 chain OS=Gossypium hirsutum PE=2 SV=1
elm_22298	1	1	0.1	2.1	2	297	1	215	1e-27	Predicted protein OS=Populus trichocarpa GN=POPTRDRAFT_826626 PE=4 SV=1
elm_22742	1	1	0.1	2.1	2	199	1	198	9e-21	Mitochondrial glycine decarboxylase complex H-protein OS=Populus tremuloides GN=gdcH3 PE=2 SV=2
elm_00303	58	5	3.4	10.6	109	1747	0.9	778	7e-131	DNA-directed RNA polymerase subunit alpha OS=Eucalyptus globulus subsp. globulus GN=rpoA PE=3 SV=1
elm_00542	40	4	2.4	8.5	80	629	0.9	334	1e-25	Putative uncharacterized protein OS=Ricinus communis GN=RCOM_1297890 PE=4 SV=1
elm_00226	109	7	6.4	14.8	224	444	0.8	160	3e-25	Putative ribosomal protein S3 (Fragment) OS=Vigna unguiculata GN=rrn23 PE=2 SV=1
elm_00531	28	3	1.7	6.3	69	584	0.8	251	5e-25	40S ribosomal protein S17, putative OS=Ricinus communis GN=RCOM_0293410 PE=3 SV=1
elm_00658	26	3	1.5	6.3	55	565	0.8	182	7e-40	ATPase subunit I OS=Nicotiana tabacum PE=3 SV=1
elm_00959	2	1	0.1	2.1	39	800	0.8	682	1e-116	Vitamin-b12 independent methionine synthase, 5-methyltetrahydropteroyltriglutamate-homocysteine OS=Populus trichocarpa GN=MS3 PE=3 SV=1
elm_00962	11	2	0.6	4.2	39	517	0.8	337	5e-57	Whole genome shotgun sequence of line PN40024, scaffold_19.assembly12x (Fragment) OS=Vitis vinifera GN=GSVIVT01016593001 PE=4 SV=1
elm_01036	11	2	0.6	4.2	35	680	0.8	425	3e-49	Ankyrin-repeat protein (Fragment) OS=Fagus sylvatica GN=ank1 PE=2 SV=1
elm_01126	11	2	0.6	4.2	32	580	0.8	302	4e-50	Putative uncharacterized protein OS=Solanum tuberosum PE=2 SV=1
elm_01189	12	2	0.7	4.2	30	325	0.8	211	4e-29	Oxygen-evolving enhancer protein 1, chloroplastic OS=Nicotiana tabacum GN=PSBO PE=2 SV=1
elm_01243	2	1	0.1	2.1	29	458	0.8	224	1e-39	Pathogenesis-related thaumatin (Fragment) OS=Populus deltoides GN=PR52-1 PE=4 SV=1
elm_01298	12	2	0.7	4.2	30	731	0.8	341	2e-44	Putative uncharacterized protein OS=Glycine max PE=4 SV=1
elm_01382	11	2	0.6	4.2	26	710	0.8	512	3e-65	Putative uncharacterized protein OS=Vitis vinifera GN=VITISV_027161 PE=4 SV=1
elm_01402	2	1	0.1	2.1	26	1039	0.8	434	3e-58	Isopentenyl-diphosphate delta isomerase, putative OS=Ricinus communis GN=RCOM_1078490 PE=4 SV=1
elm_01510	12	2	0.7	4.2	24	797	0.8	379	2e-92	Eukaryotic initiation factor 4A-14 OS=Nicotiana tabacum PE=2 SV=1
elm_01668	12	2	0.7	4.2	21	786	0.8	401	3e-60	60S ribosomal protein L32-1 OS=Arabidopsis thaliana GN=RPL32A PE=2 SV=2
elm_02010	2	1	0.1	2.1	17	327	0.8	293	3e-46	Photosystem I reaction center subunit V, chloroplastic OS=Arabidopsis thaliana GN=PSAG PE=1 SV=1
elm_03012	2	1	0.1	2.1	11	469	0.8	257	6e-66	Inositol-3-phosphate synthase OS=Phaseolus vulgaris PE=2 SV=1
elm_03141	2	1	0.1	2.1	11	407	0.8	185	6e-25	Putative uncharacterized protein OS=Vitis vinifera GN=VITISV_039385 PE=4 SV=1
elm_03518	2	1	0.1	2.1	10	636	0.8	551	4e-83	Predicted protein OS=Populus trichocarpa GN=POPTRDRAFT_723778 PE=4 SV=1
elm_03910	2	1	0.1	2.1	9	509	0.8	371	1e-21	Whole genome shotgun sequence of line PN40024, scaffold_6.assembly12x (Fragment) OS=Vitis vinifera GN=GSVIVT01031048001 PE=4 SV=1
elm_04081	2	1	0.1	2.1	8	451	0.8	385	1e-58	Phosphoric diester hydrolase, putative OS=Ricinus communis GN=RCOM_0959040 PE=4 SV=1
elm_04165	2	1	0.1	2.1	8	427	0.8	233	5e-50	Putative uncharacterized protein OS=Ricinus communis GN=RCOM_0591430 PE=4 SV=1
elm_04262	2	1	0.1	2.1	8	527	0.8	511	1e-21	Whole genome shotgun sequence of line PN40024, scaffold_2.assembly12x (Fragment) OS=Vitis vinifera GN=GSVIVT01016721001 PE=4 SV=1
elm_04534	2	1	0.1	2.1	7	535	0.8	449	4e-38	WRKY transcription factor 3 OS=(Populus tomentosa x P. bolleana) x P. tomentosa PE=2 SV=1
elm_04612	2	1	0.1	2.1	7	462	0.8	405	1e-65	Predicted protein OS=Populus trichocarpa GN=POPTRDRAFT_552308 PE=4 SV=1
elm_04821	2	1	0.1	2.1	7	283	0.8	274	7e-45	Tubulin alpha chain OS=Prunus dulcis GN=TUBA PE=2 SV=1
elm_04932	2	1	0.1	2.1	7	628	0.8	579	2e-100	Putative uncharacterized protein OS=Glycine max PE=2 SV=1
elm_05246	2	1	0.1	2.1	7	432	0.8	425	1e-66	Putative uncharacterized protein OS=Ricinus communis GN=RCOM_0682630 PE=4 SV=1
elm_05521	2	1	0.1	2.1	6	491	0.8	338	1e-60	Ras-related protein Rab7 OS=Gossypium hirsutum GN=RAB7 PE=2 SV=1
elm_05615	2	1	0.1	2.1	6	510	0.8	446	1e-63	Putative uncharacterized protein OS=Vitis vinifera GN=VITISV_000418 PE=4 SV=1
elm_05978	2	1	0.1	2.1	6	623	0.8	544	2e-70	Whole genome shotgun sequence of line PN40024, scaffold_85.assembly12x OS=Vitis vinifera GN=GSVIVT01036691001 PE=4 SV=1
elm_05996	2	1	0.1	2.1	6	386	0.8	237	4e-51	Ycf2 OS=Pterostemon rotundifolius GN=ycf2 PE=3 SV=1
elm_06123	2	1	0.1	2.1	6	184	0.8	179	1e-26	Cysteine protease, putative OS=Ricinus communis GN=RCOM_1566330 PE=3 SV=1
elm_06766	2	1	0.1	2.1	5	407	0.8	241	8e-22	Whole genome shotgun sequence of line PN40024, scaffold_19.assembly12x (Fragment) OS=Vitis vinifera GN=GSVIVT01016359001 PE=4 SV=1
elm_07084	2	1	0.1	2.1	5	506	0.8	502	1e-69	Mitochondrial phosphate carrier protein OS=Populus trichocarpa GN=PtrPht3-2 PE=3 SV=1
elm_07089	2	1	0.1	2.1	5	437	0.8	434	4e-50	Whole genome shotgun sequence of line PN40024, scaffold_227.assembly12x OS=Vitis vinifera GN=GSVIVT01004121001 PE=4 SV=1
elm_07299	2	1	0.1	2.1	5	471	0.8	315	2e-47	Serine/threonine protein kinase, putative OS=Ricinus communis GN=RCOM_0523100 PE=4 SV=1
elm_07491	2	1	0.1	2.1	5	243	0.8	152	9e-21	Putative uncharacterized protein (Fragment) OS=Glycine max PE=2 SV=1
elm_07626	2	1	0.1	2.1	5	374	0.8	265	1e-38	Whole genome shotgun sequence of line PN40024, scaffold_44.assembly12x (Fragment) OS=Vitis vinifera GN=GSVIVT01026467001 PE=4 SV=1
elm_07863	2	1	0.1	2.1	4	298	0.8	198	5e-27	Uncharacterized aarF domain-containing protein kinase At5g05200, chloroplastic OS=Arabidopsis thaliana GN=At5g05200 PE=1 SV=1
elm_07946	2	1	0.1	2.1	4	415	0.8	330	1e-29	Whole genome shotgun sequence of line PN40024, scaffold_61.assembly12x (Fragment) OS=Vitis vinifera GN=GSVIVT01031515001 PE=4 SV=1
elm_08027	2	1	0.1	2.1	4	279	0.8	270	3e-29	40S ribosomal protein S3-3 OS=Arabidopsis thaliana GN=RPS3C PE=1 SV=1
elm_08690	2	1	0.1	2.1	4	424	0.8	422	4e-53	Predicted protein OS=Populus trichocarpa GN=POPTRDRAFT_835204 PE=3 SV=1
elm_08698	2	1	0.1	2.1	4	299	0.8	293	3e-33	Minor histocompatibility antigen H13, putative OS=Ricinus communis GN=RCOM_0833830 PE=4 SV=1
elm_09017	2	1	0.1	2.1	4	336	0.8	236	6e-35	Putative uncharacterized protein OS=Glycine max PE=2 SV=1
elm_09797	2	1	0.1	2.1	4	421	0.8	416	2e-32	Ribosomal protein L24 OS=Cucumis melo var. reticulatus PE=2 SV=1
elm_10797	2	1	0.1	2.1	3	526	0.8	436	6e-41	Whole genome shotgun sequence of line PN40024, scaffold_187.assembly12x (Fragment) OS=Vitis vinifera GN=GSVIVT01003334001 PE=4 SV=1
elm_11158	2	1	0.1	2.1	3	333	0.8	331	5e-43	Whole genome shotgun sequence of line PN40024, scaffold_15.assembly12x (Fragment) OS=Vitis vinifera GN=GSVIVT01014703001 PE=4 SV=1
elm_00041	118	7	7	14.8	352	1477	0.7	866	5e-130	Plasma membrane intrinsic protein 2-2 OS=Pyrus communis GN=Py-PIP2-2 PE=2 SV=1
elm_00213	69	5	4.1	10.6	169	769	0.7	374	1e-37	Putative uncharacterized protein OS=Populus trichocarpa PE=2 SV=1
elm_00311	48	4	2.8	8.5	119	776	0.7	659	2e-101	ADP-ribosylation factor 2 OS=Oryza sativa subsp. japonica GN=ARF PE=2 SV=2
elm_00357	31	3	1.8	6.3	98	1166	0.7	794	3e-130	Ribosomal protein S4 OS=Panax ginseng PE=2 SV=1
elm_00423	29	3	1.7	6.3	84	1121	0.7	661	8e-78	Ubiquitin-conjugating enzyme variant OS=Citrus sinensis PE=2 SV=1
elm_00872	14	2	0.8	4.2	42	670	0.7	399	2e-47	Putative uncharacterized protein OS=Glycine max PE=2 SV=1
elm_01019	13	2	0.8	4.2	35	824	0.7	647	3e-63	Predicted protein OS=Populus trichocarpa GN=POPTRDRAFT_822311 PE=4 SV=1
elm_01042	13	2	0.8	4.2	34	505	0.7	197	3e-42	Predicted protein OS=Populus trichocarpa GN=POPTRDRAFT_831715 PE=3 SV=1
elm_01185	13	2	0.8	4.2	30	1080	0.7	774	3e-107	Malate dehydrogenase OS=Populus trichocarpa GN=POPTRDRAFT_822907 PE=2 SV=1
elm_01297	13	2	0.8	4.2	28	698	0.7	414	3e-34	Whole genome shotgun sequence of line PN40024, scaffold_59.assembly12x (Fragment) OS=Vitis vinifera GN=GSVIVT01030577001 PE=4 SV=1
elm_00243	55	4	3.2	8.5	135	1445	0.6	982	0	Photosystem II CP47 chlorophyll apoprotein (Fragment) OS=Zelkova serrata GN=psbB PE=3 SV=1
elm_00458	15	2	0.9	4.2	84	999	0.6	882	8e-49	Sieve element-occluding protein 3 OS=Medicago truncatula GN=SEO3 PE=2 SV=1
elm_00501	32	3	1.9	6.3	72	854	0.6	587	3e-76	Predicted protein OS=Populus trichocarpa GN=POPTRDRAFT_830202 PE=2 SV=1
elm_00502	35	3	2.1	6.3	71	630	0.6	425	4e-22	50S ribosomal protein 6, chloroplastic OS=Arabidopsis thaliana GN=PSRP6 PE=3 SV=1
elm_00592	15	2	0.9	4.2	61	830	0.6	449	1e-84	Aspartic proteinase, putative OS=Ricinus communis GN=RCOM_1303660 PE=3 SV=1
elm_00619	17	2	1	4.2	58	1131	0.6	803	8e-89	Transcription factor, putative OS=Ricinus communis GN=RCOM_0703150 PE=4 SV=1
elm_00684	15	2	0.9	4.2	53	1085	0.6	786	6e-110	Whole genome shotgun sequence of line PN40024, scaffold_94.assembly12x (Fragment) OS=Vitis vinifera GN=GSVIVT01038188001 PE=4 SV=1
elm_00697	32	3	1.9	6.3	55	1104	0.6	725	2e-88	Predicted protein OS=Populus trichocarpa GN=POPTRDRAFT_823227 PE=4 SV=1
elm_00895	17	2	1	4.2	41	702	0.6	566	9e-32	Flowering locus C variant 5 OS=Poncirus trifoliata GN=FLC PE=2 SV=1
elm_00898	17	2	1	4.2	40	1086	0.6	807	9e-111	Proteasome subunit beta type OS=Ricinus communis GN=RCOM_0205360 PE=3 SV=1
elm_00932	15	2	0.9	4.2	39	1580	0.6	1227	4e-130	MYB transcription factor MYB93 OS=Glycine max GN=MYB93 PE=2 SV=1
elm_01369	16	2	0.9	4.2	28	1051	0.6	738	3e-130	Putative uncharacterized protein OS=Glycine max PE=2 SV=1
elm_01416	15	2	0.9	4.2	26	995	0.6	742	4e-90	Whole genome shotgun sequence of line PN40024, scaffold_12.assembly12x (Fragment) OS=Vitis vinifera GN=GSVIVT01013072001 PE=4 SV=1
elm_01497	3	1	0.2	2.1	26	271	0.6	236	4e-35	Putative uncharacterized protein OS=Medicago truncatula PE=2 SV=1
elm_02031	3	1	0.2	2.1	18	909	0.6	490	4e-132	D-glycerate 3-kinase, chloroplast, putative OS=Ricinus communis GN=RCOM_0895280 PE=4 SV=1
elm_02047	3	1	0.2	2.1	16	576	0.6	542	3e-58	Predicted protein OS=Populus trichocarpa GN=POPTRDRAFT_547725 PE=2 SV=1
elm_02316	3	1	0.2	2.1	15	472	0.6	435	1e-39	Putative uncharacterized protein OS=Ricinus communis GN=RCOM_0819280 PE=4 SV=1
elm_02470	3	1	0.2	2.1	14	675	0.6	663	2e-38	Whole genome shotgun sequence of line PN40024, scaffold_66.assembly12x (Fragment) OS=Vitis vinifera GN=GSVIVT01032359001 PE=4 SV=1
elm_02502	3	1	0.2	2.1	14	518	0.6	508	1e-62	3-ketoacyl CoA thiolase 2 OS=Petunia hybrida PE=2 SV=1
elm_02595	3	1	0.2	2.1	13	360	0.6	345	2e-39	Putative uncharacterized protein OS=Medicago truncatula PE=4 SV=1
elm_02662	3	1	0.2	2.1	13	592	0.6	583	1e-41	Predicted protein OS=Populus trichocarpa GN=POPTRDRAFT_557298 PE=4 SV=1
elm_02728	3	1	0.2	2.1	12	572	0.6	522	4e-48	Whole genome shotgun sequence of line PN40024, scaffold_129.assembly12x OS=Vitis vinifera GN=GSVIVT01000114001 PE=4 SV=1
elm_02758	3	1	0.2	2.1	12	319	0.6	306	5e-25	Putative uncharacterized protein (Fragment) OS=Davidia involucrata PE=4 SV=1
elm_02903	3	1	0.2	2.1	33	202	0.6	198	4e-24	Uncharacterized mitochondrial protein AtMg00030 OS=Arabidopsis thaliana GN=AtMg00030 PE=4 SV=1
elm_03536	3	1	0.2	2.1	9	425	0.6	293	1e-39	Cation transport protein chaC, putative OS=Ricinus communis GN=RCOM_0205370 PE=4 SV=1
elm_03962	3	1	0.2	2.1	9	409	0.6	401	8e-30	Putative uncharacterized protein OS=Vitis vinifera GN=VITISV_029831 PE=4 SV=1
elm_04220	3	1	0.2	2.1	8	558	0.6	551	3e-80	Predicted protein OS=Populus trichocarpa GN=POPTRDRAFT_1111905 PE=4 SV=1
elm_04259	3	1	0.2	2.1	8	402	0.6	283	1e-35	Putative uncharacterized protein OS=Ricinus communis GN=RCOM_0689480 PE=4 SV=1
elm_05021	3	1	0.2	2.1	7	548	0.6	538	4e-37	Putative uncharacterized protein OS=Ricinus communis GN=RCOM_0772420 PE=4 SV=1
elm_05310	3	1	0.2	2.1	6	430	0.6	429	4e-55	Calcium-transporting ATPase 9, plasma membrane-type OS=Arabidopsis thaliana GN=ACA9 PE=2 SV=2
elm_05325	3	1	0.2	2.1	6	298	0.6	274	7e-27	Putative uncharacterized protein OS=Ricinus communis GN=RCOM_0791080 PE=4 SV=1
elm_05501	3	1	0.2	2.1	6	433	0.6	238	2e-25	Predicted protein OS=Populus trichocarpa GN=POPTRDRAFT_646478 PE=4 SV=1
elm_05649	3	1	0.2	2.1	8	275	0.6	231	6e-28	60S ribosomal protein L27 OS=Pisum sativum GN=RPL27 PE=2 SV=1
elm_05763	3	1	0.2	2.1	6	553	0.6	550	9e-75	Whole genome shotgun sequence of line PN40024, scaffold_116.assembly12x (Fragment) OS=Vitis vinifera GN=GSVIVT01012684001 PE=3 SV=1
elm_05945	3	1	0.2	2.1	6	373	0.6	237	7e-32	Whole genome shotgun sequence of line PN40024, scaffold_0.assembly12x (Fragment) OS=Vitis vinifera GN=GSVIVT01007955001 PE=4 SV=1
elm_06139	3	1	0.2	2.1	6	528	0.6	207	5e-57	Whole genome shotgun sequence of line PN40024, scaffold_4.assembly12x (Fragment) OS=Vitis vinifera GN=GSVIVT01024927001 PE=4 SV=1
elm_06428	3	1	0.2	2.1	5	365	0.6	172	1e-25	Peroxisomal membrane protein 11-4 OS=Oryza sativa subsp. japonica GN=PEX11-4 PE=2 SV=2
elm_07361	3	1	0.2	2.1	5	361	0.6	203	2e-24	GTP-binding protein YPTM2 OS=Zea mays GN=YPTM2 PE=2 SV=1
elm_07414	3	1	0.2	2.1	5	443	0.6	278	1e-58	Predicted protein OS=Populus trichocarpa GN=POPTRDRAFT_1085904 PE=4 SV=1
elm_07549	3	1	0.2	2.1	5	388	0.6	384	7e-60	Photosystem II stability/assembly factor HCF136, chloroplastic OS=Arabidopsis thaliana GN=HCF136 PE=1 SV=1
elm_07646	3	1	0.2	2.1	5	408	0.6	405	2e-65	RNA-binding protein nob1, putative OS=Ricinus communis GN=RCOM_1686350 PE=4 SV=1
elm_08559	3	1	0.2	2.1	4	428	0.6	227	1e-63	GTP-binding protein yptV1 OS=Volvox carteri GN=YPTV1 PE=3 SV=1
elm_09107	3	1	0.2	2.1	4	382	0.6	295	4e-49	Predicted protein OS=Populus trichocarpa GN=POPTRDRAFT_557028 PE=4 SV=1
elm_00231	60	4	3.5	8.5	140	1706	0.5	977	0	Cell division protease ftsH homolog 1, chloroplastic OS=Arabidopsis thaliana GN=FTSH1 PE=1 SV=2
elm_00526	18	2	1.1	4.2	70	316	0.5	204	2e-30	Putative uncharacterized protein orf138b OS=Nicotiana tabacum GN=orf138c PE=4 SV=1
elm_00557	19	2	1.1	4.2	64	1391	0.5	761	2e-151	Putative uncharacterized protein Sb01g046840 OS=Sorghum bicolor GN=Sb01g046840 PE=3 SV=1
elm_00626	20	2	1.2	4.2	58	792	0.5	424	4e-63	ADP-ribosylation factor 2 OS=Oryza sativa subsp. japonica GN=ARF PE=2 SV=2
elm_00774	19	2	1.1	4.2	49	717	0.5	371	4e-54	Whole genome shotgun sequence of line PN40024, scaffold_338.assembly12x (Fragment) OS=Vitis vinifera GN=GSVIVT01006259001 PE=4 SV=1
elm_00858	20	2	1.2	4.2	41	1533	0.5	932	2e-175	NAD(P)H-quinone oxidoreductase chain 4, chloroplastic OS=Morus indica GN=ndhD PE=3 SV=1
elm_00874	19	2	1.1	4.2	41	739	0.5	448	1e-47	Thylakoid membrane phosphoprotein 14 kDa, chloroplast, putative OS=Ricinus communis GN=RCOM_1493520 PE=4 SV=1
elm_01087	18	2	1.1	4.2	33	506	0.5	152	2e-32	Whole genome shotgun sequence of line PN40024, scaffold_50.assembly12x (Fragment) OS=Vitis vinifera GN=GSVIVT01028843001 PE=4 SV=1
elm_01235	19	2	1.1	4.2	31	1037	0.5	791	8e-143	Protein sufB, putative OS=Ricinus communis GN=RCOM_0905060 PE=4 SV=1
elm_01832	5	1	0.3	2.1	21	672	0.5	520	6e-37	Whole genome shotgun sequence of line PN40024, scaffold_143.assembly12x (Fragment) OS=Vitis vinifera GN=GSVIVT01000857001 PE=4 SV=1
elm_01834	4	1	0.2	2.1	19	484	0.5	471	2e-80	Heat shock protein 81-1 OS=Oryza sativa subsp. japonica GN=HSP81-1 PE=2 SV=2
elm_02019	5	1	0.3	2.1	17	913	0.5	354	2e-46	Heat shock cognate 70 kDa protein, putative, expressed OS=Oryza sativa subsp. japonica GN=Os11g0703900 PE=3 SV=1
elm_02052	5	1	0.3	2.1	16	706	0.5	395	7e-88	Putative uncharacterized protein OS=Ricinus communis GN=RCOM_0249780 PE=3 SV=1
elm_02059	4	1	0.2	2.1	18	741	0.5	404	1e-54	Whole genome shotgun sequence of line PN40024, scaffold_16.assembly12x (Fragment) OS=Vitis vinifera GN=GSVIVT01015520001 PE=4 SV=1
elm_02099	4	1	0.2	2.1	16	826	0.5	813	2e-138	Enolase OS=Ricinus communis PE=2 SV=1
elm_02108	5	1	0.3	2.1	16	536	0.5	271	8e-36	Naringenin,2-oxoglutarate 3-dioxygenase OS=Vitis vinifera GN=F3H PE=2 SV=1
elm_02110	4	1	0.2	2.1	16	768	0.5	419	4e-99	Peroxisomal ascorbate peroxidase OS=Cucurbita cv. Kurokawa Amakuri GN=pAPX PE=2 SV=1
elm_02210	5	1	0.3	2.1	15	297	0.5	172	3e-24	Uncharacterized protein At4g14342 OS=Arabidopsis thaliana GN=At4g14342 PE=3 SV=1
elm_02231	5	1	0.3	2.1	15	441	0.5	299	3e-31	Putative uncharacterized protein OS=Ricinus communis GN=RCOM_0287630 PE=4 SV=1
elm_02285	4	1	0.2	2.1	15	628	0.5	225	3e-51	Chalcone synthase OS=Vitis vinifera GN=CHS PE=2 SV=1
elm_02300	5	1	0.3	2.1	17	448	0.5	425	4e-22	Putative uncharacterized protein OS=Ricinus communis GN=RCOM_1691030 PE=4 SV=1
elm_02343	4	1	0.2	2.1	14	618	0.5	394	6e-47	Putative uncharacterized protein OS=Glycine max PE=2 SV=1
elm_02382	4	1	0.2	2.1	14	508	0.5	502	5e-66	60S ribosomal protein L9, putative OS=Ricinus communis GN=RCOM_1314920 PE=4 SV=1
elm_02389	4	1	0.2	2.1	14	756	0.5	651	2e-115	5-methyltetrahydropteroyltriglutamate--homocysteine methyltransferase OS=Solenostemon scutellarioides GN=MET PE=1 SV=2
elm_02390	4	1	0.2	2.1	14	624	0.5	455	5e-94	Whole genome shotgun sequence of line PN40024, scaffold_85.assembly12x (Fragment) OS=Vitis vinifera GN=GSVIVT01036762001 PE=3 SV=1
elm_02417	4	1	0.2	2.1	14	906	0.5	705	7e-97	Mitochondrial glycine decarboxylase complex P-protein OS=Populus tremuloides GN=gdcP1 PE=2 SV=1
elm_02623	5	1	0.3	2.1	13	518	0.5	512	3e-79	Protein AUXIN SIGNALING F-BOX 2 OS=Arabidopsis thaliana GN=AFB2 PE=1 SV=1
elm_02626	4	1	0.2	2.1	13	559	0.5	285	6e-24	Predicted protein OS=Populus trichocarpa GN=POPTRDRAFT_560927 PE=4 SV=1
elm_02628	4	1	0.2	2.1	13	369	0.5	245	3e-30	Predicted protein (Fragment) OS=Populus trichocarpa GN=POPTRDRAFT_244650 PE=4 SV=1
elm_02642	5	1	0.3	2.1	13	450	0.5	199	6e-28	Tryptophan synthase beta chain 2, chloroplastic OS=Camptotheca acuminata GN=TSB PE=2 SV=1
elm_02864	5	1	0.3	2.1	12	422	0.5	417	3e-66	AP-4 complex subunit sigma-1, putative OS=Ricinus communis GN=RCOM_1048810 PE=4 SV=1
elm_02885	4	1	0.2	2.1	12	580	0.5	570	1e-68	Transferase, transferring glycosyl groups, putative OS=Ricinus communis GN=RCOM_0077930 PE=4 SV=1
elm_03073	4	1	0.2	2.1	11	377	0.5	362	4e-53	Ribosomal protein L19 OS=Medicago truncatula PE=2 SV=1
elm_03105	5	1	0.3	2.1	11	701	0.5	627	3e-96	Whole genome shotgun sequence of line PN40024, scaffold_4.assembly12x (Fragment) OS=Vitis vinifera GN=GSVIVT01025450001 PE=4 SV=1
elm_03150	4	1	0.2	2.1	12	595	0.5	149	3e-36	Predicted protein OS=Populus trichocarpa GN=POPTRDRAFT_1080468 PE=2 SV=1
elm_03220	4	1	0.2	2.1	10	571	0.5	331	1e-37	Whole genome shotgun sequence of line PN40024, scaffold_80.assembly12x (Fragment) OS=Vitis vinifera GN=GSVIVT01036058001 PE=4 SV=1
elm_03252	4	1	0.2	2.1	10	596	0.5	470	5e-64	Whole genome shotgun sequence of line PN40024, scaffold_10.assembly12x (Fragment) OS=Vitis vinifera GN=GSVIVT01010488001 PE=4 SV=1
elm_03268	5	1	0.3	2.1	10	468	0.5	253	6e-43	Putative uncharacterized protein OS=Medicago truncatula PE=2 SV=1
elm_03346	4	1	0.2	2.1	10	541	0.5	247	1e-24	Putative uncharacterized protein OS=Glycine max PE=2 SV=1
elm_03470	4	1	0.2	2.1	10	378	0.5	275	1e-51	Putative uncharacterized protein OS=Populus trichocarpa PE=2 SV=1
elm_03479	4	1	0.2	2.1	10	650	0.5	480	1e-70	Putative uncharacterized protein OS=Vitis vinifera GN=VITISV_043825 PE=4 SV=1
elm_03550	4	1	0.2	2.1	9	496	0.5	490	4e-78	Whole genome shotgun sequence of line PN40024, scaffold_46.assembly12x (Fragment) OS=Vitis vinifera GN=GSVIVT01027084001 PE=4 SV=1
elm_03663	4	1	0.2	2.1	9	394	0.5	192	1e-20	Putative uncharacterized protein OS=Ricinus communis GN=RCOM_1512000 PE=4 SV=1
elm_03862	4	1	0.2	2.1	9	408	0.5	265	2e-37	Putative uncharacterized protein OS=Picea sitchensis PE=2 SV=1
elm_03877	4	1	0.2	2.1	9	434	0.5	172	4e-21	Ferritin (Fragment) OS=Vitis vinifera GN=GSVIVT01030293001 PE=3 SV=1
elm_04726	4	1	0.2	2.1	7	417	0.5	170	2e-24	Predicted protein OS=Populus trichocarpa GN=POPTRDRAFT_827043 PE=4 SV=1
elm_04901	5	1	0.3	2.1	7	518	0.5	169	3e-33	Predicted protein (Fragment) OS=Populus trichocarpa GN=POPTRDRAFT_219180 PE=4 SV=1
elm_06050	4	1	0.2	2.1	6	479	0.5	155	2e-24	Whole genome shotgun sequence of line PN40024, scaffold_4.assembly12x (Fragment) OS=Vitis vinifera GN=GSVIVT01024641001 PE=4 SV=1
elm_06411	4	1	0.2	2.1	5	591	0.5	390	1e-49	Predicted protein OS=Populus trichocarpa GN=POPTRDRAFT_819322 PE=4 SV=1
elm_00271	66	4	3.9	8.5	140	827	0.4	509	2e-62	Predicted protein OS=Populus trichocarpa GN=POPTRDRAFT_715775 PE=2 SV=1
elm_00587	24	2	1.4	4.2	65	808	0.4	509	6e-32	Putative uncharacterized protein OS=Populus trichocarpa GN=Lil4_1 PE=2 SV=1
elm_00647	23	2	1.4	4.2	58	638	0.4	362	5e-48	Glutaredoxin OS=Tilia platyphyllos GN=Cl31 PE=4 SV=1
elm_00681	22	2	1.3	4.2	53	1379	0.4	1100	2e-171	Putative uncharacterized protein OS=Glycine max PE=2 SV=1
elm_00901	6	1	0.4	2.1	41	1022	0.4	666	1e-109	Predicted protein OS=Populus trichocarpa GN=POPTRDRAFT_732726 PE=3 SV=1
elm_00996	23	2	1.4	4.2	37	776	0.4	619	1e-75	Putative uncharacterized protein OS=Vitis vinifera GN=VITISV_034997 PE=4 SV=1
elm_01378	6	1	0.4	2.1	27	799	0.4	467	1e-56	Major latex-like protein OS=Prunus persica PE=4 SV=1
elm_01445	6	1	0.4	2.1	25	731	0.4	612	3e-74	Ethylene signal transcription factor OS=Morus alba PE=2 SV=1
elm_01634	6	1	0.4	2.1	22	708	0.4	539	2e-100	Aminomethyltransferase, mitochondrial OS=Arabidopsis thaliana GN=GDCST PE=1 SV=1
elm_01733	6	1	0.4	2.1	20	528	0.4	313	4e-76	Heat shock protein 70 OS=Gossypium hirsutum PE=2 SV=1
elm_01794	6	1	0.4	2.1	19	1172	0.4	1163	0	Cellulose synthase catalytic subunit (Fragment) OS=Gossypium hirsutum GN=cesA7 PE=2 SV=1
elm_01928	6	1	0.4	2.1	18	573	0.4	386	4e-49	Whole genome shotgun sequence of line PN40024, scaffold_46.assembly12x (Fragment) OS=Vitis vinifera GN=GSVIVT01026829001 PE=3 SV=1
elm_02335	6	1	0.4	2.1	14	553	0.4	532	3e-92	Calmodulin-like-domain protein kinase CPK2 OS=Cucurbita maxima PE=2 SV=1
elm_02420	6	1	0.4	2.1	19	458	0.4	239	3e-62	40S ribosomal protein S9, putative OS=Ricinus communis GN=RCOM_0835620 PE=3 SV=1
elm_02827	6	1	0.4	2.1	12	613	0.4	369	6e-55	Whole genome shotgun sequence of line PN40024, scaffold_2.assembly12x (Fragment) OS=Vitis vinifera GN=GSVIVT01017376001 PE=4 SV=1
elm_03124	6	1	0.4	2.1	12	623	0.4	539	8e-44	Whole genome shotgun sequence of line PN40024, scaffold_50.assembly12x (Fragment) OS=Vitis vinifera GN=GSVIVT01028843001 PE=4 SV=1
elm_03534	6	1	0.4	2.1	9	738	0.4	463	4e-63	Whole genome shotgun sequence of line PN40024, scaffold_732.assembly12x (Fragment) OS=Vitis vinifera GN=GSVIVT01002447001 PE=3 SV=1
elm_04388	6	1	0.4	2.1	9	386	0.4	206	5e-26	Predicted protein OS=Populus trichocarpa GN=POPTRDRAFT_854843 PE=4 SV=1
elm_00134	103	1	6.1	2.1	201	1066	0.3	609	5e-51	ATP synthase subunit b', chloroplastic OS=Spinacia oleracea GN=ATPG PE=1 SV=2
elm_00165	95	1	5.6	2.1	195	1469	0.3	1109	4e-161	Whole genome shotgun sequence of line PN40024, scaffold_10.assembly12x (Fragment) OS=Vitis vinifera GN=GSVIVT01010328001 PE=3 SV=1
elm_00201	91	1	5.4	2.1	158	739	0.3	483	8e-54	Core protein OS=Pisum sativum PE=2 SV=1
elm_00302	53	3	3.1	6.3	107	879	0.3	539	1e-27	Lipoic acid synthetase, putative OS=Ricinus communis GN=RCOM_1454610 PE=4 SV=1
elm_00365	49	3	2.9	6.3	93	1248	0.3	797	4e-98	Putative uncharacterized protein OS=Ricinus communis GN=RCOM_0781570 PE=4 SV=1
elm_00403	48	3	2.8	6.3	93	1120	0.3	763	5e-56	CONSTANS-like zinc finger protein OS=Glycine max GN=COL8 PE=2 SV=1
elm_00438	28	2	1.7	4.2	82	1431	0.3	977	9e-154	Cysteine synthase OS=Vitis vinifera GN=GSVIVT01021867001 PE=3 SV=1
elm_00457	46	3	2.7	6.3	93	876	0.3	617	2e-78	Whole genome shotgun sequence of line PN40024, scaffold_338.assembly12x (Fragment) OS=Vitis vinifera GN=GSVIVT01006259001 PE=4 SV=1
elm_00508	48	3	2.8	6.3	90	459	0.3	240	1e-23	60S ribosomal protein L39 OS=Oryza sativa subsp. japonica GN=RPL39 PE=3 SV=2
elm_00580	26	2	1.5	4.2	62	1497	0.3	1380	1e-140	Polyphenol oxidase OS=Populus trichocarpa GN=PPO3 PE=4 SV=1
elm_00584	27	2	1.6	4.2	62	1014	0.3	784	2e-87	DAG protein, chloroplast, putative OS=Ricinus communis GN=RCOM_0038710 PE=4 SV=1
elm_00598	28	2	1.7	4.2	61	1582	0.3	1082	7e-163	Putative uncharacterized protein OS=Ricinus communis GN=RCOM_1316980 PE=4 SV=1
elm_00643	29	2	1.7	4.2	56	902	0.3	697	8e-104	Predicted protein OS=Populus trichocarpa GN=POPTRDRAFT_827287 PE=3 SV=1
elm_00942	9	1	0.5	2.1	40	486	0.3	465	1e-68	60S ribosomal protein L23 OS=Arabidopsis thaliana GN=RPL23A PE=2 SV=3
elm_01008	9	1	0.5	2.1	37	1094	0.3	572	6e-115	Whole genome shotgun sequence of line PN40024, scaffold_108.assembly12x (Fragment) OS=Vitis vinifera GN=GSVIVT01011370001 PE=4 SV=1
elm_01015	9	1	0.5	2.1	35	1309	0.3	774	0	Sterol 24-C methyltransferase 2-1 OS=Glycine max GN=SMT2-1 PE=2 SV=1
elm_01169	7	1	0.4	2.1	31	453	0.3	226	6e-38	Predicted protein (Fragment) OS=Micromonas pusilla CCMP1545 GN=MICPUCDRAFT_23892 PE=4 SV=1
elm_01279	8	1	0.5	2.1	28	928	0.3	620	3e-65	Predicted protein OS=Populus trichocarpa GN=POPTRDRAFT_1096489 PE=4 SV=1
elm_01332	7	1	0.4	2.1	27	1074	0.3	1055	6e-180	Sucrose synthase OS=Phaseolus aureus GN=SS1 PE=1 SV=1
elm_01364	8	1	0.5	2.1	30	820	0.3	650	8e-76	Predicted protein OS=Populus trichocarpa GN=POPTRDRAFT_551701 PE=4 SV=1
elm_01457	8	1	0.5	2.1	25	670	0.3	329	2e-47	Predicted protein OS=Populus trichocarpa GN=POPTRDRAFT_713553 PE=4 SV=1
elm_01465	9	1	0.5	2.1	24	845	0.3	830	5e-39	Putative uncharacterized protein OS=Ricinus communis GN=RCOM_0716930 PE=4 SV=1
elm_01484	9	1	0.5	2.1	24	845	0.3	674	2e-78	Predicted protein OS=Populus trichocarpa GN=POPTRDRAFT_1087747 PE=4 SV=1
elm_01517	7	1	0.4	2.1	24	662	0.3	485	2e-50	Predicted protein OS=Populus trichocarpa GN=POPTRDRAFT_676480 PE=4 SV=1
elm_01562	7	1	0.4	2.1	33	278	0.3	177	6e-29	Putative uncharacterized protein OS=Oryza sativa subsp. japonica GN=OsJ_02493 PE=4 SV=1
elm_01601	8	1	0.5	2.1	22	791	0.3	524	4e-95	Derlin-2, putative OS=Ricinus communis GN=RCOM_0905230 PE=4 SV=1
elm_01625	7	1	0.4	2.1	22	1099	0.3	850	2e-81	Predicted protein OS=Populus trichocarpa GN=POPTRDRAFT_814861 PE=4 SV=1
elm_01652	8	1	0.5	2.1	21	672	0.3	452	7e-72	Vacuolar ATP synthase subunit E, putative OS=Ricinus communis GN=RCOM_1690700 PE=4 SV=1
elm_01694	7	1	0.4	2.1	21	810	0.3	365	1e-38	Putative uncharacterized protein OS=Medicago truncatula GN=MtrDRAFT_AC161864g5v2 PE=4 SV=1
elm_01705	7	1	0.4	2.1	21	679	0.3	477	5e-89	Whole genome shotgun sequence of line PN40024, scaffold_23.assembly12x (Fragment) OS=Vitis vinifera GN=GSVIVT01019117001 PE=4 SV=1
elm_01817	9	1	0.5	2.1	19	1040	0.3	943	6e-157	Ubiquitin-activating enzyme E1 OS=Populus trichocarpa GN=POPTRDRAFT_722604 PE=3 SV=1
elm_01829	8	1	0.5	2.1	19	663	0.3	443	4e-52	Phenylalanine ammonia-lyase OS=Ricinus communis GN=RCOM_1355480 PE=3 SV=1
elm_01831	7	1	0.4	2.1	19	523	0.3	195	7e-28	Transcription elongation factor, putative OS=Ricinus communis GN=RCOM_1012190 PE=4 SV=1
elm_01845	7	1	0.4	2.1	22	586	0.3	203	4e-36	Tubulin beta-8 chain OS=Arabidopsis thaliana GN=TUBB8 PE=2 SV=2
elm_01886	7	1	0.4	2.1	18	673	0.3	472	6e-73	Predicted protein OS=Populus trichocarpa GN=POPTRDRAFT_641114 PE=2 SV=1
elm_01951	8	1	0.5	2.1	17	610	0.3	359	3e-48	Predicted protein OS=Populus trichocarpa GN=POPTRDRAFT_642574 PE=2 SV=1
elm_02014	7	1	0.4	2.1	17	768	0.3	759	1e-105	Putative uncharacterized protein OS=Glycine max PE=2 SV=1
elm_02026	7	1	0.4	2.1	17	758	0.3	431	2e-58	Putative uncharacterized protein OS=Ricinus communis GN=RCOM_1116370 PE=4 SV=1
elm_02053	9	1	0.5	2.1	16	637	0.3	493	8e-74	Predicted protein OS=Populus trichocarpa GN=POPTRDRAFT_670402 PE=3 SV=1
elm_02158	9	1	0.5	2.1	16	521	0.3	287	1e-23	Whole genome shotgun sequence of line PN40024, scaffold_2.assembly12x (Fragment) OS=Vitis vinifera GN=GSVIVT01016902001 PE=4 SV=1
elm_02179	8	1	0.5	2.1	16	759	0.3	488	7e-60	UDP-glucosyltransferase, putative OS=Ricinus communis GN=RCOM_1099990 PE=3 SV=1
elm_02202	7	1	0.4	2.1	15	442	0.3	327	1e-32	26S protease regulatory subunit, putative OS=Ricinus communis GN=RCOM_0826390 PE=4 SV=1
elm_02257	7	1	0.4	2.1	15	913	0.3	587	2e-73	Putative uncharacterized protein OS=Glycine max PE=2 SV=1
elm_02412	8	1	0.5	2.1	14	432	0.3	217	1e-21	Predicted protein OS=Populus trichocarpa GN=POPTRDRAFT_837186 PE=4 SV=1
elm_02423	7	1	0.4	2.1	15	503	0.3	394	9e-37	Histone H4 OS=Silene latifolia GN=SlH4 PE=3 SV=3
elm_02585	8	1	0.5	2.1	13	523	0.3	160	6e-27	Putative uncharacterized protein OS=Glycine max PE=2 SV=1
elm_02667	8	1	0.5	2.1	13	548	0.3	371	4e-49	Whole genome shotgun sequence of line PN40024, scaffold_391.assembly12x (Fragment) OS=Vitis vinifera GN=GSVIVT01006626001 PE=3 SV=1
elm_02673	9	1	0.5	2.1	13	413	0.3	403	1e-21	Whole genome shotgun sequence of line PN40024, scaffold_60.assembly12x (Fragment) OS=Vitis vinifera GN=GSVIVT01031192001 PE=4 SV=1
elm_03001	8	1	0.5	2.1	11	474	0.3	320	3e-42	Mitochondrial import inner membrane translocase subunit Tim9 OS=Oryza sativa subsp. japonica GN=TIM9 PE=3 SV=2
elm_03200	8	1	0.5	2.1	11	672	0.3	462	2e-59	Whole genome shotgun sequence of line PN40024, scaffold_8.assembly12x OS=Vitis vinifera GN=GSVIVT01035352001 PE=4 SV=1
elm_04031	7	1	0.4	2.1	8	631	0.3	377	3e-43	NADH-ubiquinone oxidoreductase chain 1 OS=Oenothera bertiana GN=ND1 PE=2 SV=1
elm_04166	7	1	0.4	2.1	8	369	0.3	300	8e-60	Glutamate decarboxylase 2 OS=Arabidopsis thaliana GN=GAD2 PE=1 SV=1
elm_04299	7	1	0.4	2.1	8	445	0.3	443	2e-49	E3 ubiquitin protein ligase upl2, putative OS=Ricinus communis GN=RCOM_0482820 PE=4 SV=1
elm_04505	7	1	0.4	2.1	8	374	0.3	308	1e-27	Predicted protein OS=Populus trichocarpa GN=POPTRDRAFT_680592 PE=4 SV=1
elm_00046	115	5	6.8	10.6	286	1957	0.2	1552	0	Phosphoglycerate kinase OS=Ricinus communis GN=RCOM_1574580 PE=3 SV=1
elm_00056	182	3	10.7	6.3	331	1303	0.2	794	2e-130	40S ribosomal protein S4, putative OS=Ricinus communis GN=RCOM_1378650 PE=4 SV=1
elm_00080	88	1	5.2	2.1	245	1397	0.2	1061	0	Photosystem Q(B) protein OS=Populus trichocarpa GN=psbA PE=2 SV=1
elm_00116	133	2	7.8	4.2	241	984	0.2	615	7e-73	Nucleoside diphosphate kinase B OS=Flaveria bidentis PE=2 SV=1
elm_00147	146	6	8.6	12.7	248	665	0.2	244	8e-50	Ribulose-1,5-bisphosphate carboxylase/oxygenase activase 2 (Fragment) OS=Gossypium hirsutum PE=2 SV=1
elm_00157	82	1	4.8	2.1	177	1249	0.2	890	2e-149	Predicted protein OS=Populus trichocarpa GN=POPTRDRAFT_712554 PE=4 SV=1
elm_00166	90	1	5.3	2.1	177	1859	0.2	1205	0	Serine-glyoxylate aminotransferase OS=Spirodela polyrrhiza PE=2 SV=1
elm_00179	87	1	5.1	2.1	186	2026	0.2	1775	7e-168	Polyphenol oxidase, chloroplastic OS=Malus domestica PE=2 SV=1
elm_00264	33	2	1.9	4.2	137	1493	0.2	857	5e-103	Predicted protein OS=Populus trichocarpa GN=POPTRDRAFT_554785 PE=4 SV=1
elm_00265	77	1	4.5	2.1	129	625	0.2	337	1e-26	Non-specific lipid-transfer protein 2 OS=Brassica napus GN=LTP2 PE=3 SV=1
elm_00299	88	1	5.2	2.1	125	815	0.2	619	4e-82	Whole genome shotgun sequence of line PN40024, scaffold_83.assembly12x (Fragment) OS=Vitis vinifera GN=GSVIVT01036445001 PE=4 SV=1
elm_00313	36	2	2.1	4.2	105	1536	0.2	1136	0	Aldehyde dehydrogenase, putative OS=Ricinus communis GN=RCOM_1511330 PE=3 SV=1
elm_00314	76	1	4.5	2.1	119	893	0.2	362	7e-56	NAD(P)H-quinone oxidoreductase subunit 3, chloroplastic OS=Morus indica GN=ndhC PE=3 SV=1
elm_00340	56	3	3.3	6.3	99	800	0.2	242	8e-27	At3g08610 OS=Arabidopsis thaliana PE=4 SV=1
elm_00350	35	2	2.1	4.2	98	970	0.2	452	6e-57	Nuclear transport factor 2 OS=Elaeis guineensis var. tenera PE=2 SV=1
elm_00355	57	3	3.4	6.3	105	772	0.2	356	1e-47	Whole genome shotgun sequence of line PN40024, scaffold_90.assembly12x (Fragment) OS=Vitis vinifera GN=GSVIVT01037653001 PE=4 SV=1
elm_00383	35	2	2.1	4.2	94	969	0.2	644	3e-97	Predicted protein OS=Populus trichocarpa GN=POPTRDRAFT_570762 PE=4 SV=1
elm_00397	34	2	2	4.2	87	767	0.2	490	2e-57	Whole genome shotgun sequence of line PN40024, scaffold_118.assembly12x (Fragment) OS=Vitis vinifera GN=GSVIVT01012876001 PE=4 SV=1
elm_00632	31	2	1.8	4.2	66	585	0.2	240	3e-27	Predicted protein OS=Populus trichocarpa GN=POPTRDRAFT_720318 PE=4 SV=1
elm_00636	31	2	1.8	4.2	63	540	0.2	197	3e-22	Whole genome shotgun sequence of line PN40024, scaffold_7.assembly12x (Fragment) OS=Vitis vinifera GN=GSVIVT01033420001 PE=4 SV=1
elm_00690	30	2	1.8	4.2	53	839	0.2	630	2e-89	Putative uncharacterized protein OS=Vitis vinifera GN=VITISV_030870 PE=3 SV=1
elm_00736	11	1	0.6	2.1	51	757	0.2	485	2e-63	Whole genome shotgun sequence of line PN40024, scaffold_20.assembly12x OS=Vitis vinifera GN=GSVIVT01017723001 PE=4 SV=1
elm_00762	89	1	5.2	2.1	227	398	0.2	318	2e-36	Putative uncharacterized protein OS=Zea mays PE=2 SV=1
elm_00790	13	1	0.8	2.1	46	972	0.2	822	3e-127	Putative ankyrin-repeat protein OS=Vitis aestivalis PE=2 SV=1
elm_00910	10	1	0.6	2.1	44	686	0.2	433	2e-73	Phospholipase D alpha 2 OS=Arabidopsis thaliana GN=PLDALPHA2 PE=2 SV=1
elm_01013	11	1	0.6	2.1	38	1093	0.2	828	2e-122	14-3-3 protein, putative OS=Ricinus communis GN=RCOM_1039090 PE=3 SV=1
elm_01022	10	1	0.6	2.1	40	728	0.2	374	3e-63	ATP-dependent Clp protease proteolytic subunit OS=Glycine max GN=clpP PE=3 SV=1
elm_01029	11	1	0.6	2.1	35	868	0.2	260	1e-38	40S ribosomal protein S27-2 OS=Arabidopsis thaliana GN=RPS27B PE=2 SV=2
elm_01043	11	1	0.6	2.1	34	915	0.2	557	3e-89	Apolipoprotein d, putative OS=Ricinus communis GN=RCOM_0700620 PE=4 SV=1
elm_01054	13	1	0.8	2.1	35	765	0.2	353	2e-56	Putative uncharacterized protein OS=Glycine max PE=4 SV=1
elm_01062	12	1	0.7	2.1	36	1081	0.2	824	2e-155	Chloroplast omega-6 fatty acid desaturase OS=Jatropha curcas PE=2 SV=1
elm_01066	11	1	0.6	2.1	34	430	0.2	298	4e-34	Putative uncharacterized protein OS=Glycine max PE=2 SV=1
elm_01073	10	1	0.6	2.1	33	775	0.2	579	2e-57	Whole genome shotgun sequence of line PN40024, scaffold_16.assembly12x OS=Vitis vinifera GN=GSVIVT01015258001 PE=4 SV=1
elm_01121	12	1	0.7	2.1	32	898	0.2	877	1e-137	Predicted protein OS=Populus trichocarpa GN=POPTRDRAFT_1075349 PE=4 SV=1
elm_01136	10	1	0.6	2.1	31	1264	0.2	1169	6e-165	Aspartic proteinase nepenthesin-1, putative OS=Ricinus communis GN=RCOM_1452350 PE=4 SV=1
elm_01149	12	1	0.7	2.1	31	1033	0.2	663	3e-78	Whole genome shotgun sequence of line PN40024, scaffold_4.assembly12x (Fragment) OS=Vitis vinifera GN=GSVIVT01025494001 PE=4 SV=1
elm_01156	12	1	0.7	2.1	31	1113	0.2	732	2e-136	Glycogen synthase kinase OS=Glycine max GN=GSK-3 PE=2 SV=1
elm_01180	11	1	0.6	2.1	32	580	0.2	212	5e-26	Predicted protein OS=Populus trichocarpa GN=POPTRDRAFT_642604 PE=4 SV=1
elm_01205	12	1	0.7	2.1	30	622	0.2	436	4e-51	Tetrapyrrole-binding protein, chloroplast, putative OS=Ricinus communis GN=RCOM_0655990 PE=4 SV=1
elm_01251	10	1	0.6	2.1	29	997	0.2	768	9e-115	Monosaccharide-H+ symporter OS=Datisca glomerata GN=ht1 PE=2 SV=1
elm_01268	13	1	0.8	2.1	29	933	0.2	149	5e-78	Predicted protein (Fragment) OS=Populus trichocarpa GN=POPTRDRAFT_715538 PE=4 SV=1
elm_01293	11	1	0.6	2.1	28	1007	0.2	473	5e-39	Transcription factor Myb1 OS=Malus xiaojinensis PE=2 SV=1
elm_01337	10	1	0.6	2.1	27	853	0.2	455	5e-74	Putative uncharacterized protein OS=Picea sitchensis PE=2 SV=1
elm_01339	10	1	0.6	2.1	27	720	0.2	628	2e-92	Putative uncharacterized protein OS=Ricinus communis GN=RCOM_0963860 PE=4 SV=1
elm_01346	11	1	0.6	2.1	29	699	0.2	431	7e-56	Putative uncharacterized protein OS=Medicago truncatula PE=2 SV=1
elm_01365	10	1	0.6	2.1	27	552	0.2	434	4e-66	Whole genome shotgun sequence of line PN40024, scaffold_1.assembly12x (Fragment) OS=Vitis vinifera GN=GSVIVT01008848001 PE=3 SV=1
elm_01374	12	1	0.7	2.1	26	888	0.2	878	1e-93	Predicted protein OS=Populus trichocarpa GN=POPTRDRAFT_1096522 PE=3 SV=1
elm_01399	10	1	0.6	2.1	26	768	0.2	422	1e-59	Transporter, putative OS=Ricinus communis GN=RCOM_0519480 PE=4 SV=1
elm_01421	10	1	0.6	2.1	26	939	0.2	791	9e-85	Structural molecule, putative OS=Ricinus communis GN=RCOM_0204940 PE=4 SV=1
elm_01443	13	1	0.8	2.1	25	970	0.2	203	3e-62	Putative uncharacterized protein OS=Ricinus communis GN=RCOM_1597430 PE=4 SV=1
elm_01466	12	1	0.7	2.1	26	452	0.2	422	2e-52	Protein binding protein, putative OS=Ricinus communis GN=RCOM_1507810 PE=4 SV=1
elm_01490	10	1	0.6	2.1	24	929	0.2	619	3e-106	UDP-glucose 6-dehydrogenase, putative OS=Ricinus communis GN=RCOM_1621050 PE=4 SV=1
elm_01502	11	1	0.6	2.1	24	609	0.2	428	3e-34	Putative uncharacterized protein OS=Ricinus communis GN=RCOM_1602310 PE=4 SV=1
elm_01594	13	1	0.8	2.1	22	885	0.2	568	2e-67	Endo-1,4-beta-mannosidase protein 1 OS=Prunus persica PE=2 SV=1
elm_01612	11	1	0.6	2.1	22	636	0.2	209	5e-36	Predicted protein OS=Populus trichocarpa GN=POPTRDRAFT_714709 PE=4 SV=1
elm_01613	10	1	0.6	2.1	22	818	0.2	301	9e-120	Whole genome shotgun sequence of line PN40024, scaffold_19.assembly12x OS=Vitis vinifera GN=GSVIVT01016574001 PE=4 SV=1
elm_01619	10	1	0.6	2.1	23	924	0.2	443	2e-76	Putative uncharacterized protein OS=Glycine max PE=2 SV=1
elm_01706	10	1	0.6	2.1	20	664	0.2	403	4e-59	60S ribosomal protein L35a OS=Vernicia fordii GN=RPL35A PE=4 SV=1
elm_01743	13	1	0.8	2.1	22	412	0.2	403	3e-39	Acyl carrier protein OS=Ricinus communis GN=RCOM_1077670 PE=3 SV=1
elm_01765	11	1	0.6	2.1	20	694	0.2	592	4e-92	Putative uncharacterized protein OS=Ricinus communis GN=RCOM_1135520 PE=4 SV=1
elm_01826	12	1	0.7	2.1	19	633	0.2	357	1e-47	Carotenoid cleavage dioxygenases OS=Malus hupehensis var. mengshanensis PE=2 SV=1
elm_02222	11	1	0.6	2.1	15	561	0.2	349	1e-49	60S ribosomal protein L35a OS=Vernicia fordii GN=RPL35A PE=4 SV=1
elm_02331	11	1	0.6	2.1	14	496	0.2	330	1e-40	Putative uncharacterized protein OS=Ricinus communis GN=RCOM_1503170 PE=4 SV=1
elm_02617	11	1	0.6	2.1	13	445	0.2	293	1e-30	Putative uncharacterized protein OS=Vitis vinifera GN=VITISV_041123 PE=4 SV=1
elm_02700	11	1	0.6	2.1	13	381	0.2	376	1e-37	Whole genome shotgun sequence of line PN40024, scaffold_80.assembly12x (Fragment) OS=Vitis vinifera GN=GSVIVT01036120001 PE=4 SV=1
elm_00072	101	4	6	8.5	254	1082	0.1	584	2e-84	Peptidyl-prolyl cis-trans isomerase OS=Ricinus communis GN=cyp1 PE=2 SV=1
elm_00184	60	1	3.5	2.1	191	1362	0.1	1188	0	Heat shock protein 90-1 OS=Glycine max PE=2 SV=1
elm_00227	230	8	13.6	16.9	406	1244	0.1	800	1e-133	Putative uncharacterized protein OS=Vitis vinifera GN=VITISV_001096 PE=4 SV=1
elm_00228	71	3	4.2	6.3	134	1808	0.1	1154	0	Delta12-fatty acid desaturase OS=Jatropha curcas PE=2 SV=1
elm_00254	57	1	3.4	2.1	148	751	0.1	326	8e-31	Putative uncharacterized protein OS=Populus trichocarpa PE=4 SV=1
elm_00261	66	1	3.9	2.1	129	1069	0.1	830	6e-119	Whole genome shotgun sequence of line PN40024, scaffold_8.assembly12x (Fragment) OS=Vitis vinifera GN=GSVIVT01035451001 PE=3 SV=1
elm_00301	60	1	3.5	2.1	128	736	0.1	420	2e-34	High mobility group protein OS=Cucumis sativus PE=2 SV=1
elm_00306	49	2	2.9	4.2	110	1060	0.1	788	6e-139	14-3-3 family protein OS=Malus domestica PE=2 SV=1
elm_00308	60	1	3.5	2.1	110	1263	0.1	848	9e-122	Ribulose-phosphate 3-epimerase, chloroplastic (Fragment) OS=Solanum tuberosum PE=1 SV=1
elm_00312	75	1	4.4	2.1	124	838	0.1	546	1e-45	50S ribosomal protein L35 OS=Populus trichocarpa PE=2 SV=1
elm_00316	69	1	4.1	2.1	139	922	0.1	461	4e-72	Metal ion binding protein, putative OS=Ricinus communis GN=RCOM_0083440 PE=4 SV=1
elm_00338	61	1	3.6	2.1	108	884	0.1	643	1e-119	Catalase OS=Populus trichocarpa GN=CAT1 PE=3 SV=1
elm_00386	67	1	3.9	2.1	92	1114	0.1	776	6e-88	Putative uncharacterized protein OS=Glycine max PE=2 SV=1
elm_00392	60	1	3.5	2.1	125	667	0.1	119	1e-45	Putative uncharacterized protein OS=Vitis vinifera GN=VITISV_009275 PE=4 SV=1
elm_00395	38	2	2.2	4.2	87	963	0.1	575	2e-96	Putative uncharacterized protein OS=Glycine max PE=2 SV=1
elm_00421	49	2	2.9	4.2	83	1033	0.1	850	1e-124	9-cis-epoxycarotenoid dioxygenase, putative OS=Ricinus communis GN=RCOM_0867890 PE=4 SV=1
elm_00425	41	2	2.4	4.2	81	1125	0.1	830	5e-118	Predicted protein OS=Populus trichocarpa GN=POPTRDRAFT_1069914 PE=4 SV=1
elm_00440	21	1	1.2	2.1	103	460	0.1	203	8e-33	Putative uncharacterized protein Sb1368s002010 (Fragment) OS=Sorghum bicolor GN=Sb1368s002010 PE=4 SV=1
elm_00494	37	2	2.2	4.2	82	692	0.1	98	3e-47	Putative uncharacterized protein OS=Vitis vinifera GN=VITISV_038357 PE=3 SV=1
elm_00519	57	1	3.4	2.1	79	601	0.1	172	1e-21	Chloroplast envelope membrane protein OS=Panax ginseng GN=cemA PE=3 SV=1
elm_00536	21	1	1.2	2.1	68	735	0.1	218	6e-33	Cytochrome b-c1 complex subunit 8 OS=Solanum tuberosum PE=1 SV=2
elm_00539	37	2	2.2	4.2	80	528	0.1	371	4e-39	60S ribosomal protein L22, putative OS=Ricinus communis GN=RCOM_0681450 PE=4 SV=1
elm_00579	42	2	2.5	4.2	77	1273	0.1	331	5e-63	ATP synthase subunit, putative OS=Ricinus communis GN=RCOM_1988470 PE=4 SV=1
elm_00589	15	1	0.9	2.1	74	661	0.1	365	1e-36	Auxin-repressed protein OS=Elaeagnus umbellata PE=4 SV=2
elm_00612	21	1	1.2	2.1	58	807	0.1	470	9e-58	Calcium ion binding protein, putative OS=Ricinus communis GN=RCOM_1775940 PE=4 SV=1
elm_00631	18	1	1.1	2.1	64	924	0.1	473	4e-49	Whole genome shotgun sequence of line PN40024, scaffold_80.assembly12x (Fragment) OS=Vitis vinifera GN=GSVIVT01036048001 PE=4 SV=1
elm_00653	20	1	1.2	2.1	57	1062	0.1	877	3e-132	60S acidic ribosomal protein P0 OS=Glycine max PE=2 SV=1
elm_00677	20	1	1.2	2.1	56	880	0.1	653	1e-21	Whole genome shotgun sequence of line PN40024, scaffold_1.assembly12x (Fragment) OS=Vitis vinifera GN=GSVIVT01009093001 PE=4 SV=1
elm_00721	16	1	0.9	2.1	50	925	0.1	506	2e-72	Putative uncharacterized protein OS=Vitis vinifera GN=VITISV_029118 PE=4 SV=1
elm_00729	21	1	1.2	2.1	51	1105	0.1	734	5e-90	Whole genome shotgun sequence of line PN40024, scaffold_20.assembly12x (Fragment) OS=Vitis vinifera GN=GSVIVT01017864001 PE=4 SV=1
elm_00755	19	1	1.1	2.1	48	659	0.1	362	2e-47	60S ribosomal protein L31, putative OS=Ricinus communis GN=RCOM_1048250 PE=4 SV=1
elm_00763	18	1	1.1	2.1	48	1256	0.1	1185	0	Dihydrolipoyl dehydrogenase OS=Ricinus communis GN=RCOM_1002450 PE=3 SV=1
elm_00775	15	1	0.9	2.1	46	1007	0.1	685	1e-131	Whole genome shotgun sequence of line PN40024, scaffold_3.assembly12x (Fragment) OS=Vitis vinifera GN=GSVIVT01021443001 PE=4 SV=1
elm_00783	17	1	1	2.1	45	712	0.1	449	7e-42	Copper transporter OS=Populus trichocarpa GN=POPTRDRAFT_558005 PE=4 SV=1
elm_00799	15	1	0.9	2.1	45	948	0.1	682	4e-80	Vacuolar membrane ATPase subunit c'' OS=Citrus limon GN=VMA16 PE=2 SV=1
elm_00816	17	1	1	2.1	44	1197	0.1	557	5e-88	Putative uncharacterized protein OS=Glycine max PE=2 SV=1
elm_00822	17	1	1	2.1	44	814	0.1	599	3e-49	Putative uncharacterized protein OS=Populus trichocarpa GN=POPTRDRAFT_726168 PE=4 SV=1
elm_00832	19	1	1.1	2.1	44	590	0.1	530	4e-82	Chlorophyll a/b-binding protein type I (Fragment) OS=Asarina barclaiana PE=2 SV=1
elm_00834	20	1	1.2	2.1	43	702	0.1	398	3e-67	Predicted protein OS=Populus trichocarpa GN=POPTRDRAFT_713477 PE=4 SV=1
elm_00859	18	1	1.1	2.1	41	731	0.1	436	2e-60	Probable cytochrome c At4g10040 OS=Arabidopsis thaliana GN=At4g10040 PE=2 SV=1
elm_00876	19	1	1.1	2.1	43	810	0.1	520	1e-80	40S ribosomal protein S13 OS=Glycine max GN=RPS13 PE=2 SV=1
elm_00883	18	1	1.1	2.1	40	1741	0.1	1148	0	Tubulin beta-4 chain OS=Oryza sativa subsp. japonica GN=TUBB4 PE=2 SV=1
elm_00903	17	1	1	2.1	40	657	0.1	377	1e-37	Predicted protein OS=Populus trichocarpa GN=POPTRDRAFT_829854 PE=4 SV=1
elm_00904	15	1	0.9	2.1	39	909	0.1	658	3e-78	Predicted protein OS=Populus trichocarpa GN=POPTRDRAFT_722243 PE=4 SV=1
elm_00908	16	1	0.9	2.1	39	1364	0.1	1143	6e-55	Predicted protein OS=Populus trichocarpa GN=POPTRDRAFT_589953 PE=4 SV=1
elm_00918	17	1	1	2.1	41	802	0.1	584	7e-93	Putative uncharacterized protein OS=Glycine max PE=2 SV=1
elm_00934	14	1	0.8	2.1	39	1185	0.1	707	6e-116	Whole genome shotgun sequence of line PN40024, scaffold_48.assembly12x (Fragment) OS=Vitis vinifera GN=GSVIVT01027517001 PE=4 SV=1
elm_00943	20	1	1.2	2.1	41	630	0.1	582	3e-60	40S ribosomal protein S8 OS=Prunus armeniaca GN=RPS8 PE=2 SV=1
elm_00945	21	1	1.2	2.1	38	892	0.1	668	1e-79	Whole genome shotgun sequence of line PN40024, scaffold_20.assembly12x (Fragment) OS=Vitis vinifera GN=GSVIVT01018092001 PE=4 SV=1
elm_00961	16	1	0.9	2.1	37	889	0.1	620	1e-55	Whole genome shotgun sequence of line PN40024, scaffold_68.assembly12x (Fragment) OS=Vitis vinifera GN=GSVIVT01032936001 PE=4 SV=1
elm_00986	15	1	0.9	2.1	40	706	0.1	341	5e-24	Whole genome shotgun sequence of line PN40024, scaffold_61.assembly12x (Fragment) OS=Vitis vinifera GN=GSVIVT01031366001 PE=4 SV=1
elm_01030	18	1	1.1	2.1	35	862	0.1	371	9e-52	Whole genome shotgun sequence of line PN40024, scaffold_49.assembly12x (Fragment) OS=Vitis vinifera GN=GSVIVT01027902001 PE=4 SV=1
elm_01032	18	1	1.1	2.1	40	936	0.1	903	1e-111	Whole genome shotgun sequence of line PN40024, scaffold_1.assembly12x (Fragment) OS=Vitis vinifera GN=GSVIVT01009079001 PE=4 SV=1
elm_01051	17	1	1	2.1	34	355	0.1	149	2e-24	Putative uncharacterized protein orf138b OS=Nicotiana tabacum GN=orf138c PE=4 SV=1
elm_01071	16	1	0.9	2.1	36	639	0.1	530	3e-84	Ubiquitin-conjugating enzyme E2-17 kDa OS=Solanum lycopersicum PE=2 SV=1
elm_01078	16	1	0.9	2.1	43	595	0.1	563	2e-28	Predicted protein OS=Populus trichocarpa GN=POPTRDRAFT_589356 PE=3 SV=1
elm_01129	20	1	1.2	2.1	33	818	0.1	539	1e-49	Whole genome shotgun sequence of line PN40024, scaffold_14.assembly12x (Fragment) OS=Vitis vinifera GN=GSVIVT01014290001 PE=3 SV=1
elm_01148	17	1	1	2.1	32	1012	0.1	847	2e-77	Putative uncharacterized protein OS=Glycine max PE=2 SV=1
elm_01201	17	1	1	2.1	30	460	0.1	228	9e-35	Protein translation factor SUI1 homolog OS=Sporobolus stapfianus PE=3 SV=1
elm_01232	17	1	1	2.1	30	529	0.1	428	2e-61	Oxygen-evolving enhancer protein 1, chloroplastic OS=Nicotiana tabacum GN=PSBO PE=2 SV=1
elm_01259	19	1	1.1	2.1	29	958	0.1	653	3e-65	50S ribosomal protein L24, chloroplastic OS=Arabidopsis thaliana GN=RPL24 PE=2 SV=2
elm_01263	15	1	0.9	2.1	32	693	0.1	519	4e-40	Putative uncharacterized protein OS=Ricinus communis GN=RCOM_0594700 PE=4 SV=1
elm_01278	16	1	0.9	2.1	28	807	0.1	489	2e-75	Putative uncharacterized protein OS=Glycine max PE=2 SV=1
elm_01280	17	1	1	2.1	28	890	0.1	404	2e-59	Putative uncharacterized protein OS=Medicago truncatula PE=2 SV=1
elm_01312	14	1	0.8	2.1	30	718	0.1	290	2e-53	Putative uncharacterized protein OS=Solanum tuberosum PE=2 SV=1
elm_01331	20	1	1.2	2.1	38	437	0.1	324	3e-28	Ccr protein OS=Citrus paradisi PE=4 SV=1
elm_01338	15	1	0.9	2.1	27	1006	0.1	755	6e-90	Whole genome shotgun sequence of line PN40024, scaffold_83.assembly12x (Fragment) OS=Vitis vinifera GN=GSVIVT01036445001 PE=4 SV=1
elm_01486	20	1	1.2	2.1	29	801	0.1	285	4e-35	60S ribosomal protein L31 OS=Nicotiana glutinosa GN=RPL31 PE=2 SV=1
elm_01608	16	1	0.9	2.1	22	831	0.1	311	6e-44	Predicted protein OS=Populus trichocarpa GN=POPTRDRAFT_833345 PE=4 SV=1
elm_00050	147	4	8.7	8.5	306	913	0	604	4e-50	Putative uncharacterized protein OS=Medicago truncatula PE=2 SV=1
elm_00054	220	7	13	14.8	557	1810	0	1211	4e-140	Whole genome shotgun sequence of line PN40024, scaffold_1.assembly12x (Fragment) OS=Vitis vinifera GN=GSVIVT01009549001 PE=4 SV=1
elm_00099	74	2	4.4	4.2	232	1650	0	1156	1e-178	Cysteine protease, putative OS=Ricinus communis GN=RCOM_1589470 PE=3 SV=1
elm_00146	90	3	5.3	6.3	194	674	0	314	5e-39	Predicted protein (Fragment) OS=Populus trichocarpa GN=POPTRDRAFT_281479 PE=4 SV=1
elm_00151	112	3	6.6	6.3	209	652	0	293	2e-43	Ribosomal protein L37 OS=Populus trichocarpa GN=POPTRDRAFT_705727 PE=3 SV=1
elm_00159	85	3	5	6.3	184	1019	0	626	2e-77	Germin-like protein OS=Chimonanthus praecox GN=glp PE=2 SV=1
elm_00175	67	2	3.9	4.2	166	1683	0	1376	0	Vacuolar processing enzyme OS=Malus hupehensis var. mengshanensis GN=VPE PE=2 SV=1
elm_00197	84	3	5	6.3	173	1305	0	422	3e-59	ATP synthase subunit a, chloroplastic OS=Vitis vinifera GN=atpI PE=3 SV=1
elm_00198	28	1	1.7	2.1	161	1211	0	513	1e-114	Glutamine synthetase cytosolic isozyme 1 OS=Vitis vinifera GN=GS1-1 PE=2 SV=1
elm_00205	246	6	14.5	12.7	460	1280	0	833	1e-94	Photosystem II 22 kDa protein, chloroplast, putative OS=Ricinus communis GN=RCOM_1030930 PE=4 SV=1
elm_00210	69	2	4.1	4.2	151	839	0	486	7e-63	Thiazole biosynthetic enzyme, chloroplastic OS=Citrus sinensis GN=THI1 PE=2 SV=1
elm_00212	85	2	5	4.2	154	1364	0	958	1e-161	Malate dehydrogenase OS=Prunus persica GN=mdh1 PE=2 SV=1
elm_00214	54	2	3.2	4.2	143	2144	0	1445	0	Whole genome shotgun sequence of line PN40024, scaffold_225.assembly12x (Fragment) OS=Vitis vinifera GN=GSVIVT01004084001 PE=4 SV=1
elm_00219	52	1	3.1	2.1	145	1609	0	1012	4e-172	ATP-dependent Clp protease ATP-binding subunit clpC homolog, chloroplastic OS=Pisum sativum PE=2 SV=1
elm_00233	66	2	3.9	4.2	142	1188	0	761	5e-111	Putative uncharacterized protein OS=Glycine max PE=2 SV=1
elm_00237	62	2	3.7	4.2	145	720	0	264	3e-55	Putative uncharacterized protein OS=Ricinus communis GN=RCOM_1282260 PE=4 SV=1
elm_00244	52	2	3.1	4.2	130	1671	0	1103	0	Glycolate oxidase OS=Cucurbita cv. Kurokawa Amakuri PE=2 SV=1
elm_00246	49	1	2.9	2.1	139	1110	0	545	4e-101	ADP-ribosylation factor 1 OS=Oryza sativa subsp. japonica GN=Os01g0813400 PE=2 SV=3
elm_00247	64	2	3.8	4.2	128	758	0	485	6e-82	Magnesium-protoporphyrin IX monomethyl ester [oxidative] cyclase, chloroplastic OS=Gossypium hirsutum GN=CRD1 PE=2 SV=2
elm_00283	52	1	3.1	2.1	112	1160	0	906	3e-89	Ferritin OS=Populus trichocarpa GN=POPTRDRAFT_822369 PE=3 SV=1
elm_00288	32	1	1.9	2.1	120	1046	0	614	3e-92	Peptidyl-prolyl cis-trans isomerase OS=Glycine max PE=2 SV=1
elm_00290	36	1	2.1	2.1	110	735	0	322	3e-26	Whole genome shotgun sequence of line PN40024, scaffold_31.assembly12x (Fragment) OS=Vitis vinifera GN=GSVIVT01022150001 PE=4 SV=1
elm_00295	56	2	3.3	4.2	113	840	0	599	4e-49	Putative uncharacterized protein OS=Populus trichocarpa GN=POPTRDRAFT_726168 PE=4 SV=1
elm_00296	48	1	2.8	2.1	111	1191	0	839	2e-54	Whole genome shotgun sequence of line PN40024, scaffold_11.assembly12x (Fragment) OS=Vitis vinifera GN=GSVIVT01011679001 PE=4 SV=1
elm_00310	51	1	3	2.1	132	929	0	485	1e-112	Putative uncharacterized protein OS=Populus trichocarpa PE=2 SV=1
elm_00317	41	1	2.4	2.1	107	1080	0	209	4e-48	14-3-3-like protein D OS=Glycine max GN=GF14D PE=2 SV=1
elm_00322	48	1	2.8	2.1	126	1004	0	632	1e-84	Whole genome shotgun sequence of line PN40024, scaffold_0.assembly12x (Fragment) OS=Vitis vinifera GN=GSVIVT01008528001 PE=3 SV=1
elm_00323	57	2	3.4	4.2	105	929	0	365	4e-40	Predicted protein OS=Populus trichocarpa GN=POPTRDRAFT_827935 PE=2 SV=1
elm_00325	45	1	2.7	2.1	103	1736	0	503	2e-90	NAD(P)H-quinone oxidoreductase subunit I, chloroplastic OS=Eucalyptus globulus subsp. globulus GN=ndhI PE=3 SV=1
elm_00336	65	2	3.8	4.2	119	958	0	611	3e-41	Histone h1/h5, putative OS=Ricinus communis GN=RCOM_0292320 PE=3 SV=1
elm_00345	43	1	2.5	2.1	97	1390	0	1160	0	Hydroxypyruvate reductase OS=Bruguiera gymnorhiza GN=HPR PE=2 SV=1
elm_00359	59	2	3.5	4.2	94	1230	0	719	5e-95	Glutathione peroxidase OS=Vitis vinifera GN=VITISV_008662 PE=3 SV=1
elm_00367	64	2	3.8	4.2	113	580	0	449	6e-40	Non-specific lipid-transfer protein 1 OS=Morus nigra PE=1 SV=1
elm_00376	42	1	2.5	2.1	96	1009	0	856	1e-164	Elongation factor 1-alpha OS=Triticum aestivum GN=TEF1 PE=2 SV=1
elm_00404	51	1	3	2.1	102	565	0	216	4e-28	Ribosomal protein L29 OS=Panax ginseng GN=RPL29 PE=4 SV=1
elm_00405	65	2	3.8	4.2	118	471	0	222	1e-30	Putative uncharacterized protein OS=Glycine max PE=4 SV=1
elm_00409	22	1	1.3	2.1	97	1123	0	819	1e-116	Predicted protein OS=Populus trichocarpa GN=POPTRDRAFT_660608 PE=4 SV=1
elm_00433	56	2	3.3	4.2	88	748	0	485	3e-86	Chlorophyll a-b binding protein, chloroplastic OS=Oryza sativa subsp. japonica GN=RCABP89 PE=2 SV=1
elm_00436	36	1	2.1	2.1	79	1158	0	641	2e-82	Whole genome shotgun sequence of line PN40024, scaffold_16.assembly12x (Fragment) OS=Vitis vinifera GN=GSVIVT01015027001 PE=4 SV=1
elm_00439	36	1	2.1	2.1	78	1523	0	1089	1e-139	Putative uncharacterized protein OS=Ricinus communis GN=RCOM_1682480 PE=4 SV=1
elm_00447	24	1	1.4	2.1	78	793	0	441	2e-71	Vitamin-b12 independent methionine synthase, 5-methyltetrahydropteroyltriglutamate-homocysteine OS=Populus trichocarpa GN=MS3 PE=3 SV=1
elm_00456	34	1	2	2.1	80	756	0	380	3e-29	Putative uncharacterized protein OS=Glycine max PE=4 SV=1
elm_00477	27	1	1.6	2.1	73	2233	0	1814	0	Whole genome shotgun sequence of line PN40024, scaffold_4.assembly12x (Fragment) OS=Vitis vinifera GN=GSVIVT01025490001 PE=3 SV=1
elm_00500	25	1	1.5	2.1	71	1111	0	614	2e-108	Whole genome shotgun sequence of line PN40024, scaffold_1.assembly12x (Fragment) OS=Vitis vinifera GN=GSVIVT01008836001 PE=3 SV=1
elm_00503	32	1	1.9	2.1	82	855	0	587	2e-100	40S ribosomal protein S4, putative OS=Ricinus communis GN=RCOM_1378650 PE=4 SV=1
elm_00515	24	1	1.4	2.1	71	601	0	268	2e-37	(S)-2-hydroxy-acid oxidase, putative OS=Ricinus communis GN=RCOM_0631490 PE=4 SV=1
elm_00516	27	1	1.6	2.1	68	745	0	452	3e-60	60S ribosomal protein L35a OS=Vernicia fordii GN=RPL35A PE=4 SV=1
elm_00518	34	1	2	2.1	73	897	0	546	4e-59	V-type proton ATPase 16 kDa proteolipid subunit OS=Kalanchoe daigremontiana PE=2 SV=1
elm_00528	39	1	2.3	2.1	67	1358	0	977	3e-126	Predicted protein OS=Populus trichocarpa GN=POPTRDRAFT_824722 PE=4 SV=1
elm_00547	29	1	1.7	2.1	67	842	0	410	1e-66	Histone H3.3 OS=Vitis vinifera PE=2 SV=3
elm_00554	47	1	2.8	2.1	85	473	0	420	1e-58	Putative uncharacterized protein OS=Vitis vinifera GN=VITISV_038357 PE=3 SV=1
elm_00561	40	1	2.4	2.1	65	1041	0	545	2e-77	Putative uncharacterized protein OS=Ricinus communis GN=RCOM_0837600 PE=4 SV=1
elm_00576	29	1	1.7	2.1	91	539	0	401	9e-46	Chloroplast protein 12 OS=Fagus crenata GN=CP12 PE=2 SV=1
elm_00581	25	1	1.5	2.1	62	1158	0	689	2e-79	Predicted protein OS=Populus trichocarpa GN=POPTRDRAFT_557663 PE=4 SV=1
elm_00596	44	1	2.6	2.1	75	563	0	362	9e-21	Putative uncharacterized protein OS=Populus trichocarpa x Populus deltoides PE=4 SV=1
elm_00603	26	1	1.5	2.1	59	734	0	350	3e-38	Putative uncharacterized protein OS=Populus trichocarpa PE=4 SV=1
elm_00613	22	1	1.3	2.1	61	861	0	606	3e-33	Predicted protein OS=Populus trichocarpa GN=POPTRDRAFT_817545 PE=4 SV=1
elm_00617	32	1	1.9	2.1	59	1174	0	428	4e-89	30S ribosomal protein S3, chloroplastic OS=Morus indica GN=rps3 PE=3 SV=1
elm_00634	24	1	1.4	2.1	57	1667	0	1343	0	Beta-tubulin OS=Prunus salicina var. cordata PE=2 SV=1
elm_00638	26	1	1.5	2.1	64	758	0	425	2e-57	40S ribosomal protein S12 OS=Populus trichocarpa GN=POPTRDRAFT_551211 PE=3 SV=1
elm_00640	23	1	1.4	2.1	57	1044	0	790	2e-96	Predicted protein OS=Populus trichocarpa GN=POPTRDRAFT_675982 PE=4 SV=1
elm_00645	33	1	1.9	2.1	57	1151	0	917	9e-136	Whole genome shotgun sequence of line PN40024, scaffold_16.assembly12x (Fragment) OS=Vitis vinifera GN=GSVIVT01015310001 PE=3 SV=1
elm_00656	50	2	2.9	4.2	72	812	0	543	9e-87	ATP synthase subunit beta, mitochondrial OS=Nicotiana plumbaginifolia GN=ATPB PE=1 SV=1
elm_00657	28	1	1.7	2.1	55	872	0	523	2e-42	Whole genome shotgun sequence of line PN40024, scaffold_28.assembly12x (Fragment) OS=Vitis vinifera GN=GSVIVT01020783001 PE=3 SV=1
elm_00663	30	1	1.8	2.1	56	1066	0	805	4e-63	Putative uncharacterized protein OS=Glycine max PE=2 SV=1
elm_00673	27	1	1.6	2.1	54	776	0	453	5e-77	4-nitrophenylphosphatase, putative OS=Ricinus communis GN=RCOM_1077240 PE=4 SV=1
elm_00679	31	1	1.8	2.1	74	435	0	390	9e-42	Chlorophyll A/B binding protein, putative OS=Ricinus communis GN=RCOM_1211480 PE=4 SV=1
elm_00688	27	1	1.6	2.1	54	756	0	514	2e-58	Profilin LP04 OS=Oryza sativa subsp. japonica GN=Os06g0152100 PE=2 SV=1
elm_00698	33	1	1.9	2.1	66	614	0	392	2e-44	Elongation factor 1-alpha OS=Vicia faba PE=2 SV=1
elm_00715	31	1	1.8	2.1	51	1086	0	605	1e-71	Putative uncharacterized protein OS=Glycine max PE=2 SV=1
elm_00760	24	1	1.4	2.1	48	988	0	512	5e-81	Whole genome shotgun sequence of line PN40024, scaffold_58.assembly12x OS=Vitis vinifera GN=GSVIVT01030288001 PE=4 SV=1
elm_00771	22	1	1.3	2.1	48	723	0	526	4e-56	Flavonol synthase/flavanone 3-hydroxylase, putative OS=Ricinus communis GN=RCOM_0635170 PE=3 SV=1
elm_00835	22	1	1.3	2.1	44	1077	0	815	8e-114	Predicted protein OS=Populus trichocarpa GN=POPTRDRAFT_806997 PE=3 SV=1
elm_00839	27	1	1.6	2.1	44	640	0	302	1e-48	Putative uncharacterized protein OS=Glycine max PE=4 SV=1
elm_00851	23	1	1.4	2.1	43	785	0	515	5e-95	Whole genome shotgun sequence of line PN40024, scaffold_16.assembly12x (Fragment) OS=Vitis vinifera GN=GSVIVT01015310001 PE=3 SV=1
elm_00862	33	1	1.9	2.1	42	463	0	390	1e-22	Pectinesterase OS=Ricinus communis GN=RCOM_0708510 PE=3 SV=1
elm_00951	23	1	1.4	2.1	38	605	0	287	2e-40	Putative uncharacterized protein OS=Populus trichocarpa PE=2 SV=1
elm_00980	23	1	1.4	2.1	40	1050	0	738	3e-132	Delta-aminolevulinic acid dehydratase OS=Ricinus communis GN=RCOM_1030560 PE=3 SV=1
elm_01012	24	1	1.4	2.1	35	902	0	485	1e-58	Whole genome shotgun sequence of line PN40024, scaffold_44.assembly12x (Fragment) OS=Vitis vinifera GN=GSVIVT01026485001 PE=4 SV=1
elm_01047	26	1	1.5	2.1	35	591	0	581	8e-65	Tripeptidyl peptidase II, putative OS=Ricinus communis GN=RCOM_1583430 PE=4 SV=1
elm_01192	22	1	1.3	2.1	30	503	0	194	2e-21	Whole genome shotgun sequence of line PN40024, scaffold_16.assembly12x (Fragment) OS=Vitis vinifera GN=GSVIVT01015310001 PE=3 SV=1

## Sheet: F and C vs EF+F
				list sorted after Rstat
UniTrans	F	C	F pp10000	Cpp10000	# of ESTs	Length	Rstat	Longest ORF	Top UP E-value	Top Uniprot Description
elm_08510	1	1	2.1	4.7	4	330	0.1	263	5e-30	Fructose-bisphosphate aldolase, putative OS=Ricinus communis GN=RCOM_0566070 PE=4 SV=1
elm_18382	1	1	2.1	4.7	2	322	0.1	321	1e-40	Serine acetyltransferase 4 (Fragment) OS=Nicotiana tabacum GN=sat4 PE=2 SV=1

## Sheet: C vs EF+F and F
				list sorted after Rstat
UniTrans	C	C pp10000	# of ESTs	Length	Rstat	Longest ORF	Top UP E-value	Top Uniprot Description
elm_00371	1	4.7	108	680	90.1	403	2e-33	Putative uncharacterized protein OS=Medicago truncatula PE=4 SV=1
elm_03449	1	4.7	15	481	12.9	163	3e-44	Putative uncharacterized protein OS=Oryza sativa subsp. japonica GN=P0577B11.132 PE=4 SV=1
elm_09725	4	18.8	5	357	8.6	154	8e-38	Epsin-2, putative OS=Ricinus communis GN=RCOM_0050890 PE=4 SV=1
elm_09646	3	14.1	4	222	6.9	217	1e-31	Whole genome shotgun sequence of line PN40024, scaffold_20.assembly12x (Fragment) OS=Vitis vinifera GN=GSVIVT01017932001 PE=4 SV=1
elm_10771	3	14.1	3	248	6.8	242	1e-42	Peptidyl-prolyl cis-trans isomerase OS=Ricinus communis GN=RCOM_1451950 PE=3 SV=1
elm_13350	3	14.1	3	268	6.8	260	5e-29	Acyltransferase, putative OS=Ricinus communis GN=RCOM_0046120 PE=4 SV=1
elm_09711	1	4.7	4	220	6.6	215	3e-31	Ubiquinone biosynthesis protein coq-8, putative OS=Ricinus communis GN=RCOM_0205150 PE=4 SV=1
elm_09635	3	14.1	4	380	6.5	378	5e-28	Whole genome shotgun sequence of line PN40024, scaffold_46.assembly12x (Fragment) OS=Vitis vinifera GN=GSVIVT01026980001 PE=4 SV=1
elm_06016	1	4.7	6	237	6.2	235	1e-34	DNA binding protein, putative OS=Ricinus communis GN=RCOM_1433520 PE=4 SV=1
elm_05554	2	9.4	6	284	5.9	275	2e-23	Putative uncharacterized protein OS=Ricinus communis GN=RCOM_0529190 PE=4 SV=1
elm_11533	2	9.4	3	375	5.5	259	5e-24	Putative uncharacterized protein (Fragment) OS=Glycine max PE=2 SV=1
elm_02530	1	4.7	13	472	4.7	460	5e-75	2-cys peroxiredoxin OS=Populus trichocarpa GN=PtrcPrx2cysB PE=2 SV=1
elm_05806	1	4.7	7	426	4.7	309	7e-45	50S ribosomal protein L4, chloroplastic OS=Nicotiana tabacum GN=RPL4 PE=2 SV=1
elm_13506	2	9.4	3	236	4.7	230	6e-30	Methylthioribose kinase, putative OS=Ricinus communis GN=RCOM_0811160 PE=4 SV=1
elm_14994	2	9.4	2	226	4.5	223	5e-29	Putative uncharacterized protein (Fragment) OS=Ipomoea trifida PE=4 SV=1
elm_18440	2	9.4	2	245	4.5	158	9e-21	Probable rhamnose biosynthetic enzyme 1 OS=Arabidopsis thaliana GN=RHM1 PE=2 SV=1
elm_19132	2	9.4	2	209	4.5	206	2e-25	Whole genome shotgun sequence of line PN40024, scaffold_38.assembly12x (Fragment) OS=Vitis vinifera GN=GSVIVT01023836001 PE=4 SV=1
elm_19365	2	9.4	2	254	4.5	253	3e-41	Omega-3 fatty acid desaturase, endoplasmic reticulum OS=Phaseolus aureus GN=ARG1 PE=2 SV=1
elm_08615	2	9.4	4	379	4.4	260	9e-37	Predicted protein OS=Populus trichocarpa GN=POPTRDRAFT_819335 PE=4 SV=1
elm_11185	2	9.4	3	317	4.3	314	5e-36	Putative uncharacterized protein OS=Glycine max PE=2 SV=1
elm_13606	2	9.4	3	324	4.3	206	1e-30	SET domain protein OS=Populus trichocarpa GN=SDG912 PE=4 SV=1
elm_03174	1	4.7	11	364	3.9	357	7e-55	Phosphoglycerate kinase OS=Gossypium hirsutum PE=2 SV=1
elm_04752	1	4.7	7	462	3.9	294	4e-41	Ubiquitin carrier protein OS=Glycine max PE=2 SV=1
elm_05009	1	4.7	7	598	3.9	593	3e-42	CXE carboxylesterase OS=Malus pumila GN=CXE10 PE=2 SV=1
elm_05710	1	4.7	6	274	3.5	271	8e-28	3-hydroxyisobutyrate dehydrogenase, putative OS=Ricinus communis GN=RCOM_1049420 PE=4 SV=1
elm_11680	1	4.7	3	281	3.5	162	5e-23	Probable aquaporin PIP2-6 OS=Arabidopsis thaliana GN=PIP2-6 PE=1 SV=1
elm_11763	1	4.7	3	320	3.5	242	5e-41	Whole genome shotgun sequence of line PN40024, scaffold_62.assembly12x (Fragment) OS=Vitis vinifera GN=GSVIVT01031557001 PE=4 SV=1
elm_18780	1	4.7	2	283	3.4	197	1e-30	Putative uncharacterized protein OS=Ricinus communis GN=RCOM_1685020 PE=4 SV=1
elm_07379	1	4.7	5	362	2.8	195	4e-23	Unknow protein OS=Oryza sativa subsp. japonica GN=P0496H07.14 PE=4 SV=1
elm_09842	1	4.7	4	458	2.7	453	9e-44	Predicted protein OS=Populus trichocarpa GN=POPTRDRAFT_754856 PE=4 SV=1
elm_10836	1	4.7	3	224	2.7	222	1e-23	Serine carboxypeptidase-like 26 OS=Arabidopsis thaliana GN=SCPL26 PE=2 SV=1
elm_13762	1	4.7	3	261	2.7	248	9e-35	Whole genome shotgun sequence of line PN40024, scaffold_56.assembly12x (Fragment) OS=Vitis vinifera GN=GSVIVT01029829001 PE=4 SV=1
elm_19661	1	4.7	2	271	2.7	245	7e-34	Nutrient reservoir, putative OS=Ricinus communis GN=RCOM_0176330 PE=4 SV=1
elm_19888	1	4.7	2	283	2.7	187	2e-33	Enolase OS=Sorghum bicolor GN=Sb02g023480 PE=3 SV=1
elm_10795	1	4.7	3	236	2.6	234	2e-23	Photosystem I reaction center subunit II, chloroplastic OS=Spinacia oleracea GN=psaD PE=1 SV=2
elm_13842	1	4.7	3	263	2.5	184	3e-42	Glycosyltransferase QUASIMODO1 OS=Arabidopsis thaliana GN=QUA1 PE=1 SV=1
elm_14797	1	4.7	2	382	2.4	381	2e-24	Predicted protein OS=Populus trichocarpa GN=POPTRDRAFT_818888 PE=3 SV=1
elm_17615	1	4.7	2	211	2.4	208	1e-26	Arginine decarboxylase (Fragment) OS=Humulus lupulus GN=ADC PE=2 SV=1
elm_18171	1	4.7	2	268	2.4	264	2e-38	Caltractin OS=Atriplex nummularia PE=2 SV=1
elm_15339	1	4.7	2	230	2.3	229	4e-29	Protease C56, putative OS=Ricinus communis GN=RCOM_0763700 PE=4 SV=1
elm_17312	1	4.7	2	284	2.3	281	9e-37	Whole genome shotgun sequence of line PN40024, scaffold_194.assembly12x (Fragment) OS=Vitis vinifera GN=GSVIVT01003496001 PE=4 SV=1
elm_17671	1	4.7	2	245	2.3	244	5e-37	Threonine synthase, putative OS=Ricinus communis GN=RCOM_1046290 PE=4 SV=1
elm_17800	1	4.7	2	254	2.3	253	3e-32	Whole genome shotgun sequence of line PN40024, scaffold_9.assembly12x (Fragment) OS=Vitis vinifera GN=GSVIVT01037232001 PE=4 SV=1
elm_22435	1	4.7	2	216	2.3	214	1e-21	Putative integral membrane protein OS=Phaseolus vulgaris GN=sec61 PE=2 SV=1
elm_13410	1	4.7	3	330	2.2	327	2e-52	2-oxoglutarate/malate translocator OS=Populus trichocarpa GN=POPTRDRAFT_821445 PE=4 SV=1

## Sheet: F vs EF+F and C
				list sorted after Rstat
UniTrans	F	F pp10000	# of ESTs	Length	Rstat	Longest ORF	Top UP E-value	Top Uniprot Description
elm_03335	13	27.5	14	327	24.1	285	1e-41	Calnexin homolog OS=Glycine max PE=2 SV=1
elm_02500	1	2.1	17	610	13.3	147	4e-72	Putative uncharacterized protein OS=Ricinus communis GN=RCOM_0562800 PE=4 SV=1
elm_04495	5	10.6	9	316	9.6	310	8e-33	Putative uncharacterized protein OS=Arabidopsis thaliana PE=2 SV=1
elm_01909	1	2.1	18	809	9.2	203	8e-68	Whole genome shotgun sequence of line PN40024, scaffold_11.assembly12x (Fragment) OS=Vitis vinifera GN=GSVIVT01011687001 PE=4 SV=1
elm_04325	5	10.6	9	439	8.9	280	9e-57	Glutaredoxin, grx, putative OS=Ricinus communis GN=RCOM_0936190 PE=4 SV=1
elm_06473	1	2.1	5	252	7.8	193	5e-32	Probable rhamnose biosynthetic enzyme 3 OS=Arabidopsis thaliana GN=RHM3 PE=2 SV=1
elm_08845	4	8.5	5	254	7.2	250	1e-29	Gibberellin 2-oxidase OS=Populus trichocarpa GN=GA2ox6 PE=3 SV=1
elm_04728	1	2.1	7	305	6.8	297	1e-39	GDP-D-mannose pyrophosphorylase OS=Prunus persica GN=GMP PE=2 SV=1
elm_05211	1	2.1	7	247	6.8	242	8e-33	31 kDa ribonucleoprotein, chloroplastic OS=Arabidopsis thaliana GN=RBP31 PE=1 SV=1
elm_08010	2	4.2	4	313	6.6	183	3e-34	Os01g0962200 protein OS=Oryza sativa subsp. japonica GN=P0483G10.23 PE=2 SV=1
elm_10861	3	6.3	3	258	5.8	141	6e-23	Clathrin assembly protein, putative OS=Ricinus communis GN=RCOM_0629240 PE=4 SV=1
elm_10997	3	6.3	3	251	5.8	250	8e-22	Predicted protein (Fragment) OS=Populus trichocarpa GN=POPTRDRAFT_231983 PE=4 SV=1
elm_07634	1	2.1	5	329	5.2	282	2e-32	Zinc finger protein, putative OS=Ricinus communis GN=RCOM_0035820 PE=4 SV=1
elm_14170	1	2.1	3	248	5.1	216	6e-21	Whole genome shotgun sequence of line PN40024, scaffold_28.assembly12x (Fragment) OS=Vitis vinifera GN=GSVIVT01020671001 PE=4 SV=1
elm_07105	1	2.1	5	278	4.9	275	4e-27	Cytochrome P450 76A1 (Fragment) OS=Solanum melongena GN=CYP76A1 PE=2 SV=1
elm_07438	1	2.1	5	356	4.9	353	3e-52	Whole genome shotgun sequence of line PN40024, scaffold_225.assembly12x (Fragment) OS=Vitis vinifera GN=GSVIVT01004079001 PE=3 SV=1
elm_03954	1	2.1	10	523	4.8	453	3e-39	Whole genome shotgun sequence of line PN40024, scaffold_31.assembly12x (Fragment) OS=Vitis vinifera GN=GSVIVT01022183001 PE=3 SV=1
elm_02329	1	2.1	14	367	4.1	200	1e-27	Predicted protein (Fragment) OS=Micromonas pusilla CCMP1545 GN=MICPUCDRAFT_23892 PE=4 SV=1
elm_06012	2	4.2	6	208	4.1	205	2e-24	Ribulose bisphosphate carboxylase small chain, chloroplastic OS=Silene pratensis GN=RBCS PE=2 SV=1
elm_07755	2	4.2	4	279	4.1	276	3e-44	Putative uncharacterized protein OS=Vitis vinifera GN=VITISV_002009 PE=3 SV=1
elm_10511	2	4.2	3	238	4	147	4e-31	Whole genome shotgun sequence of line PN40024, scaffold_49.assembly12x (Fragment) OS=Vitis vinifera GN=GSVIVT01027822001 PE=4 SV=1
elm_11808	2	4.2	3	243	4	240	5e-34	Putative uncharacterized protein At4g34100 OS=Arabidopsis thaliana GN=At4g34100 PE=2 SV=1
elm_06153	1	2.1	6	312	3.9	204	1e-29	GTP-binding nuclear protein Ran/TC4 OS=Vicia faba PE=2 SV=1
elm_10047	2	4.2	4	248	3.9	247	1e-26	Senescence-related protein OS=Camellia sinensis PE=2 SV=1
elm_14449	2	4.2	2	214	3.9	213	8e-24	Probable anion transporter 3, chloroplastic OS=Arabidopsis thaliana GN=ANTR3 PE=2 SV=2
elm_15394	2	4.2	2	183	3.9	181	4e-23	Protein SLY1, putative (Fragment) OS=Ricinus communis GN=RCOM_2117460 PE=4 SV=1
elm_17145	2	4.2	2	227	3.9	226	6e-26	Heavy metal ATPase OS=Populus trichocarpa GN=POPTRDRAFT_739789 PE=3 SV=1
elm_19506	2	4.2	2	339	3.9	335	3e-36	Putative ripening-related bZIP protein OS=Vitis vinifera GN=grip55 PE=2 SV=1
elm_20132	2	4.2	2	237	3.9	234	8e-33	Predicted protein OS=Populus trichocarpa GN=POPTRDRAFT_566300 PE=3 SV=1
elm_22360	2	4.2	2	202	3.9	181	1e-21	Calcium-binding EF-hand protein OS=Citrullus lanatus subsp. vulgaris GN=CitCaEFh PE=2 SV=1
elm_22740	2	4.2	2	185	3.9	153	2e-21	Predicted protein OS=Populus trichocarpa GN=POPTRDRAFT_826149 PE=4 SV=1
elm_08145	1	2.1	6	262	3.8	259	3e-24	Putative uncharacterized protein OS=Ricinus communis GN=RCOM_0682010 PE=4 SV=1
elm_09821	1	2.1	4	401	3.6	236	9e-45	Formate--tetrahydrofolate ligase OS=Arabidopsis thaliana GN=THFS PE=2 SV=1
elm_11361	2	4.2	3	249	3.6	132	5e-26	Predicted protein OS=Populus trichocarpa GN=POPTRDRAFT_942587 PE=4 SV=1
elm_11562	2	4.2	3	214	3.6	210	6e-30	Predicted protein OS=Populus trichocarpa GN=POPTRDRAFT_740371 PE=4 SV=1
elm_13023	2	4.2	3	293	3.6	285	6e-31	Glutaredoxin, grx, putative OS=Ricinus communis GN=RCOM_0936190 PE=4 SV=1
elm_04694	1	2.1	7	551	3.4	546	1e-68	Heterogeneous nuclear ribonucleoprotein, putative OS=Ricinus communis GN=RCOM_1578070 PE=4 SV=1
elm_07685	1	2.1	5	483	3.3	228	2e-27	Cytochrome b5 isoform Cb5-C OS=Vernicia fordii PE=2 SV=1
elm_22890	1	2.1	2	216	3.3	215	5e-25	U4/U6 small nuclear ribonucleoprotein Prp31, putative OS=Ricinus communis GN=RCOM_0527090 PE=4 SV=1
elm_12389	1	2.1	3	368	3.1	291	6e-30	Putative uncharacterized protein OS=Vitis vinifera GN=VITISV_029539 PE=3 SV=1
elm_13821	1	2.1	3	266	3.1	161	1e-37	Whole genome shotgun sequence of line PN40024, scaffold_4.assembly12x (Fragment) OS=Vitis vinifera GN=GSVIVT01024927001 PE=4 SV=1
elm_14118	1	2.1	3	291	3	240	9e-27	IAA amidohydrolase (Fragment) OS=Linum usitatissimum PE=2 SV=1
elm_08484	1	2.1	4	316	2.8	315	1e-32	Eukaryotic translation initiation factor 4g, putative OS=Ricinus communis GN=RCOM_0658590 PE=4 SV=1
elm_05985	1	2.1	6	445	2.6	265	1e-56	Nucleolar GTP-binding protein, putative OS=Ricinus communis GN=RCOM_1578360 PE=4 SV=1
elm_10725	1	2.1	3	227	2.6	112	4e-26	Putative uncharacterized protein OS=Glycine max PE=2 SV=1
elm_04578	1	2.1	7	379	2.4	373	1e-55	Predicted protein OS=Populus trichocarpa GN=POPTRDRAFT_564316 PE=4 SV=1
elm_05950	1	2.1	6	405	2.3	398	3e-53	Putative uncharacterized protein OS=Vitis vinifera GN=VITISV_008189 PE=4 SV=1
elm_10354	1	2.1	3	233	2.3	232	2e-32	Ubiquitin carboxyl-terminal hydrolase (Fragment) OS=Vitis vinifera GN=GSVIVT01016888001 PE=3 SV=1
elm_10760	1	2.1	3	383	2.3	302	5e-35	Cysteine desulfurylase, putative OS=Ricinus communis GN=RCOM_0338870 PE=3 SV=1
elm_10793	1	2.1	3	213	2.3	210	4e-29	Ras-related protein RAB1BV OS=Beta vulgaris GN=RAB1BV PE=2 SV=1
elm_11195	1	2.1	3	272	2.3	266	8e-35	Whole genome shotgun sequence of line PN40024, scaffold_136.assembly12x (Fragment) OS=Vitis vinifera GN=GSVIVT01000517001 PE=4 SV=1
elm_11410	1	2.1	3	315	2.3	314	2e-37	Profilin OS=Medicago truncatula PE=2 SV=1
elm_13460	1	2.1	3	292	2.3	221	1e-23	Putative uncharacterized protein OS=Glycine max PE=2 SV=1
elm_14692	1	2.1	2	354	2.3	337	4e-38	Cell division protein ftsZ, putative OS=Ricinus communis GN=RCOM_0516940 PE=4 SV=1
elm_17005	1	2.1	2	222	2.3	197	7e-27	Putative 3-dehydroquinate dehydratase/shikimate dehydrogenase OS=Fagus sylvatica PE=2 SV=1
elm_20833	1	2.1	2	262	2.3	167	3e-37	UDP-glucose 6-dehydrogenase OS=Glycine max PE=2 SV=1
elm_23023	1	2.1	2	247	2.3	207	2e-32	Dead box ATP-dependent RNA helicase, putative OS=Ricinus communis GN=RCOM_1331440 PE=3 SV=1
elm_05925	1	2.1	6	278	2.2	264	1e-43	Photoregulatory zinc-finger protein COP1 OS=Rosa hybrid cultivar PE=2 SV=1
elm_12171	1	2.1	3	274	2.1	273	4e-38	Putative uncharacterized protein OS=Vitis vinifera GN=VITISV_002754 PE=4 SV=1
elm_14422	1	2.1	2	335	2.1	257	2e-34	Predicted protein OS=Populus trichocarpa GN=POPTRDRAFT_643454 PE=4 SV=1
elm_16116	1	2.1	2	367	2.1	365	4e-37	Predicted protein OS=Populus trichocarpa GN=POPTRDRAFT_645825 PE=4 SV=1
elm_19170	1	2.1	2	270	2.1	210	4e-22	Protein CASP OS=Arabidopsis thaliana GN=CASP PE=1 SV=2
elm_20308	1	2.1	2	234	2.1	232	1e-35	Putative uncharacterized protein (Fragment) OS=Prunus persica PE=2 SV=1
elm_20743	1	2.1	2	203	2.1	201	4e-27	Whole genome shotgun sequence of line PN40024, scaffold_8.assembly12x (Fragment) OS=Vitis vinifera GN=GSVIVT01035808001 PE=3 SV=1
elm_21596	1	2.1	2	228	2.1	226	1e-23	Putative uncharacterized protein OS=Glycine max PE=2 SV=1
elm_22653	1	2.1	2	255	2.1	221	2e-25	Whole genome shotgun sequence of line PN40024, scaffold_187.assembly12x (Fragment) OS=Vitis vinifera GN=GSVIVT01003333001 PE=4 SV=1
elm_13446	1	2.1	3	277	1.9	273	3e-31	Predicted protein OS=Populus trichocarpa GN=POPTRDRAFT_643441 PE=4 SV=1
elm_13987	1	2.1	3	241	1.9	212	5e-29	Predicted protein OS=Populus trichocarpa GN=POPTRDRAFT_644317 PE=4 SV=1
elm_14342	1	2.1	2	215	1.9	213	1e-30	Glucose-6-phosphate isomerase OS=Populus trichocarpa GN=POPTRDRAFT_1071816 PE=3 SV=1
elm_14371	1	2.1	2	212	1.9	207	7e-24	Polypyrimidine tract-binding protein homolog 3 OS=Arabidopsis thaliana GN=At1g43190 PE=2 SV=1
elm_14417	1	2.1	2	289	1.9	249	1e-27	Cyclic nucleotide-gated ion channel, putative OS=Ricinus communis GN=RCOM_1254760 PE=4 SV=1
elm_14442	1	2.1	2	341	1.9	339	5e-35	Serine-threonine protein kinase, plant-type, putative OS=Ricinus communis GN=RCOM_0647000 PE=4 SV=1
elm_15328	1	2.1	2	178	1.9	62	1e-20	Sugar transporter ERD6-like 7 OS=Arabidopsis thaliana GN=At2g48020 PE=2 SV=2
elm_15555	1	2.1	2	327	1.9	277	2e-40	Predicted protein OS=Populus trichocarpa GN=POPTRDRAFT_652677 PE=2 SV=1
elm_15696	1	2.1	2	361	1.9	237	1e-28	Putative uncharacterized protein OS=Vitis vinifera GN=VITISV_042893 PE=4 SV=1
elm_19028	1	2.1	2	219	1.9	216	1e-24	Heat shock protein, putative OS=Ricinus communis GN=RCOM_0483320 PE=3 SV=1
elm_20465	1	2.1	2	245	1.9	127	3e-21	Putative uncharacterized protein OS=Glycine max PE=2 SV=1
elm_20701	1	2.1	2	388	1.9	387	4e-28	Predicted protein OS=Populus trichocarpa GN=POPTRDRAFT_644265 PE=4 SV=1
elm_21083	1	2.1	2	295	1.9	293	7e-32	Whole genome shotgun sequence of line PN40024, scaffold_128.assembly12x (Fragment) OS=Vitis vinifera GN=GSVIVT01000081001 PE=4 SV=1
elm_22110	1	2.1	2	271	1.9	128	3e-31	Predicted protein OS=Populus trichocarpa GN=POPTRDRAFT_804519 PE=4 SV=1
elm_22250	1	2.1	2	238	1.9	236	1e-23	Putative uncharacterized protein At1g62390 (Fragment) OS=Arabidopsis thaliana GN=At1g62390 PE=2 SV=1

## Sheet: EF+F vs F and C
		red=defense response		list sorted after Rstat
UniTrans	EF+F	EF+F pp10000	# of ESTs	Length	Rstat	Longest ORF	Top UP E-value	Top Uniprot Description
elm_00017	1038	61.2	1769	1252	386.9	725	4e-168	Predicted protein OS=Populus trichocarpa GN=POPTRDRAFT_771064 PE=4 SV=1
elm_00400	280	16.5	498	981	112.4	865	1e-143	Primary amine oxidase OS=Ricinus communis GN=RCOM_1679960 PE=3 SV=1
elm_00320	1	0.1	144	755	111.9	431	1e-54	Wound-induced protein WIN2 OS=Solanum tuberosum GN=WIN2 PE=2 SV=1
elm_00278	3	0.2	139	895	111.8	636	2e-77	Predicted protein OS=Populus trichocarpa GN=POPTRDRAFT_640411 PE=4 SV=1
elm_00052	349	20.6	567	1261	110.8	948	1e-162	Primary amine oxidase OS=Ricinus communis GN=RCOM_1679960 PE=3 SV=1
elm_00330	3	0.2	116	1341	74.9	1052	6e-125	Beta-1,3-glucanase OS=Citrus sinensis GN=gns1 PE=2 SV=1
elm_00045	172	10.1	311	1129	68.2	747	1e-115	Primary amine oxidase OS=Ricinus communis GN=RCOM_1679960 PE=3 SV=1
elm_00394	7	0.4	98	862	62.4	482	1e-70	Major allergen Pru av 1 OS=Prunus avium GN=PRUA1 PE=1 SV=1
elm_00549	1	0.1	67	1135	60.3	359	5e-119	Predicted protein (Fragment) OS=Populus trichocarpa GN=POPTRDRAFT_233978 PE=3 SV=1
elm_00129	217	12.8	302	686	58.6	224	6e-24	Whole genome shotgun sequence of line PN40024, scaffold_19.assembly12x (Fragment) OS=Vitis vinifera GN=GSVIVT01016438001 PE=4 SV=1
elm_00569	1	0.1	76	944	58.1	223	1e-96	Thaumatin-like protein (Fragment) OS=Pyrus x bretschneideri GN=TLP PE=2 SV=1
elm_00178	81	4.8	189	614	50.2	277	2e-45	Coproporphyrinogen-III oxidase, chloroplastic OS=Nicotiana tabacum GN=CPX PE=2 SV=1
elm_01246	3	0.2	49	758	50	496	2e-76	Beta-carotene hydroxylase OS=Coffea arabica GN=bCHY PE=2 SV=1
elm_00124	114	6.7	219	1539	39.4	1271	1e-118	Whole genome shotgun sequence of line PN40024, scaffold_11.assembly12x (Fragment) OS=Vitis vinifera GN=GSVIVT01011897001 PE=4 SV=1
elm_00170	61	3.6	188	986	36.2	935	2e-54	Lectin-B OS=Phytolacca americana PE=1 SV=1
elm_00245	30	1.8	133	866	32	365	2e-36	Auxin-repressed protein OS=Elaeagnus umbellata PE=4 SV=2
elm_00520	39	2.3	105	569	31.5	521	2e-85	Predicted protein OS=Populus trichocarpa GN=POPTRDRAFT_771064 PE=4 SV=1
elm_00486	6	0.4	72	1584	30.6	818	0	Predicted protein OS=Populus trichocarpa GN=POPTRDRAFT_709036 PE=3 SV=1
elm_01096	10	0.6	38	1072	28.8	1055	0	NADH-plastoquinone oxidoreductase subunit 5 (Fragment) OS=Zelkova serrata GN=ndhF PE=4 SV=1
elm_00418	8	0.5	86	1031	26.8	620	6e-101	Whole genome shotgun sequence of line PN40024, scaffold_20.assembly12x (Fragment) OS=Vitis vinifera GN=GSVIVT01017899001 PE=4 SV=1
elm_00723	7	0.4	51	754	24.8	254	7e-77	Predicted protein OS=Populus trichocarpa GN=POPTRDRAFT_707134 PE=4 SV=1
elm_01152	3	0.2	31	779	22.9	302	6e-88	Predicted protein (Fragment) OS=Populus trichocarpa GN=POPTRDRAFT_710171 PE=4 SV=1
elm_00797	4	0.2	45	1059	21.5	962	2e-153	Leucoanthocyanidin dioxgenase OS=Vitis labrusca x Vitis vinifera GN=KyLDOX1 PE=3 SV=1
elm_00063	151	8.9	292	2461	20.8	2168	1e-72	Sieve element-occluding protein 3 OS=Medicago truncatula GN=SEO3 PE=2 SV=1
elm_01349	3	0.2	27	823	20.5	490	7e-51	Putative uncharacterized protein OS=Glycine max PE=2 SV=1
elm_00563	12	0.7	63	1146	19.8	658	4e-78	Predicted protein OS=Populus trichocarpa GN=POPTRDRAFT_752623 PE=4 SV=1
elm_00545	39	2.3	85	695	19.7	612	3e-36	Anthranilate N-benzoyltransferase protein, putative OS=Ricinus communis GN=RCOM_0721180 PE=4 SV=1
elm_00133	181	10.7	286	2041	19.2	305	4e-55	NAD(P)H-quinone oxidoreductase subunit 6, chloroplastic OS=Guizotia abyssinica GN=ndhG PE=3 SV=1
elm_00551	40	2.4	76	564	19	358	3e-43	Whole genome shotgun sequence of line PN40024, scaffold_8.assembly12x (Fragment) OS=Vitis vinifera GN=GSVIVT01035586001 PE=3 SV=1
elm_01063	1	0.1	36	503	18.4	473	5e-34	Predicted protein OS=Populus trichocarpa GN=POPTRDRAFT_640411 PE=4 SV=1
elm_00349	39	2.3	121	637	18.1	369	7e-56	Peptidyl-prolyl isomerase FKBP12 OS=Vicia faba GN=FKBP12 PE=1 SV=1
elm_00416	44	2.6	89	1154	18.1	732	2e-122	Putative uncharacterized protein OS=Ricinus communis GN=RCOM_0530660 PE=4 SV=1
elm_01750	2	0.1	22	547	18.1	152	2e-21	Whole genome shotgun sequence of line PN40024, scaffold_35.assembly12x (Fragment) OS=Vitis vinifera GN=GSVIVT01023109001 PE=4 SV=1
elm_01462	1	0.1	25	768	17.7	542	3e-33	Predicted protein OS=Populus trichocarpa GN=POPTRDRAFT_561736 PE=4 SV=1
elm_01377	1	0.1	28	680	17.2	584	2e-62	Whole genome shotgun sequence of line PN40024, scaffold_1.assembly12x (Fragment) OS=Vitis vinifera GN=GSVIVT01008968001 PE=4 SV=1
elm_00160	111	6.5	184	1325	15.7	1090	0	Malate dehydrogenase OS=Vitis vinifera GN=GSVIVT01036965001 PE=3 SV=1
elm_00782	20	1.2	76	667	15.5	340	5e-33	Nitrate transporter, putative OS=Ricinus communis GN=RCOM_0352860 PE=4 SV=1
elm_02542	3	0.2	14	641	15.4	520	2e-38	DNA binding protein, putative OS=Ricinus communis GN=RCOM_1433520 PE=4 SV=1
elm_00627	49	2.9	69	614	15.2	367	1e-21	Transcription factor bHLH149 OS=Arabidopsis thaliana GN=BHLH149 PE=2 SV=1
elm_02427	4	0.2	34	498	15.2	200	1e-64	30S ribosomal protein S2, chloroplastic OS=Morus indica GN=rps2 PE=3 SV=1
elm_00982	6	0.4	39	276	15.1	263	1e-31	Histone H3.2 OS=Triticum aestivum PE=1 SV=2
elm_00575	24	1.4	70	860	15	482	2e-70	Putative uncharacterized protein OS=Medicago truncatula PE=2 SV=1
elm_00761	3	0.2	50	725	14.5	667	4e-98	Catalase CAT1 OS=Manihot esculenta PE=2 SV=1
elm_00417	16	0.9	82	1215	14	1136	0	Whole genome shotgun sequence of line PN40024, scaffold_1.assembly12x (Fragment) OS=Vitis vinifera GN=GSVIVT01008848001 PE=3 SV=1
elm_02592	1	0.1	16	447	13.9	437	7e-53	Predicted protein OS=Populus trichocarpa GN=POPTRDRAFT_798608 PE=4 SV=1
elm_00469	28	1.7	76	1125	13.5	710	2e-135	1-aminocyclopropane-1-carboxylate oxidase (Fragment) OS=Morus alba PE=2 SV=1
elm_04198	1	0.1	15	393	13	383	4e-39	Whole genome shotgun sequence of line PN40024, scaffold_131.assembly12x (Fragment) OS=Vitis vinifera GN=GSVIVT01000288001 PE=4 SV=1
elm_02136	2	0.1	20	521	12.9	517	2e-81	Bel1 homeotic protein, putative OS=Ricinus communis GN=RCOM_0418780 PE=3 SV=1
elm_01292	9	0.5	33	458	12.6	372	8e-57	Lipoxygenase OS=Populus trichocarpa GN=POPTRDRAFT_782901 PE=3 SV=1
elm_01142	2	0.1	31	623	12.5	269	2e-62	Superoxide dismutase (Fragment) OS=Fagus sylvatica GN=sod1 PE=2 SV=1
elm_00724	16	0.9	51	1383	12.2	827	1e-62	Putative uncharacterized protein OS=Ricinus communis GN=RCOM_1120980 PE=4 SV=1
elm_00920	4	0.2	43	538	12.1	311	9e-50	Putative uncharacterized protein OS=Glycine max PE=2 SV=1
elm_02346	1	0.1	14	276	12	270	3e-44	Ubiquitin-like modifier-activating enzyme 5 OS=Oryza sativa subsp. japonica GN=Os02g0506500 PE=2 SV=1
elm_00946	8	0.5	41	875	11.9	580	5e-53	Predicted protein OS=Populus trichocarpa GN=POPTRDRAFT_830718 PE=4 SV=1
elm_01124	7	0.4	33	836	11.6	458	5e-35	Putative uncharacterized protein OS=Vitis vinifera GN=VITISV_036981 PE=4 SV=1
elm_01049	4	0.2	34	550	11.4	240	1e-30	Auxin-repressed 12.5 kDa protein, putative OS=Ricinus communis GN=RCOM_1673900 PE=4 SV=1
elm_01150	5	0.3	43	840	11.4	356	4e-58	Putative membrane protein ycf1 OS=Morus indica GN=ycf1 PE=3 SV=1
elm_00754	10	0.6	57	603	11.1	552	9e-76	Chlorophyll a/b-binding protein type I (Fragment) OS=Malus domestica PE=2 SV=1
elm_03304	4	0.2	10	392	11.1	279	1e-35	Pyrroline-5-carboxylate reductase OS=Actinidia chinensis PE=2 SV=1
elm_02535	1	0.1	13	435	11	416	5e-49	Putative uncharacterized protein (Fragment) OS=Glycine max PE=2 SV=1
elm_01350	16	0.9	55	471	10.9	446	7e-57	Os08g0524600 protein (Fragment) OS=Oryza sativa subsp. japonica GN=Os08g0524600 PE=4 SV=1
elm_02015	3	0.2	19	662	10.8	520	6e-61	Whole genome shotgun sequence of line PN40024, scaffold_16.assembly12x (Fragment) OS=Vitis vinifera GN=GSVIVT01015275001 PE=4 SV=1
elm_00917	9	0.5	39	1206	10.3	698	1e-112	Early-responsive to dehydration 4 OS=Brassica campestris PE=2 SV=1
elm_04049	1	0.1	10	431	10.3	386	6e-44	Putative uncharacterized protein OS=Ricinus communis GN=RCOM_1035810 PE=4 SV=1
elm_00266	48	2.8	130	1377	10.1	503	5e-143	Triosephosphate isomerase, chloroplastic OS=Fragaria ananassa GN=TPI PE=2 SV=1
elm_02540	3	0.2	15	769	10	268	6e-46	Transcription factor, putative OS=Ricinus communis GN=RCOM_0300630 PE=4 SV=1
elm_02902	1	0.1	12	328	10	272	7e-21	Putative uncharacterized protein OS=Vitis vinifera GN=VITISV_000986 PE=3 SV=1
elm_05539	2	0.1	8	282	10	270	6e-43	Whole genome shotgun sequence of line PN40024, scaffold_23.assembly12x (Fragment) OS=Vitis vinifera GN=GSVIVT01018824001 PE=4 SV=1
elm_02312	2	0.1	17	492	9.9	416	8e-79	Putative uncharacterized protein OS=Glycine max PE=2 SV=1
elm_00358	63	3.7	96	1007	9.8	581	6e-76	Putative uncharacterized protein OS=Populus trichocarpa x Populus deltoides PE=2 SV=1
elm_00629	11	0.6	57	1021	9.7	284	7e-91	Serine-threonine protein kinase, plant-type, putative OS=Ricinus communis GN=RCOM_0174740 PE=4 SV=1
elm_01094	10	0.6	59	535	9.7	477	9e-59	60S ribosomal protein L27 OS=Pisum sativum GN=RPL27 PE=2 SV=1
elm_01100	9	0.5	33	450	9.7	247	1e-34	6-phosphogluconate dehydrogenase, decarboxylating OS=Ricinus communis GN=RCOM_0901440 PE=3 SV=1
elm_02811	2	0.1	14	508	9.5	500	7e-73	ATP synthase gamma chain OS=Ricinus communis GN=RCOM_1107030 PE=3 SV=1
elm_04223	1	0.1	8	381	9.5	380	4e-38	Putative uncharacterized protein OS=Medicago truncatula PE=2 SV=1
elm_05112	2	0.1	9	424	9.5	418	1e-76	B2 protein, putative OS=Ricinus communis GN=RCOM_1677160 PE=4 SV=1
elm_01504	2	0.1	24	786	9.4	629	3e-78	Probable mannitol dehydrogenase OS=Fragaria ananassa GN=CAD PE=2 SV=1
elm_02038	1	0.1	20	453	9.3	420	2e-43	Predicted protein OS=Populus trichocarpa GN=POPTRDRAFT_792358 PE=4 SV=1
elm_02908	2	0.1	12	668	9.3	662	1e-104	Predicted protein OS=Populus trichocarpa GN=POPTRDRAFT_724942 PE=4 SV=1
elm_00913	15	0.9	39	970	9.1	794	2e-124	Predicted protein OS=Populus trichocarpa GN=POPTRDRAFT_813719 PE=3 SV=1
elm_03558	1	0.1	11	328	9	316	2e-49	Asparaginyl-tRNA synthetase, cytoplasmic 1 OS=Arabidopsis thaliana GN=SYNC1 PE=2 SV=1
elm_01294	4	0.2	32	537	8.9	353	5e-66	Ubiquitin carrier protein OS=Populus trichocarpa GN=POPTRDRAFT_829971 PE=3 SV=1
elm_00927	5	0.3	39	575	8.8	550	2e-92	Polyubiquitin OS=Vicia faba PE=2 SV=1
elm_00487	29	1.7	76	795	8.7	398	4e-33	Putative uncharacterized protein OS=Glycine max PE=4 SV=1
elm_00683	13	0.8	53	1107	8.7	826	8e-132	Plasma membrane ATPase 4 OS=Nicotiana plumbaginifolia GN=PMA4 PE=2 SV=1
elm_01093	25	1.5	39	447	8.7	191	6e-27	Brassinosteroid receptor OS=Pisum sativum GN=LKA PE=2 SV=1
elm_01559	1	0.1	27	523	8.7	328	9e-43	Chlorophyll a-b binding protein 2, chloroplastic OS=Oryza sativa subsp. japonica GN=CAB2R PE=2 SV=2
elm_03723	2	0.1	14	295	8.7	289	1e-27	UPF0139 membrane protein At5g07960 OS=Arabidopsis thaliana GN=At5g07960 PE=2 SV=1
elm_04411	2	0.1	8	492	8.7	489	4e-43	Whole genome shotgun sequence of line PN40024, scaffold_7.assembly12x (Fragment) OS=Vitis vinifera GN=GSVIVT01033575001 PE=4 SV=1
elm_00260	48	2.8	125	1333	8.6	806	1e-169	Chloroplast sedoheptulose-1,7-bisphosphatase OS=Morus alba var. multicaulis PE=2 SV=1
elm_02589	2	0.1	13	719	8.6	580	4e-58	Predicted protein OS=Populus trichocarpa GN=POPTRDRAFT_660506 PE=4 SV=1
elm_00461	41	2.4	79	861	8.5	584	2e-68	Putative uncharacterized protein OS=Glycine max PE=2 SV=1
elm_02365	2	0.1	14	468	8.5	235	5e-24	Predicted protein OS=Populus trichocarpa GN=POPTRDRAFT_709036 PE=3 SV=1
elm_00326	45	2.7	117	1289	8.4	860	2e-152	Aquaporin PIP1-3 OS=Arabidopsis thaliana GN=PIP1-3 PE=1 SV=1
elm_00711	31	1.8	51	1435	8.4	962	0	Putative uncharacterized protein OS=Vitis vinifera GN=VITISV_039680 PE=4 SV=1
elm_01809	4	0.2	22	428	8.4	419	5e-29	Putative uncharacterized protein OS=Glycine max PE=2 SV=1
elm_00248	81	4.8	135	553	8.3	404	5e-64	30S ribosomal protein S8, chloroplastic OS=Morus indica GN=rps8 PE=3 SV=1
elm_00798	12	0.7	47	801	8.3	534	5e-75	Phosphoribulose kinase, putative OS=Ricinus communis GN=RCOM_1316960 PE=4 SV=1
elm_01023	8	0.5	35	643	8.3	560	8e-76	Glutamine synthetase cytosolic isozyme OS=Medicago sativa PE=2 SV=1
elm_01538	4	0.2	23	710	8.3	695	2e-111	Proteasome subunit alpha type OS=Glycine max PE=2 SV=1
elm_01758	1	0.1	19	768	8.3	377	9e-66	Predicted protein OS=Populus trichocarpa GN=POPTRDRAFT_642190 PE=3 SV=1
elm_02737	5	0.3	15	412	8.3	320	3e-52	40S ribosomal protein S24 OS=Vitis vinifera GN=VITISV_035625 PE=3 SV=1
elm_02904	3	0.2	15	691	8.3	327	3e-57	Whole genome shotgun sequence of line PN40024, scaffold_130.assembly12x (Fragment) OS=Vitis vinifera GN=GSVIVT01000243001 PE=4 SV=1
elm_00483	57	3.4	92	673	8.2	474	2e-34	CCR protein OS=x Citrofortunella mitis PE=2 SV=1
elm_03380	1	0.1	12	469	8.2	250	9e-34	Peptide transporter, putative OS=Ricinus communis GN=RCOM_0776160 PE=3 SV=1
elm_01172	3	0.2	31	1049	8.1	794	4e-153	Putative uncharacterized protein OS=Vitis vinifera GN=VITISV_027403 PE=3 SV=1
elm_01542	1	0.1	25	377	8.1	364	9e-50	60S ribosomal protein L13a, putative OS=Ricinus communis GN=RCOM_1019840 PE=3 SV=1
elm_03235	1	0.1	10	351	8.1	236	8e-28	10-hydroxygeraniol oxidoreductase OS=Camptotheca acuminata PE=2 SV=1
elm_03811	1	0.1	10	476	8.1	227	8e-43	Whole genome shotgun sequence of line PN40024, scaffold_66.assembly12x (Fragment) OS=Vitis vinifera GN=GSVIVT01032517001 PE=4 SV=1
elm_00441	23	1.4	78	1090	8	665	8e-113	GTP-binding nuclear protein Ran/TC4 OS=Vicia faba PE=2 SV=1
elm_00659	15	0.9	61	785	8	191	1e-67	Malate dehydrogenase OS=Prunus persica GN=mdh1 PE=2 SV=1
elm_00738	11	0.6	52	668	8	432	1e-46	60S ribosomal protein L35 OS=Euphorbia esula GN=RPL35 PE=2 SV=1
elm_00940	21	1.2	41	721	7.9	492	3e-47	Whole genome shotgun sequence of line PN40024, scaffold_11.assembly12x (Fragment) OS=Vitis vinifera GN=GSVIVT01011897001 PE=4 SV=1
elm_01262	15	0.9	29	997	7.9	560	3e-97	Lactoylglutathione lyase, putative OS=Ricinus communis GN=RCOM_0473450 PE=4 SV=1
elm_04440	1	0.1	8	479	7.9	382	1e-58	2-alkenal reductase OS=Artemisia annua GN=Dbr1 PE=2 SV=1
elm_00693	38	2.2	55	999	7.8	464	4e-115	Putative uncharacterized protein OS=Glycine max PE=2 SV=1
elm_00766	9	0.5	49	861	7.8	407	4e-80	Whole genome shotgun sequence of line PN40024, scaffold_48.assembly12x (Fragment) OS=Vitis vinifera GN=GSVIVT01027613001 PE=3 SV=1
elm_00926	11	0.6	47	1090	7.7	543	5e-45	Putative uncharacterized protein OS=Cleome spinosa PE=4 SV=1
elm_01471	2	0.1	25	302	7.7	286	9e-27	AP2/ERF domain-containing transcription factor OS=Populus trichocarpa GN=TINYL14 PE=4 SV=1
elm_02209	5	0.3	20	539	7.7	461	7e-34	Putative uncharacterized protein OS=Glycine max PE=2 SV=1
elm_00387	53	3.1	90	1283	7.6	824	5e-121	Whole genome shotgun sequence of line PN40024, scaffold_2.assembly12x (Fragment) OS=Vitis vinifera GN=GSVIVT01017340001 PE=4 SV=1
elm_00489	27	1.6	80	818	7.6	494	1e-84	Os10g0465800 protein OS=Oryza sativa subsp. japonica GN=OSJNBa0006L06.3 PE=4 SV=1
elm_01485	5	0.3	25	950	7.6	688	4e-152	Amino acid transporter, putative OS=Ricinus communis GN=RCOM_0562460 PE=4 SV=1
elm_02290	3	0.2	25	731	7.6	564	3e-104	Protein translocase, putative OS=Ricinus communis GN=RCOM_0739500 PE=4 SV=1
elm_00680	38	2.2	53	1035	7.5	131	2e-116	Whole genome shotgun sequence of line PN40024, scaffold_127.assembly12x (Fragment) OS=Vitis vinifera GN=GSVIVT01013734001 PE=4 SV=1
elm_01210	8	0.5	33	783	7.5	361	2e-37	Putative uncharacterized protein OS=Ricinus communis GN=RCOM_1143570 PE=4 SV=1
elm_02140	4	0.2	21	482	7.5	471	4e-67	Catalase OS=Phaseolus aureus PE=2 SV=1
elm_02657	2	0.1	15	557	7.5	164	5e-45	Cytochrome P450, putative OS=Ricinus communis GN=RCOM_1679950 PE=3 SV=1
elm_00611	33	1.9	93	626	7.4	449	2e-81	Calmodulin OS=Lilium longiflorum PE=2 SV=2
elm_03031	1	0.1	11	376	7.4	370	2e-33	Putative uncharacterized protein OS=Glycine max PE=2 SV=1
elm_00419	44	2.6	86	1581	7.3	1532	0	Predicted protein OS=Populus trichocarpa GN=POPTRDRAFT_564455 PE=3 SV=1
elm_01236	18	1.1	31	685	7.3	402	2e-26	Putative uncharacterized protein OS=Ricinus communis GN=RCOM_1046300 PE=4 SV=1
elm_01881	1	0.1	18	643	7.3	461	1e-101	Predicted protein OS=Populus trichocarpa GN=POPTRDRAFT_920775 PE=3 SV=1
elm_02339	2	0.1	14	540	7.3	537	5e-79	Isocitrate dehydrogenase (NADP+) OS=Apium graveolens GN=idhc PE=2 SV=1
elm_02489	2	0.1	14	633	7.3	458	2e-38	Putative uncharacterized protein OS=Glycine max PE=2 SV=1
elm_03337	2	0.1	14	478	7.3	429	1e-67	14-3-3 protein OS=Camellia sinensis PE=2 SV=1
elm_00382	53	3.1	95	839	7.2	620	1e-41	Putative uncharacterized protein OS=Glycine max PE=2 SV=1
elm_00490	31	1.8	77	1206	7.2	704	2e-97	Cytochrome b561 OS=Citrullus lanatus GN=CLb561A PE=2 SV=1
elm_00827	17	1	55	523	7.2	131	3e-32	Whole genome shotgun sequence of line PN40024, scaffold_4.assembly12x (Fragment) OS=Vitis vinifera GN=GSVIVT01024550001 PE=4 SV=1
elm_01116	6	0.4	32	682	7.2	526	5e-70	Putative uncharacterized protein OS=Ricinus communis GN=RCOM_1000460 PE=4 SV=1
elm_01523	4	0.2	23	1114	7.2	993	1e-70	DNA binding protein, putative OS=Ricinus communis GN=RCOM_1034530 PE=4 SV=1
elm_00396	43	2.5	89	862	7.1	437	6e-33	Putative uncharacterized protein OS=Ricinus communis GN=RCOM_0353580 PE=4 SV=1
elm_00970	9	0.5	37	727	7.1	501	5e-71	Histone H3.2 OS=Triticum aestivum PE=1 SV=2
elm_01123	11	0.6	32	1435	7.1	692	2e-34	Whole genome shotgun sequence of line PN40024, scaffold_80.assembly12x (Fragment) OS=Vitis vinifera GN=GSVIVT01036046001 PE=4 SV=1
elm_01343	5	0.3	27	657	7.1	198	2e-62	Aldehyde dehydrogenase OS=Vitis pseudoreticulata GN=ALDH2a PE=2 SV=1
elm_01360	3	0.2	32	502	7.1	480	6e-42	HMG1/2-like protein OS=Glycine max PE=2 SV=1
elm_01548	7	0.4	24	578	7.1	550	2e-38	Ferritin OS=Populus trichocarpa GN=POPTRDRAFT_747872 PE=3 SV=1
elm_03945	1	0.1	9	504	7.1	228	4e-35	Autophagy-related protein 3 OS=Arabidopsis thaliana GN=ATG3 PE=2 SV=2
elm_04766	1	0.1	9	311	7.1	301	4e-37	Predicted protein OS=Populus trichocarpa GN=POPTRDRAFT_802600 PE=4 SV=1
elm_00460	29	1.7	76	1099	7	446	2e-127	Putative uncharacterized protein OS=Glycine max PE=2 SV=1
elm_00468	51	3	83	484	7	293	3e-30	40S ribosomal protein S29, putative OS=Ricinus communis GN=RCOM_1587780 PE=4 SV=1
elm_00752	17	1	53	1158	7	908	9e-139	Predicted protein OS=Populus trichocarpa GN=POPTRDRAFT_551702 PE=4 SV=1
elm_00914	8	0.5	41	1034	7	746	6e-120	Tonoplast intrinsic protein, putative OS=Ricinus communis GN=RCOM_1492500 PE=3 SV=1
elm_01120	9	0.5	35	1067	7	551	3e-121	40S ribosomal protein S2, putative OS=Ricinus communis GN=RCOM_1577790 PE=3 SV=1
elm_01797	5	0.3	21	482	7	390	7e-63	Putative uncharacterized protein OS=Glycine max PE=2 SV=1
elm_02299	1	0.1	15	871	7	452	1e-77	Predicted protein OS=Populus trichocarpa GN=POPTRDRAFT_642190 PE=3 SV=1
elm_04442	2	0.1	8	365	7	360	5e-35	Pyruvate dehydrogenase, putative OS=Ricinus communis GN=RCOM_0632150 PE=4 SV=1
elm_00661	10	0.6	54	832	6.9	805	1e-136	Adenosylhomocysteinase OS=Catharanthus roseus GN=SAHH PE=2 SV=1
elm_01213	21	1.2	33	1269	6.9	1018	2e-143	3-ketoacyl CoA thiolase 1 OS=Petunia hybrida PE=2 SV=1
elm_01311	23	1.4	31	518	6.9	502	1e-78	Putative uncharacterized protein OS=Ricinus communis GN=RCOM_0530660 PE=4 SV=1
elm_01658	2	0.1	25	334	6.9	307	2e-29	Putative uncharacterized protein OS=Glycine max PE=2 SV=1
elm_01663	1	0.1	21	951	6.9	926	1e-137	Amino acid transporter, putative OS=Ricinus communis GN=RCOM_0012320 PE=4 SV=1
elm_00517	22	1.3	68	1087	6.8	788	3e-119	Putative uncharacterized protein OS=Glycine max PE=2 SV=1
elm_01052	22	1.3	34	666	6.8	591	8e-51	Putative uncharacterized protein OS=Ricinus communis GN=RCOM_1445430 PE=4 SV=1
elm_01103	7	0.4	33	1188	6.8	527	4e-145	6-phosphogluconate dehydrogenase, decarboxylating OS=Arabidopsis thaliana GN=At3g02360 PE=1 SV=1
elm_01196	19	1.1	30	1382	6.8	333	3e-28	Putative puroindoline b protein OS=Triticum aestivum subsp. macha GN=pinb PE=2 SV=1
elm_01231	9	0.5	39	630	6.8	603	5e-64	Putative uncharacterized protein OS=Glycine max PE=2 SV=1
elm_02048	5	0.3	18	508	6.7	401	7e-60	Putative uncharacterized protein OS=Ricinus communis GN=RCOM_0923260 PE=4 SV=1
elm_02065	1	0.1	17	530	6.7	407	6e-74	Cytochrome b-c1 complex subunit Rieske, mitochondrial OS=Solanum tuberosum GN=FES1 PE=1 SV=1
elm_02093	1	0.1	17	355	6.7	269	2e-35	Putative uncharacterized protein At2g47690 (Fragment) OS=Arabidopsis thaliana GN=At2g47690 PE=2 SV=1
elm_02710	3	0.2	18	349	6.7	161	6e-44	Protein ycf2 OS=Morus indica GN=ycf2-A PE=3 SV=1
elm_03695	1	0.1	14	270	6.7	263	5e-32	RNA polymerase II C-terminal domain phosphatase-like 2 OS=Arabidopsis thaliana GN=CPL2 PE=1 SV=2
elm_00784	11	0.6	45	824	6.6	623	3e-109	Elongation factor Tu, chloroplastic OS=Glycine max GN=TUFA PE=3 SV=1
elm_01250	16	0.9	29	519	6.6	312	5e-21	Predicted protein OS=Populus trichocarpa GN=POPTRDRAFT_586068 PE=2 SV=1
elm_01340	11	0.6	30	550	6.6	452	7e-52	Whole genome shotgun sequence of line PN40024, scaffold_7.assembly12x (Fragment) OS=Vitis vinifera GN=GSVIVT01033526001 PE=4 SV=1
elm_03366	3	0.2	10	421	6.6	416	5e-48	Putative uncharacterized protein OS=Vitis vinifera GN=VITISV_009768 PE=4 SV=1
elm_00377	52	3.1	92	1038	6.5	818	2e-64	Predicted protein OS=Populus trichocarpa GN=POPTRDRAFT_574466 PE=4 SV=1
elm_01579	1	0.1	23	489	6.5	371	4e-42	Whole genome shotgun sequence of line PN40024, scaffold_31.assembly12x (Fragment) OS=Vitis vinifera GN=GSVIVT01022249001 PE=4 SV=1
elm_02154	3	0.2	23	483	6.5	166	2e-40	Putative uncharacterized protein OS=Zea mays PE=2 SV=1
elm_03218	2	0.1	19	436	6.5	264	3e-33	Predicted protein (Fragment) OS=Micromonas pusilla CCMP1545 GN=MICPUCDRAFT_23892 PE=4 SV=1
elm_00648	12	0.7	58	760	6.4	420	3e-56	Chloroplast photosystem II PsbR OS=Prosopsis juliflora GN=PsbR PE=2 SV=1
elm_00800	28	1.7	45	1007	6.4	854	7e-134	Whole genome shotgun sequence of line PN40024, scaffold_100.assembly12x (Fragment) OS=Vitis vinifera GN=GSVIVT01010642001 PE=3 SV=1
elm_01407	7	0.4	37	538	6.4	511	6e-69	60S ribosomal protein L9, putative OS=Ricinus communis GN=RCOM_1315040 PE=4 SV=1
elm_02991	1	0.1	11	260	6.4	259	1e-30	Whole genome shotgun sequence of line PN40024, scaffold_89.assembly12x (Fragment) OS=Vitis vinifera GN=GSVIVT01037088001 PE=4 SV=1
elm_09658	1	0.1	4	249	6.4	247	2e-37	Whole genome shotgun sequence of line PN40024, scaffold_16.assembly12x (Fragment) OS=Vitis vinifera GN=GSVIVT01015254001 PE=3 SV=1
elm_00329	45	2.7	109	1614	6.3	860	0	S-adenosylmethionine synthetase OS=Ricinus communis GN=RCOM_1436370 PE=3 SV=1
elm_00577	39	2.3	64	918	6.3	671	1e-25	Polyphenol oxidase, chloroplast, putative OS=Ricinus communis GN=RCOM_0935110 PE=4 SV=1
elm_01980	1	0.1	18	378	6.3	361	7e-24	Bax inhibitor OS=Solanum lycopersicum GN=BI-1 PE=2 SV=1
elm_02028	5	0.3	17	741	6.3	683	2e-90	Predicted protein OS=Populus trichocarpa GN=POPTRDRAFT_568734 PE=4 SV=1
elm_02076	3	0.2	22	845	6.3	707	7e-106	Whole genome shotgun sequence of line PN40024, scaffold_122.assembly12x (Fragment) OS=Vitis vinifera GN=GSVIVT01013474001 PE=4 SV=1
elm_02927	1	0.1	13	506	6.3	500	2e-89	26S protease regulatory subunit 6B homolog OS=Arabidopsis thaliana GN=RPT3 PE=1 SV=1
elm_03061	1	0.1	17	315	6.3	199	5e-33	Predicted protein OS=Populus trichocarpa GN=POPTRDRAFT_825536 PE=4 SV=1
elm_00606	20	1.2	63	1048	6.2	650	2e-121	Putative chloroplast chlorophyll a/b-binding protein OS=Carya cathayensis GN=ABC PE=2 SV=1
elm_00650	34	2	61	909	6.2	517	1e-78	Putative uncharacterized protein OS=Zea mays PE=2 SV=1
elm_00781	17	1	46	1309	6.2	908	9e-159	NAD dependent epimerase/dehydratase, putative OS=Ricinus communis GN=RCOM_1683000 PE=4 SV=1
elm_01982	2	0.1	17	586	6.2	158	2e-72	5-methyltetrahydropteroyltriglutamate--homocysteine methyltransferase, putative OS=Ricinus communis GN=RCOM_1321820 PE=3 SV=1
elm_02013	5	0.3	19	346	6.2	333	8e-36	Putative uncharacterized protein OS=Glycine max PE=2 SV=1
elm_02130	5	0.3	16	682	6.2	673	4e-120	Caffeic acid 3-O-methyltransferase OS=Prunus dulcis GN=COMT1 PE=2 SV=1
elm_02933	4	0.2	11	453	6.2	238	6e-31	2-oxoglutarate/malate translocator, chloroplast, putative OS=Ricinus communis GN=RCOM_0821410 PE=4 SV=1
elm_03501	1	0.1	15	405	6.2	394	1e-60	Heat shock 70 kDa protein, putative OS=Ricinus communis GN=RCOM_0980870 PE=3 SV=1
elm_03972	1	0.1	8	444	6.2	435	2e-53	3'-N-debenzoyl-2'-deoxytaxol N-benzoyltransferase, putative OS=Ricinus communis GN=RCOM_1013800 PE=4 SV=1
elm_04215	1	0.1	8	341	6.2	280	1e-29	Putative uncharacterized protein OS=Populus trichocarpa PE=2 SV=1
elm_04984	1	0.1	13	335	6.2	321	5e-48	Jun activation domain binding protein, putative OS=Ricinus communis GN=RCOM_0204710 PE=4 SV=1
elm_09414	1	0.1	4	272	6.2	269	2e-31	Uncharacterized protein At3g17611 OS=Arabidopsis thaliana GN=At3g17611 PE=2 SV=1
elm_00670	13	0.8	55	998	6.1	713	1e-29	Putative uncharacterized protein OS=Vitis vinifera GN=VITISV_025473 PE=4 SV=1
elm_02941	1	0.1	11	286	6.1	275	7e-26	Acidic endochitinase OS=Cicer arietinum PE=2 SV=1
elm_00411	40	2.4	85	1685	6	854	0	Predicted protein OS=Populus trichocarpa GN=POPTRDRAFT_814507 PE=2 SV=1
elm_00726	19	1.1	52	939	6	666	9e-74	Putative uncharacterized protein OS=Glycine max PE=2 SV=1
elm_00818	17	1	44	498	6	152	1e-29	Predicted protein OS=Populus trichocarpa GN=POPTRDRAFT_644702 PE=3 SV=1
elm_01191	14	0.8	32	855	6	819	2e-129	Whole genome shotgun sequence of line PN40024, scaffold_38.assembly12x (Fragment) OS=Vitis vinifera GN=GSVIVT01024042001 PE=4 SV=1
elm_01271	9	0.5	28	778	6	407	5e-47	Thioredoxin h (Fragment) OS=Populus trichocarpa GN=PtrTrxh2 PE=4 SV=1
elm_01825	6	0.4	19	684	6	675	4e-122	Vacuolar H+-translocating inorganic pyrophosphatase OS=Populus trichocarpa GN=POPTRDRAFT_828371 PE=4 SV=1
elm_01889	1	0.1	18	878	6	473	2e-34	Whole genome shotgun sequence of line PN40024, scaffold_1003.assembly12x (Fragment) OS=Vitis vinifera GN=GSVIVT01002962001 PE=4 SV=1
elm_01952	5	0.3	18	565	6	430	1e-75	Lactoylglutathione lyase, putative OS=Ricinus communis GN=RCOM_1050970 PE=4 SV=1
elm_00889	10	0.6	42	1201	5.9	1058	1e-162	Aspartic proteinase 1 OS=Castanea mollissima PE=2 SV=1
elm_01125	11	0.6	34	677	5.9	586	5e-92	Predicted protein OS=Populus trichocarpa GN=POPTRDRAFT_820788 PE=4 SV=1
elm_01306	13	0.8	29	740	5.9	479	8e-56	Heat-shock protein, putative OS=Ricinus communis GN=RCOM_0450640 PE=3 SV=1
elm_01351	11	0.6	37	694	5.9	362	7e-26	60S acidic ribosomal protein P3-1 OS=Arabidopsis thaliana GN=RPP3A PE=1 SV=1
elm_01499	7	0.4	25	656	5.9	311	1e-40	Histone H4 OS=Silene latifolia GN=SlH4 PE=3 SV=3
elm_01955	7	0.4	17	399	5.9	392	2e-54	Putative uncharacterized protein OS=Medicago truncatula PE=2 SV=1
elm_02460	1	0.1	15	578	5.9	399	8e-50	Expressed protein OS=Arabidopsis thaliana GN=At2g46420 PE=2 SV=2
elm_05237	1	0.1	6	322	5.9	320	2e-32	Putative uncharacterized protein OS=Ricinus communis GN=RCOM_0679060 PE=4 SV=1
elm_05238	1	0.1	6	287	5.9	286	3e-29	Whole genome shotgun sequence of line PN40024, scaffold_72.assembly12x (Fragment) OS=Vitis vinifera GN=GSVIVT01034573001 PE=4 SV=1
elm_07374	1	0.1	6	271	5.9	264	1e-22	Plasma membrane H+ ATPase OS=Prunus persica GN=PPA2 PE=2 SV=1
elm_00496	34	2	72	822	5.8	587	1e-43	Putative uncharacterized protein OS=Ricinus communis GN=RCOM_0403780 PE=4 SV=1
elm_00538	31	1.8	67	786	5.8	395	2e-32	Putative uncharacterized protein OS=Populus trichocarpa PE=2 SV=1
elm_00605	15	0.9	66	712	5.8	385	7e-39	40S ribosomal protein S27-2 OS=Arabidopsis thaliana GN=RPS27B PE=2 SV=2
elm_00865	14	0.8	42	951	5.8	633	1e-59	Whole genome shotgun sequence of line PN40024, scaffold_67.assembly12x (Fragment) OS=Vitis vinifera GN=GSVIVT01032726001 PE=4 SV=1
elm_01789	6	0.4	19	485	5.8	419	3e-58	Chloroplast sedoheptulose-1,7-bisphosphatase OS=Morus alba var. multicaulis PE=2 SV=1
elm_02436	4	0.2	14	708	5.8	700	3e-37	ATP binding protein, putative OS=Ricinus communis GN=RCOM_0817620 PE=4 SV=1
elm_02849	2	0.1	12	615	5.8	321	3e-42	Whole genome shotgun sequence of line PN40024, scaffold_77.assembly12x (Fragment) OS=Vitis vinifera GN=GSVIVT01035000001 PE=3 SV=1
elm_00497	36	2.1	70	654	5.7	362	4e-56	NAD(P)H-quinone oxidoreductase subunit 3, chloroplastic OS=Morus indica GN=ndhC PE=3 SV=1
elm_00830	18	1.1	43	1103	5.7	869	4e-142	Cysteine synthase OS=Ricinus communis GN=RCOM_1615850 PE=3 SV=1
elm_00877	10	0.6	42	727	5.7	426	6e-70	1-aminocyclopropane-1-carboxylate oxidase (Fragment) OS=Morus alba PE=2 SV=1
elm_01272	10	0.6	31	425	5.7	231	9e-37	Putative uncharacterized protein OS=Glycine max PE=2 SV=1
elm_01524	11	0.6	23	511	5.7	185	8e-30	26S protease regulatory subunit 7 OS=Spinacia oleracea GN=RPT1 PE=2 SV=1
elm_01933	7	0.4	18	715	5.7	682	9e-99	Whole genome shotgun sequence of line PN40024, scaffold_15.assembly12x (Fragment) OS=Vitis vinifera GN=GSVIVT01014629001 PE=4 SV=1
elm_00294	40	2.4	111	1369	5.6	986	2e-178	Putative uncharacterized protein OS=Vitis vinifera GN=VITISV_026180 PE=4 SV=1
elm_00448	32	1.9	90	1337	5.6	1022	3e-164	Proton pyrophosphatase OS=Vigna radiata PE=2 SV=1
elm_01017	6	0.4	35	952	5.6	467	3e-71	TATA-binding protein-associated phosphoprotein, putative OS=Ricinus communis GN=RCOM_1618480 PE=4 SV=1
elm_01525	7	0.4	25	672	5.6	361	1e-61	Isopentenyl diphosphate isomerase 1 OS=Nicotiana tabacum GN=ipi1 PE=2 SV=1
elm_01646	3	0.2	21	324	5.6	300	1e-24	Catalase OS=Helianthus annuus PE=2 SV=1
elm_02194	3	0.2	21	369	5.6	235	9e-21	Putative uncharacterized protein OS=Glycine max PE=2 SV=1
elm_02376	2	0.1	14	701	5.6	432	3e-33	Whole genome shotgun sequence of line PN40024, scaffold_4.assembly12x (Fragment) OS=Vitis vinifera GN=GSVIVT01024793001 PE=4 SV=1
elm_02743	1	0.1	12	295	5.6	273	5e-24	Glutathione S-transferase 3 OS=Glycine max GN=GST3 PE=1 SV=1
elm_03480	5	0.3	10	512	5.6	507	6e-73	NADH-ubiquinone oxidoreductase 24 kDa subunit, mitochondrial OS=Arabidopsis thaliana GN=At4g02580 PE=1 SV=3
elm_04627	1	0.1	14	367	5.6	320	1e-40	Serpin-like protein (Fragment) OS=Citrus paradisi PE=2 SV=1
elm_05812	2	0.1	7	315	5.6	309	3e-44	Whole genome shotgun sequence of line PN40024, scaffold_16.assembly12x (Fragment) OS=Vitis vinifera GN=GSVIVT01015467001 PE=4 SV=1
elm_00527	29	1.7	70	608	5.5	434	9e-41	Whole genome shotgun sequence of line PN40024, scaffold_244.assembly12x (Fragment) OS=Vitis vinifera GN=GSVIVT01004944001 PE=4 SV=1
elm_00848	17	1	44	856	5.5	825	5e-161	Magnesium-protoporphyrin IX monomethyl ester [oxidative] cyclase, chloroplastic OS=Euphorbia esula GN=CRD1 PE=3 SV=1
elm_01056	10	0.6	34	745	5.5	362	2e-45	Whole genome shotgun sequence of line PN40024, scaffold_21.assembly12x (Fragment) OS=Vitis vinifera GN=GSVIVT01018352001 PE=3 SV=1
elm_01090	8	0.5	35	760	5.5	552	8e-35	Structural constituent of ribosome, putative OS=Ricinus communis GN=RCOM_1677380 PE=3 SV=1
elm_01558	11	0.6	23	889	5.5	409	5e-56	Putative uncharacterized protein OS=Glycine max PE=2 SV=1
elm_01986	1	0.1	18	512	5.5	265	5e-22	Fiber protein Fb11 OS=Zea mays PE=4 SV=1
elm_02698	4	0.2	13	619	5.5	556	3e-73	Predicted protein (Fragment) OS=Populus trichocarpa GN=POPTRDRAFT_416930 PE=4 SV=1
elm_03137	4	0.2	11	441	5.5	298	6e-34	NADH-cytochrome B5 reductase, putative OS=Ricinus communis GN=RCOM_0845080 PE=4 SV=1
elm_07678	1	0.1	9	369	5.5	365	7e-31	Predicted protein OS=Populus trichocarpa GN=POPTRDRAFT_728887 PE=4 SV=1
elm_00568	26	1.5	64	2183	5.4	611	0	Glutamyl-tRNA reductase OS=Vitis vinifera GN=VITISV_007402 PE=3 SV=1
elm_00618	25	1.5	63	711	5.4	626	5e-35	Predicted protein OS=Populus trichocarpa GN=POPTRDRAFT_1095368 PE=4 SV=1
elm_00811	10	0.6	44	869	5.4	783	2e-112	Geranylgeranyl hydrogenase OS=Glycine max GN=Ggh PE=4 SV=2
elm_02322	1	0.1	15	610	5.4	461	9e-35	Putative uncharacterized protein OS=Ricinus communis GN=RCOM_1573890 PE=4 SV=1
elm_02821	5	0.3	12	718	5.4	409	2e-53	Lipase, putative OS=Ricinus communis GN=RCOM_0680220 PE=4 SV=1
elm_03702	1	0.1	9	542	5.4	373	6e-45	Leucine-rich repeat protein OS=Glycine max PE=2 SV=1
elm_00505	27	1.6	71	1121	5.3	700	1e-58	Whole genome shotgun sequence of line PN40024, scaffold_0.assembly12x (Fragment) OS=Vitis vinifera GN=GSVIVT01008273001 PE=4 SV=1
elm_01137	12	0.7	31	1218	5.3	433	3e-77	NADH-plastoquinone oxidoreductase, putative OS=Ricinus communis GN=RCOM_0798140 PE=3 SV=1
elm_01362	6	0.4	27	751	5.3	356	2e-29	Putative uncharacterized protein OS=Ricinus communis GN=RCOM_0863040 PE=4 SV=1
elm_01480	8	0.5	24	1058	5.3	718	9e-52	Predicted protein OS=Populus trichocarpa GN=POPTRDRAFT_807937 PE=3 SV=1
elm_02402	4	0.2	15	533	5.3	176	5e-21	Putative uncharacterized protein OS=Populus trichocarpa PE=2 SV=1
elm_02405	3	0.2	15	448	5.3	325	5e-43	Predicted protein OS=Populus trichocarpa GN=POPTRDRAFT_640023 PE=4 SV=1
elm_03128	1	0.1	12	416	5.3	306	8e-53	Heat shock cognate 70 kDa protein 2 OS=Solanum lycopersicum GN=HSC-2 PE=2 SV=1
elm_00929	25	1.5	39	677	5.2	368	7e-63	50S ribosomal protein L14, chloroplastic OS=Coffea arabica GN=rpl14 PE=3 SV=1
elm_01003	25	1.5	39	643	5.2	412	6e-44	Glutaredoxin OS=Populus trichocarpa GN=PtrGrx14 PE=4 SV=1
elm_01164	3	0.2	31	746	5.2	473	2e-74	SKP1 component-like 1 OS=Humulus lupulus PE=2 SV=1
elm_01414	4	0.2	29	786	5.2	688	2e-96	Endoplasmin, putative OS=Ricinus communis GN=RCOM_1598250 PE=3 SV=1
elm_02356	6	0.4	15	549	5.2	525	2e-44	Whole genome shotgun sequence of line PN40024, scaffold_1.assembly12x (Fragment) OS=Vitis vinifera GN=GSVIVT01008949001 PE=4 SV=1
elm_02517	1	0.1	13	428	5.2	302	3e-38	Transcription factor, putative OS=Ricinus communis GN=RCOM_0300300 PE=4 SV=1
elm_02950	1	0.1	11	473	5.2	356	2e-61	N-rich protein, putative OS=Ricinus communis GN=RCOM_1311800 PE=4 SV=1
elm_04587	1	0.1	7	372	5.2	279	2e-35	Whole genome shotgun sequence of line PN40024, scaffold_49.assembly12x (Fragment) OS=Vitis vinifera GN=GSVIVT01027746001 PE=4 SV=1
elm_05195	1	0.1	7	466	5.2	242	9e-32	Tau class glutathione transferase GSTU14 OS=Populus trichocarpa PE=2 SV=1
elm_05203	1	0.1	7	391	5.2	301	1e-23	Nbs-lrr resistance protein OS=Populus trichocarpa GN=POPTRDRAFT_576722 PE=2 SV=1
elm_05257	1	0.1	7	343	5.2	337	7e-40	Poly(RC)-binding protein, putative OS=Ricinus communis GN=RCOM_0607560 PE=4 SV=1
elm_00588	18	1.1	62	849	5.1	452	2e-62	Whole genome shotgun sequence of line PN40024, scaffold_3.assembly12x (Fragment) OS=Vitis vinifera GN=GSVIVT01021436001 PE=3 SV=1
elm_00974	23	1.4	42	981	5.1	590	3e-89	Predicted protein OS=Populus trichocarpa GN=POPTRDRAFT_583263 PE=3 SV=1
elm_01021	10	0.6	36	597	5.1	403	1e-43	Whole genome shotgun sequence of line PN40024, scaffold_1.assembly12x (Fragment) OS=Vitis vinifera GN=GSVIVT01008919001 PE=4 SV=1
elm_01197	9	0.5	32	692	5.1	527	1e-29	Predicted protein OS=Populus trichocarpa GN=POPTRDRAFT_657316 PE=2 SV=1
elm_01948	5	0.3	34	535	5.1	266	8e-23	Ribulose bisphosphate carboxylase small chain 4, chloroplastic OS=Mesembryanthemum crystallinum GN=RBCS-4 PE=2 SV=1
elm_02258	2	0.1	16	486	5.1	483	8e-54	Putative 4-methyl-5(B-hydroxyethyl)-thiazol monophosphate biosynthesis enzyme OS=Capsicum chinense PE=2 SV=1
elm_03278	1	0.1	17	337	5.1	328	5e-32	Uncharacterized protein ORF91 OS=Phalaenopsis aphrodite subsp. formosana PE=4 SV=1
elm_03850	3	0.2	9	428	5.1	425	5e-78	Protein kinase Ck2 regulatory subunit 2 OS=Nicotiana tabacum GN=ck2beta2 PE=2 SV=1
elm_00381	33	1.9	91	1227	5	1046	1e-175	Transketolase, putative OS=Ricinus communis GN=RCOM_1611360 PE=4 SV=1
elm_00558	26	1.5	68	891	5	446	3e-83	Ubiquitin carrier protein OS=Elaeis guineensis var. tenera PE=2 SV=1
elm_00741	24	1.4	53	671	5	422	2e-75	60S ribosomal protein L23 OS=Arabidopsis thaliana GN=RPL23A PE=2 SV=3
elm_00813	14	0.8	46	889	5	494	2e-70	Al-induced protein OS=Gossypium hirsutum PE=2 SV=1
elm_00841	15	0.9	43	844	5	539	1e-49	Whole genome shotgun sequence of line PN40024, scaffold_14.assembly12x (Fragment) OS=Vitis vinifera GN=GSVIVT01014290001 PE=3 SV=1
elm_01082	8	0.5	33	1369	5	668	3e-143	Predicted protein (Fragment) OS=Populus trichocarpa GN=POPTRDRAFT_234964 PE=3 SV=1
elm_01746	5	0.3	20	708	5	421	5e-67	Probable 26S proteasome non-ATPase regulatory subunit 7 OS=Arabidopsis thaliana GN=RPN8 PE=2 SV=1
elm_01772	15	0.9	20	836	5	745	2e-33	Putative uncharacterized protein OS=Ricinus communis GN=RCOM_1609350 PE=4 SV=1
elm_02511	3	0.2	13	479	5	458	8e-49	Predicted protein (Fragment) OS=Populus trichocarpa GN=POPTRDRAFT_875730 PE=4 SV=1
elm_02955	1	0.1	11	435	5	380	2e-21	Whole genome shotgun sequence of line PN40024, scaffold_42.assembly12x (Fragment) OS=Vitis vinifera GN=GSVIVT01026228001 PE=4 SV=1
elm_03422	2	0.1	10	443	5	234	8e-27	Putative uncharacterized protein OS=Vitis vinifera GN=VITISV_002540 PE=4 SV=1
elm_04024	1	0.1	8	386	5	281	3e-50	Methylenetetrahydrofolate reductase (Fragment) OS=Vitis vinifera GN=GSVIVT01019374001 PE=3 SV=1
elm_05573	1	0.1	6	291	5	193	1e-32	Predicted protein (Fragment) OS=Populus trichocarpa GN=POPTRDRAFT_207134 PE=4 SV=1
elm_00540	27	1.6	67	1351	4.9	792	1e-113	ORFX (Fragment) OS=Arabidopsis thaliana PE=2 SV=1
elm_00639	27	1.6	58	696	4.9	441	2e-54	Light-inducible protein ATLS1 OS=Elaeis guineensis var. tenera PE=4 SV=1
elm_00695	28	1.7	52	1187	4.9	719	5e-92	Salt-tolerance protein, putative OS=Ricinus communis GN=RCOM_1287290 PE=4 SV=1
elm_00700	27	1.6	53	1174	4.9	874	1e-156	Inositol-3-phosphate synthase OS=Nicotiana paniculata GN=INPS1 PE=2 SV=1
elm_01165	8	0.5	33	560	4.9	459	2e-53	Whole genome shotgun sequence of line PN40024, scaffold_20.assembly12x OS=Vitis vinifera GN=GSVIVT01017723001 PE=4 SV=1
elm_01810	1	0.1	21	790	4.9	242	1e-76	Syntaxin, plant, putative OS=Ricinus communis GN=RCOM_0437400 PE=4 SV=1
elm_02619	2	0.1	13	774	4.9	308	5e-78	NAC domain protein, IPR003441 OS=Populus trichocarpa GN=NAC053 PE=4 SV=1
elm_03525	1	0.1	10	488	4.9	477	1e-38	Putative uncharacterized protein OS=Ricinus communis GN=RCOM_0341930 PE=4 SV=1
elm_05124	2	0.1	8	602	4.9	246	1e-54	Oligopeptide transporter OPT family (Fragment) OS=Populus trichocarpa GN=POPTRDRAFT_276414 PE=4 SV=1
elm_00601	21	1.2	59	965	4.8	733	2e-84	Predicted protein OS=Populus trichocarpa GN=POPTRDRAFT_565410 PE=2 SV=1
elm_00718	18	1.1	55	775	4.8	338	1e-55	Predicted protein OS=Populus trichocarpa GN=POPTRDRAFT_648993 PE=4 SV=1
elm_00777	27	1.6	46	778	4.8	341	3e-30	Putative uncharacterized protein OS=Glycine max PE=4 SV=1
elm_00788	22	1.3	45	839	4.8	509	7e-80	Probable NADH dehydrogenase [ubiquinone] 1 alpha subcomplex subunit 5, mitochondrial OS=Arabidopsis thaliana GN=At5g52840 PE=1 SV=1
elm_00820	22	1.3	45	559	4.8	276	2e-37	Putative uncharacterized protein OS=Glycine max PE=4 SV=1
elm_01018	17	1	41	653	4.8	623	3e-32	Putative uncharacterized protein OS=Glycine max PE=2 SV=1
elm_01068	16	0.9	56	537	4.8	203	4e-53	ADP-ribosylation factor OS=Vigna unguiculata GN=ARF PE=2 SV=3
elm_01226	23	1.4	29	1655	4.8	1381	0	Zeaxanthin epoxidase OS=Vitis vinifera GN=ZEP PE=2 SV=1
elm_01255	6	0.4	30	889	4.8	591	1e-69	ZIP transporter (Fragment) OS=Populus trichocarpa GN=POPTRDRAFT_203654 PE=4 SV=1
elm_01281	29	1.7	43	518	4.8	185	5e-28	Photosystem II reaction center protein K OS=Eucalyptus globulus subsp. globulus GN=psbK PE=3 SV=1
elm_01483	19	1.1	24	936	4.8	882	2e-64	Predicted protein OS=Populus trichocarpa GN=POPTRDRAFT_584621 PE=4 SV=1
elm_01804	5	0.3	19	851	4.8	837	1e-148	Preprotein translocase secy subunit, putative OS=Ricinus communis GN=RCOM_1251830 PE=3 SV=1
elm_02027	3	0.2	17	465	4.8	344	2e-52	Whole genome shotgun sequence of line PN40024, scaffold_77.assembly12x (Fragment) OS=Vitis vinifera GN=GSVIVT01034955001 PE=4 SV=1
elm_02769	3	0.2	12	717	4.8	432	6e-115	Neutral invertase OS=Daucus carota PE=2 SV=1
elm_04118	5	0.3	8	406	4.8	398	1e-51	Putative uncharacterized protein OS=Ricinus communis GN=RCOM_1442640 PE=4 SV=1
elm_05099	1	0.1	7	306	4.8	278	7e-42	Endosomal P24A protein, putative OS=Ricinus communis GN=RCOM_0701700 PE=4 SV=1
elm_00770	9	0.5	46	751	4.7	440	2e-69	60S ribosomal protein L27A OS=Vernicia fordii GN=RPL27A PE=2 SV=1
elm_01050	6	0.4	34	777	4.7	473	2e-55	S-adenosylmethionine decarboxylase, putative OS=Ricinus communis GN=RCOM_0596710 PE=4 SV=1
elm_01171	6	0.4	32	935	4.7	691	5e-91	Putative uncharacterized protein OS=Ricinus communis GN=RCOM_1593920 PE=4 SV=1
elm_01450	8	0.5	25	677	4.7	556	1e-76	T25K16.17 OS=Arabidopsis thaliana GN=At1g01180 PE=4 SV=1
elm_01709	3	0.2	22	758	4.7	374	2e-53	Putative uncharacterized protein OS=Glycine max PE=2 SV=1
elm_01856	2	0.1	21	483	4.7	471	5e-78	Elongation factor 2 OS=Beta vulgaris PE=2 SV=1
elm_01907	16	0.9	18	408	4.7	179	1e-26	Predicted protein OS=Populus trichocarpa GN=POPTRDRAFT_1113018 PE=4 SV=1
elm_02636	4	0.2	13	353	4.7	167	8e-26	Coproporphyrinogen-III oxidase, chloroplastic OS=Nicotiana tabacum GN=CPX PE=2 SV=1
elm_02926	3	0.2	12	320	4.7	271	9e-31	Whole genome shotgun sequence of line PN40024, scaffold_317.assembly12x (Fragment) OS=Vitis vinifera GN=GSVIVT01005971001 PE=4 SV=1
elm_03364	1	0.1	10	346	4.7	333	4e-51	Whole genome shotgun sequence of line PN40024, scaffold_259.assembly12x (Fragment) OS=Vitis vinifera GN=GSVIVT01005133001 PE=4 SV=1
elm_03376	1	0.1	10	333	4.7	253	9e-48	Putative uncharacterized protein Sb01g035100 OS=Sorghum bicolor GN=Sb01g035100 PE=4 SV=1
elm_03402	1	0.1	10	541	4.7	187	6e-77	Protein phosphatase 2C (PP2C) OS=Fagus sylvatica GN=pp2C2 PE=2 SV=1
elm_03504	1	0.1	10	314	4.7	312	8e-57	Auxin transporter protein 1 OS=Arabidopsis thaliana GN=AUX1 PE=1 SV=1
elm_03673	2	0.1	9	561	4.7	547	3e-34	Whole genome shotgun sequence of line PN40024, scaffold_67.assembly12x (Fragment) OS=Vitis vinifera GN=GSVIVT01032790001 PE=4 SV=1
elm_03852	3	0.2	9	499	4.7	375	8e-64	Alternative oxidase 2, mitochondrial OS=Glycine max GN=AOX2 PE=1 SV=2
elm_04105	1	0.1	8	353	4.7	351	5e-45	Whole genome shotgun sequence of line PN40024, scaffold_31.assembly12x (Fragment) OS=Vitis vinifera GN=GSVIVT01022207001 PE=3 SV=1
elm_04131	1	0.1	10	274	4.7	270	1e-26	NADPH:quinone oxidoreductase OS=Arabidopsis thaliana GN=NQR PE=1 SV=1
elm_07217	1	0.1	5	397	4.7	317	6e-41	Whole genome shotgun sequence of line PN40024, scaffold_50.assembly12x (Fragment) OS=Vitis vinifera GN=GSVIVT01028818001 PE=4 SV=1
elm_08236	1	0.1	4	285	4.7	277	6e-31	Predicted protein OS=Populus trichocarpa GN=POPTRDRAFT_832296 PE=2 SV=1
elm_09388	1	0.1	4	251	4.7	246	1e-27	Predicted protein OS=Populus trichocarpa GN=POPTRDRAFT_713245 PE=4 SV=1
elm_10054	1	0.1	4	301	4.7	246	4e-34	Whole genome shotgun sequence of line PN40024, scaffold_1.assembly12x (Fragment) OS=Vitis vinifera GN=GSVIVT01009943001 PE=4 SV=1
elm_00354	50	2.9	100	999	4.6	670	4e-93	Ribosomal protein L19 OS=Glycine max PE=2 SV=1
elm_00610	34	2	58	914	4.6	503	8e-43	Putative uncharacterized protein OS=Vitis vinifera GN=VITISV_011142 PE=4 SV=1
elm_00915	25	1.5	39	1055	4.6	650	2e-89	Predicted protein OS=Populus trichocarpa GN=POPTRDRAFT_821448 PE=4 SV=1
elm_01089	10	0.6	34	1008	4.6	458	7e-88	Ubiquitin carrier protein (Fragment) OS=Vitis vinifera GN=GSVIVT01020056001 PE=3 SV=1
elm_01738	4	0.2	20	796	4.6	383	9e-71	Putative uncharacterized protein OS=Vitis vinifera GN=VITISV_007014 PE=4 SV=1
elm_01828	16	0.9	19	1037	4.6	803	1e-162	DNA-directed RNA polymerase OS=Liquidambar styraciflua GN=rpoC2 PE=3 SV=1
elm_02137	12	0.7	16	458	4.6	245	2e-34	Cinnamyl alcohol dehydrogenase-like protein OS=Populus trichocarpa GN=CADL7 PE=3 SV=1
elm_02567	7	0.4	13	696	4.6	376	1e-43	Putative uncharacterized protein OS=Glycine max PE=2 SV=1
elm_02569	1	0.1	13	352	4.6	259	3e-28	Predicted protein OS=Populus trichocarpa GN=POPTRDRAFT_662774 PE=4 SV=1
elm_02749	4	0.2	12	841	4.6	827	8e-90	Oligopeptide transporter, putative OS=Ricinus communis GN=RCOM_1168110 PE=4 SV=1
elm_02781	4	0.2	12	655	4.6	647	9e-97	Whole genome shotgun sequence of line PN40024, scaffold_77.assembly12x (Fragment) OS=Vitis vinifera GN=GSVIVT01034964001 PE=3 SV=1
elm_03030	8	0.5	11	530	4.6	527	1e-55	Predicted protein OS=Populus trichocarpa GN=POPTRDRAFT_777498 PE=4 SV=1
elm_03057	5	0.3	11	628	4.6	519	2e-78	Peroxiredoxin, putative OS=Ricinus communis GN=RCOM_0913560 PE=4 SV=1
elm_04491	3	0.2	8	344	4.6	315	2e-46	Whole genome shotgun sequence of line PN40024, scaffold_1.assembly12x OS=Vitis vinifera GN=GSVIVT01009735001 PE=4 SV=1
elm_07343	1	0.1	5	427	4.6	426	4e-35	Predicted protein OS=Populus trichocarpa GN=POPTRDRAFT_741844 PE=4 SV=1
elm_00535	46	2.7	72	1007	4.5	665	3e-116	GTP-binding nuclear protein Ran/TC4 OS=Vicia faba PE=2 SV=1
elm_00620	49	2.9	81	416	4.5	391	4e-23	Low temperature and salt responsive protein OS=Solanum tuberosum GN=StLTSR PE=4 SV=1
elm_00623	33	1.9	68	977	4.5	593	1e-96	Whole genome shotgun sequence of line PN40024, scaffold_0.assembly12x (Fragment) OS=Vitis vinifera GN=GSVIVT01008028001 PE=3 SV=1
elm_00861	13	0.8	43	890	4.5	580	4e-50	Cucumber peeling cupredoxin, putative OS=Ricinus communis GN=RCOM_0614620 PE=4 SV=1
elm_00971	11	0.6	37	821	4.5	596	5e-93	Monodehydroascorbate reductase OS=Malus domestica PE=2 SV=1
elm_01092	7	0.4	33	779	4.5	365	5e-52	Autophagy-related protein 8C OS=Oryza sativa subsp. japonica GN=ATG8C PE=2 SV=1
elm_01393	8	0.5	26	1051	4.5	764	2e-103	Putative uncharacterized protein OS=Ricinus communis GN=RCOM_1682530 PE=4 SV=1
elm_01880	5	0.3	18	510	4.5	503	5e-80	Glutathione reductase OS=Populus trichocarpa GN=PtrcGR2 PE=3 SV=1
elm_01913	5	0.3	24	489	4.5	261	5e-41	Regulator of ribonuclease activity A, putative OS=Ricinus communis GN=RCOM_1078500 PE=3 SV=1
elm_02364	8	0.5	14	679	4.5	412	1e-68	Aconitate hydratase 2, mitochondrial OS=Arabidopsis thaliana GN=ACO2 PE=1 SV=2
elm_02630	4	0.2	13	415	4.5	340	5e-52	Vacuolar protein sorting-associated protein 2 homolog 1 OS=Arabidopsis thaliana GN=VPS2.1 PE=2 SV=2
elm_03642	1	0.1	12	348	4.5	333	1e-34	Whole genome shotgun sequence of line PN40024, scaffold_341.assembly12x (Fragment) OS=Vitis vinifera GN=GSVIVT01006270001 PE=4 SV=1
elm_03830	3	0.2	9	753	4.5	398	6e-27	Lon protease homolog (Fragment) OS=Vitis vinifera GN=GSVIVT01013264001 PE=3 SV=1
elm_04929	3	0.2	7	394	4.5	383	1e-59	Putative uncharacterized protein OS=Glycine max PE=2 SV=1
elm_05175	2	0.1	7	374	4.5	358	1e-54	Whole genome shotgun sequence of line PN40024, scaffold_26.assembly12x (Fragment) OS=Vitis vinifera GN=GSVIVT01020148001 PE=4 SV=1
elm_07269	2	0.1	5	475	4.5	265	3e-29	Putative uncharacterized protein OS=Ricinus communis GN=RCOM_1602580 PE=4 SV=1
elm_00390	29	1.7	99	745	4.4	287	2e-66	40S ribosomal protein S15a-1 OS=Arabidopsis thaliana GN=RPS15AA PE=2 SV=2
elm_00759	21	1.2	51	915	4.4	734	3e-34	Predicted protein OS=Populus trichocarpa GN=POPTRDRAFT_1080468 PE=2 SV=1
elm_00767	21	1.2	55	313	4.4	294	1e-34	40S ribosomal protein S17 OS=Solanum lycopersicum GN=RPS17 PE=2 SV=3
elm_00923	10	0.6	39	1280	4.4	776	2e-121	Sur2 hydroxylase/desaturase, putative OS=Ricinus communis GN=RCOM_0836090 PE=4 SV=1
elm_01064	20	1.2	34	705	4.4	480	9e-27	Putative uncharacterized protein T6H20.190 OS=Arabidopsis thaliana GN=T6H20.190 PE=1 SV=1
elm_01091	16	0.9	35	426	4.4	229	2e-28	40S ribosomal protein S21-1 OS=Arabidopsis thaliana GN=RPS21B PE=2 SV=1
elm_01276	16	0.9	32	873	4.4	659	9e-100	Trafficking protein particle complex subunit, putative OS=Ricinus communis GN=RCOM_0183430 PE=4 SV=1
elm_01494	14	0.8	29	765	4.4	443	1e-45	Whole genome shotgun sequence of line PN40024, scaffold_0.assembly12x (Fragment) OS=Vitis vinifera GN=GSVIVT01008022001 PE=3 SV=1
elm_01651	9	0.5	21	602	4.4	362	7e-50	2-methyl-6-phytylbenzoquinone methyltranferase OS=Hevea brasiliensis GN=mpbqmt PE=2 SV=1
elm_01670	13	0.8	21	864	4.4	850	2e-134	Sucrose synthase OS=Citrus unshiu GN=CitSUSA-2 PE=4 SV=1
elm_01680	5	0.3	22	772	4.4	368	3e-24	NAC domain protein, IPR003441 OS=Populus trichocarpa GN=NAC029 PE=4 SV=1
elm_02648	3	0.2	13	659	4.4	174	3e-27	Putative uncharacterized protein OS=Medicago truncatula PE=2 SV=1
elm_02705	1	0.1	12	368	4.4	261	7e-24	Whole genome shotgun sequence of line PN40024, scaffold_67.assembly12x (Fragment) OS=Vitis vinifera GN=GSVIVT01032696001 PE=4 SV=1
elm_02891	3	0.2	12	604	4.4	585	2e-68	Putative uncharacterized protein OS=Vitis vinifera GN=VITISV_043825 PE=4 SV=1
elm_03079	4	0.2	11	756	4.4	740	1e-61	Predicted protein OS=Populus trichocarpa GN=POPTRDRAFT_548532 PE=4 SV=1
elm_03454	2	0.1	10	626	4.4	197	7e-46	Putative uncharacterized protein OS=Glycine max PE=2 SV=1
elm_03788	1	0.1	9	409	4.4	404	3e-47	Whole genome shotgun sequence of line PN40024, scaffold_19.assembly12x (Fragment) OS=Vitis vinifera GN=GSVIVT01016456001 PE=4 SV=1
elm_05249	2	0.1	6	557	4.4	553	6e-88	Predicted protein OS=Populus trichocarpa GN=POPTRDRAFT_1092225 PE=4 SV=1
elm_00628	24	1.4	58	1241	4.3	932	2e-124	40S ribosomal protein SA OS=Vitis vinifera GN=GSVIVT00034021001 PE=3 SV=1
elm_00825	16	0.9	44	1035	4.3	779	4e-68	Rnf5, putative OS=Ricinus communis GN=RCOM_1010170 PE=4 SV=1
elm_01065	25	1.5	34	882	4.3	693	2e-123	NAD(P)H-quinone oxidoreductase subunit K, chloroplastic OS=Morus indica GN=ndhK PE=3 SV=2
elm_01422	17	1	25	449	4.3	233	6e-25	Protochlorophyllide reductase C, chloroplastic OS=Arabidopsis thaliana GN=PORC PE=1 SV=1
elm_01452	10	0.6	25	551	4.3	162	8e-23	Whole genome shotgun sequence of line PN40024, scaffold_4.assembly12x (Fragment) OS=Vitis vinifera GN=GSVIVT01025150001 PE=3 SV=1
elm_01637	10	0.6	26	313	4.3	298	3e-27	Chlorophyll a/b-binding protein type I (Fragment) OS=Malus domestica PE=2 SV=1
elm_01718	7	0.4	20	530	4.3	307	1e-44	Putative uncharacterized protein OS=Populus trichocarpa PE=2 SV=1
elm_01766	6	0.4	19	627	4.3	484	1e-57	Nucleic acid binding protein, putative OS=Ricinus communis GN=RCOM_0614010 PE=4 SV=1
elm_01893	4	0.2	18	616	4.3	500	5e-63	Glucose-1-phosphate adenylyltransferase OS=Citrullus lanatus GN=wms1 PE=2 SV=1
elm_02233	4	0.2	15	736	4.3	545	1e-99	Putative uncharacterized protein OS=Vitis vinifera GN=VITISV_032171 PE=4 SV=1
elm_02379	1	0.1	14	575	4.3	224	1e-23	Glutathione reductase, cytosolic OS=Arabidopsis thaliana GN=At3g24170 PE=2 SV=1
elm_02634	1	0.1	13	895	4.3	257	2e-59	Whole genome shotgun sequence of line PN40024, scaffold_215.assembly12x (Fragment) OS=Vitis vinifera GN=GSVIVT01003913001 PE=4 SV=1
elm_02712	1	0.1	12	455	4.3	387	4e-27	Vacuolar-processing enzyme OS=Citrus sinensis PE=2 SV=1
elm_02838	1	0.1	12	519	4.3	356	3e-30	Putative DnaJ protein OS=Camellia sinensis PE=2 SV=2
elm_02895	6	0.4	12	792	4.3	581	1e-84	Ubiquitin carrier protein (Fragment) OS=Vitis vinifera GN=GSVIVT01035654001 PE=3 SV=1
elm_03406	2	0.1	10	263	4.3	257	2e-36	Aquaporin PIP1.1 OS=Vicia faba GN=PIP1.1 PE=2 SV=1
elm_04083	1	0.1	8	357	4.3	181	7e-47	Inositol-3-phosphate synthase OS=Sesamum indicum PE=2 SV=1
elm_05110	1	0.1	7	624	4.3	472	6e-72	Whole genome shotgun sequence of line PN40024, scaffold_14.assembly12x (Fragment) OS=Vitis vinifera GN=GSVIVT01014315001 PE=4 SV=1
elm_00420	36	2.1	84	1341	4.2	1044	0	Magnesium-chelatase subunit H, putative OS=Ricinus communis GN=RCOM_0373990 PE=4 SV=1
elm_00823	11	0.6	44	682	4.2	506	3e-42	Acyl carrier protein OS=Fragaria vesca PE=2 SV=1
elm_01114	21	1.2	32	639	4.2	385	1e-53	Putative uncharacterized protein OS=Glycine max PE=2 SV=1
elm_01221	8	0.5	29	988	4.2	966	2e-166	2,3-bisphosphoglycerate-independent phosphoglycerate mutase OS=Mesembryanthemum crystallinum GN=PGM1 PE=2 SV=1
elm_01458	14	0.8	32	570	4.2	374	1e-55	ACC oxidase 1 OS=Fagus sylvatica GN=aco1 PE=2 SV=1
elm_01489	6	0.4	24	739	4.2	622	7e-107	Peroxidase OS=Populus trichocarpa GN=PO1 PE=2 SV=1
elm_01628	6	0.4	22	647	4.2	627	1e-65	Predicted protein OS=Populus trichocarpa GN=POPTRDRAFT_1096522 PE=3 SV=1
elm_01956	8	0.5	17	882	4.2	441	1e-62	Vacuolar sorting receptor protein (Fragment) OS=Prunus dulcis PE=2 SV=1
elm_02237	13	0.8	15	346	4.2	333	8e-46	Cyclin-dependent protein kinase, putative OS=Ricinus communis GN=RCOM_0658420 PE=4 SV=1
elm_02601	3	0.2	13	408	4.2	405	2e-68	Whole genome shotgun sequence of line PN40024, scaffold_8.assembly12x (Fragment) OS=Vitis vinifera GN=GSVIVT01036007001 PE=4 SV=1
elm_02724	2	0.1	12	470	4.2	299	2e-25	Triosephosphate isomerase OS=Phaseolus vulgaris var. nanus GN=tpi PE=2 SV=1
elm_02750	2	0.1	14	246	4.2	219	9e-34	60S ribosomal protein L32-1 OS=Arabidopsis thaliana GN=RPL32A PE=2 SV=2
elm_04005	2	0.1	8	392	4.2	386	8e-33	Ubiquitin-activating enzyme E1, putative OS=Ricinus communis GN=RCOM_0753070 PE=4 SV=1
elm_04120	2	0.1	8	303	4.2	279	7e-47	26S protease regulatory subunit 8 homolog B OS=Arabidopsis thaliana GN=RPT6B PE=2 SV=1
elm_05303	1	0.1	6	454	4.2	304	6e-29	Whole genome shotgun sequence of line PN40024, scaffold_66.assembly12x (Fragment) OS=Vitis vinifera GN=GSVIVT01032524001 PE=4 SV=1
elm_08468	1	0.1	4	433	4.2	276	3e-22	V-type proton ATPase subunit C OS=Arabidopsis thaliana GN=VHA-C PE=1 SV=1
elm_10237	1	0.1	3	364	4.2	361	1e-55	Kinesin heavy chain, putative OS=Ricinus communis GN=RCOM_1681390 PE=3 SV=1
elm_10874	1	0.1	3	261	4.2	259	2e-22	Putative uncharacterized protein OS=Vitis vinifera GN=VITISV_028014 PE=4 SV=1
elm_12833	1	0.1	3	259	4.2	255	2e-32	Ubiquitin-protein ligase, putative OS=Ricinus communis GN=RCOM_1595670 PE=4 SV=1
elm_14152	1	0.1	3	268	4.2	266	3e-46	Cyclic nucleotide-gated ion channel, putative OS=Ricinus communis GN=RCOM_1254760 PE=4 SV=1
elm_00533	36	2.1	69	739	4.1	308	2e-43	Ubiquitin-like protein SMT3 OS=Arabidopsis thaliana GN=SMT3 PE=1 SV=2
elm_00745	19	1.1	48	1568	4.1	777	0	DNA-directed RNA polymerase (Fragment) OS=Zelkova serrata GN=rpoC2 PE=3 SV=1
elm_00793	15	0.9	45	1146	4.1	210	6e-34	50S ribosomal protein L2, putative OS=Ricinus communis GN=RCOM_1082080 PE=4 SV=1
elm_00804	16	0.9	48	1080	4.1	859	7e-132	Proteasome subunit alpha type OS=Ricinus communis GN=RCOM_0391800 PE=3 SV=1
elm_01110	22	1.3	35	1072	4.1	620	2e-65	Predicted protein OS=Populus trichocarpa GN=POPTRDRAFT_931364 PE=2 SV=1
elm_01133	11	0.6	32	969	4.1	692	7e-91	ATP-dependent peptidase, putative OS=Ricinus communis GN=RCOM_1595980 PE=4 SV=1
elm_01230	8	0.5	29	829	4.1	498	4e-86	26S protease regulatory subunit 6A homolog A OS=Arabidopsis thaliana GN=RPT5A PE=2 SV=1
elm_01301	7	0.4	28	1122	4.1	866	1e-145	ADP,ATP carrier protein, mitochondrial OS=Solanum tuberosum GN=ANT PE=2 SV=1
elm_01472	7	0.4	24	668	4.1	422	4e-59	Whole genome shotgun sequence of line PN40024, scaffold_25.assembly12x (Fragment) OS=Vitis vinifera GN=GSVIVT01019527001 PE=4 SV=1
elm_01769	3	0.2	19	892	4.1	712	5e-74	41 kD chloroplast nucleoid DNA binding protein (CND41) OS=Nicotiana sylvestris GN=Nscnd41 PE=3 SV=1
elm_02043	14	0.8	16	432	4.1	179	2e-24	Whole genome shotgun sequence of line PN40024, scaffold_16.assembly12x (Fragment) OS=Vitis vinifera GN=GSVIVT01015384001 PE=4 SV=1
elm_02205	3	0.2	15	532	4.1	272	4e-56	Protein disulfide-isomerase OS=Datisca glomerata GN=PDI PE=2 SV=1
elm_02445	5	0.3	16	554	4.1	241	8e-28	ATP synthase gamma chain OS=Glycine max PE=2 SV=1
elm_02917	1	0.1	12	505	4.1	396	1e-25	Putative uncharacterized protein OS=Ricinus communis GN=RCOM_0666450 PE=4 SV=1
elm_02932	6	0.4	14	328	4.1	223	4e-26	Protease Do-like 5, chloroplastic OS=Arabidopsis thaliana GN=DEGP5 PE=1 SV=3
elm_03067	11	0.6	11	358	4.1	268	6e-23	Putative uncharacterized protein At4g20030 OS=Arabidopsis thaliana GN=At4g20030 PE=2 SV=1
elm_06039	1	0.1	6	321	4.1	172	4e-28	Arginine decarboxylase OS=Ricinus communis GN=RCOM_1450830 PE=3 SV=1
elm_06187	1	0.1	6	457	4.1	425	2e-45	Grr1, plant, putative OS=Ricinus communis GN=RCOM_0924020 PE=4 SV=1
elm_07847	2	0.1	4	309	4.1	301	2e-39	NADH dehydrogenase (Fragment) OS=Retzia capensis GN=ndhF PE=4 SV=1
elm_10485	1	0.1	3	297	4.1	268	1e-27	Whole genome shotgun sequence of line PN40024, scaffold_238.assembly12x (Fragment) OS=Vitis vinifera GN=GSVIVT01004867001 PE=4 SV=1
elm_10648	1	0.1	3	367	4.1	363	1e-60	Putative uncharacterized protein OS=Vitis vinifera GN=VITISV_006441 PE=4 SV=1
elm_13103	1	0.1	3	318	4.1	317	5e-32	Caspase, putative OS=Ricinus communis GN=RCOM_1129630 PE=4 SV=1
elm_13695	1	0.1	3	277	4.1	276	1e-22	Putative uncharacterized protein OS=Glycine max PE=2 SV=1
elm_00216	81	4.8	149	1078	4	668	2e-88	40S ribosomal protein S8 OS=Zea mays GN=RPS8 PE=2 SV=2
elm_00705	33	1.9	57	595	4	438	3e-62	Putative uncharacterized protein OS=Vitis vinifera GN=VITISV_002374 PE=4 SV=1
elm_00791	18	1.1	45	1206	4	1096	0	PAE OS=Litchi chinensis PE=2 SV=1
elm_00794	19	1.1	45	679	4	182	5e-90	NAD(P)H-quinone oxidoreductase subunit J, chloroplastic OS=Vitis vinifera GN=ndhJ PE=3 SV=1
elm_01398	5	0.3	26	459	4	421	1e-60	Whole genome shotgun sequence of line PN40024, scaffold_66.assembly12x (Fragment) OS=Vitis vinifera GN=GSVIVT01032361001 PE=4 SV=1
elm_01588	4	0.2	22	502	4	272	3e-26	Oxygen evolving enhancer protein 1 OS=Bruguiera gymnorhiza GN=psbO PE=2 SV=1
elm_01764	14	0.8	28	605	4	335	2e-49	Predicted protein OS=Populus trichocarpa GN=POPTRDRAFT_664862 PE=4 SV=1
elm_02429	1	0.1	15	709	4	395	1e-37	Predicted protein OS=Populus trichocarpa GN=POPTRDRAFT_734212 PE=4 SV=1
elm_02495	4	0.2	14	645	4	638	2e-117	Alpha-expansin family protein OS=Populus trichocarpa GN=PtrEXPA1 PE=2 SV=1
elm_02496	2	0.1	14	694	4	686	6e-63	Putative uncharacterized protein OS=Ricinus communis GN=RCOM_1122440 PE=4 SV=1
elm_03159	1	0.1	11	422	4	421	2e-46	Whole genome shotgun sequence of line PN40024, scaffold_17.assembly12x (Fragment) OS=Vitis vinifera GN=GSVIVT01015884001 PE=4 SV=1
elm_03168	1	0.1	11	609	4	406	2e-59	Putative uncharacterized protein OS=Ricinus communis GN=RCOM_0491950 PE=4 SV=1
elm_04600	2	0.1	11	358	4	347	1e-42	Beta-ketoacyl-ACP synthetase 2 OS=Brassica napus PE=2 SV=1
elm_04814	2	0.1	7	483	4	156	1e-25	Purine transporter, putative OS=Ricinus communis GN=RCOM_1038370 PE=4 SV=1
elm_05730	2	0.1	6	519	4	515	3e-86	Phosphoglucomutase, putative OS=Ricinus communis GN=RCOM_0630070 PE=4 SV=1
elm_00907	14	0.8	39	837	3.9	536	6e-65	Photosystem II reaction center psb28 protein (Fragment) OS=Vitis vinifera GN=GSVIVT01028434001 PE=3 SV=1
elm_01104	12	0.7	33	611	3.9	240	9e-32	AT1G60000 protein OS=Arabidopsis thaliana GN=AT1G60000 PE=2 SV=1
elm_01146	19	1.1	31	765	3.9	605	3e-102	Aminomethyltransferase (Fragment) OS=Vitis vinifera GN=GSVIVT01012702001 PE=3 SV=1
elm_01223	5	0.3	31	668	3.9	539	3e-79	Whole genome shotgun sequence of line PN40024, scaffold_0.assembly12x (Fragment) OS=Vitis vinifera GN=GSVIVT01008060001 PE=4 SV=1
elm_01325	7	0.4	30	623	3.9	362	6e-50	60S ribosomal protein L34 OS=Pisum sativum GN=RPL34 PE=2 SV=1
elm_01821	17	1	21	812	3.9	742	5e-97	Predicted protein OS=Populus trichocarpa GN=POPTRDRAFT_837541 PE=3 SV=1
elm_02608	3	0.2	13	570	3.9	227	1e-38	Uroporphyrinogen decarboxylase (Fragment) OS=Vitis vinifera GN=GSVIVT01032710001 PE=3 SV=1
elm_02688	1	0.1	13	616	3.9	602	4e-92	Aldehyde dehydrogenase family 7 member A1 OS=Malus domestica PE=1 SV=3
elm_02785	5	0.3	12	580	3.9	341	3e-57	Transmembrane emp24 domain-containing protein 10, putative OS=Ricinus communis GN=RCOM_0837780 PE=3 SV=1
elm_02876	1	0.1	12	479	3.9	468	7e-32	Whole genome shotgun sequence of line PN40024, scaffold_105.assembly12x (Fragment) OS=Vitis vinifera GN=GSVIVT01011178001 PE=4 SV=1
elm_02976	3	0.2	11	604	3.9	533	4e-89	Phosphoenolpyruvate carboxylase OS=Gossypium hirsutum GN=PEPC2 PE=2 SV=1
elm_03019	2	0.1	11	471	3.9	440	1e-56	S-adenosylmethionine-dependent methyltransferase (Fragment) OS=Populus tremula PE=4 SV=1
elm_03041	2	0.1	11	368	3.9	365	7e-24	T25K16.5 OS=Arabidopsis thaliana PE=4 SV=1
elm_03297	3	0.2	10	435	3.9	193	6e-46	Putative UPF0051 protein ABCI9 OS=Arabidopsis thaliana GN=ABCI9 PE=3 SV=1
elm_03460	1	0.1	10	447	3.9	200	2e-52	Predicted protein OS=Populus trichocarpa GN=POPTRDRAFT_830231 PE=4 SV=1
elm_04008	3	0.2	8	446	3.9	437	8e-49	Putative uncharacterized protein OS=Vitis vinifera GN=VITISV_039539 PE=4 SV=1
elm_04161	3	0.2	8	358	3.9	355	2e-56	Oil palm polygalacturonase allergen PEST472 OS=Elaeis guineensis var. tenera PE=2 SV=1
elm_04180	1	0.1	9	294	3.9	230	8e-25	Predicted protein (Fragment) OS=Populus trichocarpa GN=POPTRDRAFT_723209 PE=4 SV=1
elm_04357	1	0.1	9	368	3.9	206	8e-28	Whole genome shotgun sequence of line PN40024, scaffold_91.assembly12x (Fragment) OS=Vitis vinifera GN=GSVIVT01037798001 PE=4 SV=1
elm_05002	2	0.1	7	383	3.9	328	2e-29	V-type proton ATPase 16 kDa proteolipid subunit OS=Phaseolus aureus PE=2 SV=1
elm_05119	1	0.1	7	525	3.9	454	3e-43	Predicted protein OS=Populus trichocarpa GN=POPTRDRAFT_767539 PE=4 SV=1
elm_06020	1	0.1	6	327	3.9	322	4e-30	Whole genome shotgun sequence of line PN40024, scaffold_43.assembly12x (Fragment) OS=Vitis vinifera GN=GSVIVT01026325001 PE=4 SV=1
elm_00287	68	4	120	842	3.8	188	3e-36	Putative uncharacterized protein OS=Populus trichocarpa GN=Poptr_cp018 PE=4 SV=1
elm_00655	35	2.1	55	895	3.8	624	1e-103	Predicted protein OS=Populus trichocarpa GN=POPTRDRAFT_570885 PE=4 SV=1
elm_00691	26	1.5	53	710	3.8	428	4e-77	Predicted protein OS=Populus trichocarpa GN=POPTRDRAFT_563786 PE=2 SV=1
elm_00785	16	0.9	47	881	3.8	664	9e-97	Os01g0840100 protein OS=Oryza sativa subsp. japonica GN=P0031D11.41 PE=2 SV=1
elm_01072	19	1.1	34	750	3.8	546	1e-82	Putative uncharacterized protein OS=Ricinus communis GN=RCOM_0823860 PE=4 SV=1
elm_01155	25	1.5	33	592	3.8	456	5e-53	GmATG8d protein OS=Glycine max GN=GmATG8d PE=3 SV=1
elm_01529	6	0.4	23	925	3.8	677	4e-120	14-3-3 protein 1 OS=Solanum lycopersicum GN=TFT1 PE=3 SV=2
elm_01593	6	0.4	22	638	3.8	268	2e-46	NADP-dependent malic enzyme OS=Vitis vinifera PE=2 SV=1
elm_01678	15	0.9	21	494	3.8	410	2e-67	Vacuolar-type H+-pyrophosphatase (Fragment) OS=Solanum lycopersicum GN=vp1.1 PE=2 SV=1
elm_01684	7	0.4	21	809	3.8	699	4e-121	Plasma membrane aquaporin 1 OS=Hevea brasiliensis GN=PIP1 PE=2 SV=1
elm_01782	8	0.5	19	770	3.8	548	1e-68	Putative uncharacterized protein OS=Glycine max PE=2 SV=1
elm_02042	2	0.1	16	623	3.8	165	1e-80	Putative uncharacterized protein OS=Glycine max PE=2 SV=1
elm_02244	2	0.1	16	417	3.8	269	1e-22	Probable peroxisomal (S)-2-hydroxy-acid oxidase 2 OS=Arabidopsis thaliana GN=At3g14420 PE=1 SV=1
elm_02538	3	0.2	15	388	3.8	374	2e-52	Putative uncharacterized protein OS=Populus trichocarpa PE=2 SV=1
elm_02550	2	0.1	13	609	3.8	581	6e-65	26S protease regulatory subunit 6b, putative OS=Ricinus communis GN=RCOM_1270490 PE=3 SV=1
elm_02792	3	0.2	12	451	3.8	210	7e-25	Glutamyl-tRNA synthetase 1, 2, putative OS=Ricinus communis GN=RCOM_0281090 PE=3 SV=1
elm_02898	4	0.2	12	730	3.8	508	9e-81	Predicted protein OS=Populus trichocarpa GN=POPTRDRAFT_572777 PE=4 SV=1
elm_04044	3	0.2	8	378	3.8	371	7e-67	Tubulin beta chain OS=Hordeum vulgare GN=TUBB PE=2 SV=1
elm_04870	1	0.1	7	416	3.8	227	4e-28	Cysteine synthase (Fragment) OS=Vitis vinifera GN=GSVIVT01021877001 PE=3 SV=1
elm_05064	6	0.4	8	390	3.8	272	6e-30	Putative uncharacterized protein OS=Ricinus communis GN=RCOM_1103690 PE=4 SV=1
elm_06234	3	0.2	6	485	3.8	368	2e-50	Whole genome shotgun sequence of line PN40024, scaffold_16.assembly12x (Fragment) OS=Vitis vinifera GN=GSVIVT01015386001 PE=4 SV=1
elm_08424	16	0.9	19	371	3.8	234	2e-29	Whole genome shotgun sequence of line PN40024, scaffold_27.assembly12x OS=Vitis vinifera GN=GSVIVT01020484001 PE=4 SV=1
elm_00262	45	2.7	122	1070	3.7	449	4e-80	Calmodulin OS=Lilium longiflorum PE=2 SV=2
elm_00298	37	2.2	111	1844	3.7	1568	0	Heat shock protein, putative OS=Ricinus communis GN=RCOM_0464250 PE=3 SV=1
elm_00622	21	1.2	61	839	3.7	556	3e-57	Peptidyl-prolyl cis-trans isomerase Pin1 OS=Malus domestica GN=PIN1 PE=2 SV=1
elm_00985	18	1.1	38	601	3.7	370	6e-38	Histone H4 OS=Silene latifolia GN=SlH4 PE=3 SV=3
elm_00995	12	0.7	36	535	3.7	299	5e-44	Glycolate oxidase OS=Cucurbita cv. Kurokawa Amakuri PE=2 SV=1
elm_01193	12	0.7	30	881	3.7	713	1e-106	Glutathione-s-transferase omega, putative OS=Ricinus communis GN=RCOM_0819940 PE=4 SV=1
elm_01348	19	1.1	27	753	3.7	682	4e-90	Putative uncharacterized protein OS=Ricinus communis GN=RCOM_1503170 PE=4 SV=1
elm_01571	18	1.1	22	651	3.7	496	1e-83	Tubulin alpha-1 chain OS=Anemia phyllitidis GN=TUBA1 PE=2 SV=1
elm_01649	6	0.4	22	697	3.7	446	2e-62	Predicted protein OS=Populus trichocarpa GN=POPTRDRAFT_820821 PE=4 SV=1
elm_01699	5	0.3	23	464	3.7	266	1e-24	40S ribosomal protein S12 (Fragment) OS=Vitis vinifera GN=GSVIVT01034219001 PE=3 SV=1
elm_01716	10	0.6	20	824	3.7	272	2e-23	Whole genome shotgun sequence of line PN40024, scaffold_199.assembly12x (Fragment) OS=Vitis vinifera GN=GSVIVT01003604001 PE=4 SV=1
elm_02085	3	0.2	17	546	3.7	318	5e-73	Whole genome shotgun sequence of line PN40024, scaffold_84.assembly12x (Fragment) OS=Vitis vinifera GN=GSVIVT01036640001 PE=4 SV=1
elm_02393	3	0.2	14	541	3.7	241	2e-44	Lhca2 protein OS=Arabidopsis thaliana GN=Lhca2 PE=2 SV=1
elm_02453	6	0.4	16	1014	3.7	593	5e-94	Predicted protein OS=Populus trichocarpa GN=POPTRDRAFT_727951 PE=4 SV=1
elm_02611	8	0.5	18	437	3.7	426	2e-48	Ribosomal protein L19 OS=Glycine max PE=2 SV=1
elm_02806	4	0.2	12	352	3.7	191	5e-22	Ubiquitin-conjugating enzyme E2-17 kDa OS=Solanum lycopersicum PE=2 SV=1
elm_02850	3	0.2	12	434	3.7	430	5e-43	Triose phosphate/phosphate translocator, chloroplast, putative OS=Ricinus communis GN=RCOM_1673220 PE=4 SV=1
elm_03004	1	0.1	11	338	3.7	235	2e-27	Predicted protein OS=Populus trichocarpa GN=POPTRDRAFT_706088 PE=2 SV=1
elm_03053	3	0.2	11	600	3.7	590	4e-92	Whole genome shotgun sequence of line PN40024, scaffold_122.assembly12x (Fragment) OS=Vitis vinifera GN=GSVIVT01013442001 PE=4 SV=1
elm_03561	10	0.6	10	267	3.7	262	1e-22	Whole genome shotgun sequence of line PN40024, scaffold_11.assembly12x (Fragment) OS=Vitis vinifera GN=GSVIVT01011584001 PE=4 SV=1
elm_03680	1	0.1	9	402	3.7	397	4e-65	Whole genome shotgun sequence of line PN40024, scaffold_35.assembly12x (Fragment) OS=Vitis vinifera GN=GSVIVT01023102001 PE=4 SV=1
elm_04482	1	0.1	8	386	3.7	385	5e-45	Glyceraldehyde-3-phosphate dehydrogenase A, chloroplastic OS=Arabidopsis thaliana GN=GAPA PE=1 SV=3
elm_05065	2	0.1	7	538	3.7	367	4e-72	NAC domain protein, IPR003441 OS=Populus trichocarpa GN=NAC043 PE=4 SV=1
elm_07067	10	0.6	10	243	3.7	229	2e-26	Whole genome shotgun sequence of line PN40024, scaffold_4.assembly12x (Fragment) OS=Vitis vinifera GN=GSVIVT01024512001 PE=4 SV=1
elm_08560	1	0.1	4	320	3.7	315	1e-54	Peroxisomal membrane protein, putative OS=Ricinus communis GN=RCOM_1175990 PE=4 SV=1
elm_00422	47	2.8	93	748	3.6	386	2e-68	Putative uncharacterized protein OS=Medicago truncatula PE=2 SV=1
elm_00428	32	1.9	80	1089	3.6	716	3e-48	Whole genome shotgun sequence of line PN40024, scaffold_65.assembly12x (Fragment) OS=Vitis vinifera GN=GSVIVT01032258001 PE=4 SV=1
elm_00662	27	1.6	54	909	3.6	704	8e-131	60S ribosomal protein L3, putative OS=Ricinus communis GN=RCOM_0959710 PE=3 SV=1
elm_00735	27	1.6	49	627	3.6	167	2e-35	Predicted protein OS=Populus trichocarpa GN=POPTRDRAFT_823669 PE=4 SV=1
elm_00739	21	1.2	51	783	3.6	344	1e-55	Putative uncharacterized protein OS=Glycine max PE=4 SV=1
elm_01565	19	1.1	31	729	3.6	547	1e-41	Putative uncharacterized protein OS=Glycine max PE=2 SV=1
elm_01715	4	0.2	20	250	3.6	187	1e-36	Putative uncharacterized protein OS=Medicago truncatula PE=2 SV=1
elm_01752	5	0.3	21	695	3.6	520	3e-27	Glyceraldehyde-3-phosphate dehydrogenase A, chloroplastic OS=Chlamydomonas reinhardtii GN=GAPA PE=1 SV=1
elm_02186	11	0.6	16	274	3.6	235	2e-26	Chlorophyll a-b binding protein 1, chloroplastic OS=Sinapis alba GN=CAB1 PE=3 SV=1
elm_02337	3	0.2	14	750	3.6	437	4e-80	Whole genome shotgun sequence of line PN40024, scaffold_51.assembly12x (Fragment) OS=Vitis vinifera GN=GSVIVT01029079001 PE=3 SV=1
elm_02388	11	0.6	14	669	3.6	293	1e-46	Predicted protein OS=Populus trichocarpa GN=POPTRDRAFT_640598 PE=4 SV=1
elm_02424	3	0.2	14	497	3.6	283	1e-37	Predicted protein OS=Populus trichocarpa GN=POPTRDRAFT_822404 PE=3 SV=1
elm_02524	11	0.6	13	433	3.6	394	1e-39	Predicted protein (Fragment) OS=Populus trichocarpa GN=POPTRDRAFT_233801 PE=4 SV=1
elm_02566	4	0.2	15	430	3.6	200	2e-24	H+-transporting ATPase OS=Mesembryanthemum crystallinum GN=PMA PE=2 SV=1
elm_02614	6	0.4	13	550	3.6	232	2e-30	Whole genome shotgun sequence of line PN40024, scaffold_49.assembly12x (Fragment) OS=Vitis vinifera GN=GSVIVT01027834001 PE=4 SV=1
elm_02615	1	0.1	15	516	3.6	201	5e-27	Predicted protein OS=Populus trichocarpa GN=POPTRDRAFT_663849 PE=4 SV=1
elm_03036	2	0.1	13	468	3.6	454	1e-71	Ferrochelatase OS=Ricinus communis GN=RCOM_1768240 PE=3 SV=1
elm_03719	1	0.1	9	451	3.6	200	2e-30	Predicted protein OS=Populus trichocarpa GN=POPTRDRAFT_575262 PE=4 SV=1
elm_05005	1	0.1	7	288	3.6	284	5e-50	Cell division cycle 5-like protein OS=Arabidopsis thaliana GN=CDC5 PE=1 SV=2
elm_05073	1	0.1	7	273	3.6	182	9e-29	Cytochrome b5 isoform 1 OS=Arabidopsis thaliana GN=At5g53560 PE=2 SV=2
elm_07212	1	0.1	5	353	3.6	351	5e-40	Vacuolar protein sorting-associated protein VPS4, putative OS=Ricinus communis GN=RCOM_1279970 PE=3 SV=1
elm_00498	42	2.5	71	840	3.5	605	4e-85	Whole genome shotgun sequence of line PN40024, scaffold_20.assembly12x (Fragment) OS=Vitis vinifera GN=GSVIVT01018039001 PE=4 SV=1
elm_00524	33	1.9	83	885	3.5	491	4e-60	Whole genome shotgun sequence of line PN40024, scaffold_53.assembly12x (Fragment) OS=Vitis vinifera GN=GSVIVT01029373001 PE=4 SV=1
elm_00744	32	1.9	50	985	3.5	713	2e-100	60S ribosomal protein L13a-4 OS=Arabidopsis thaliana GN=RPL13AD PE=2 SV=1
elm_00919	24	1.4	39	1186	3.5	658	6e-121	Cytochrome c biogenesis protein ccsA OS=Morus indica GN=ccsA PE=3 SV=1
elm_00944	20	1.2	38	920	3.5	530	4e-89	Predicted protein OS=Populus trichocarpa GN=POPTRDRAFT_718085 PE=3 SV=1
elm_00950	15	0.9	39	824	3.5	615	5e-105	Putative uncharacterized protein OS=Glycine max PE=2 SV=1
elm_00963	20	1.2	37	1205	3.5	767	2e-92	Putative uncharacterized protein OS=Ricinus communis GN=RCOM_1617150 PE=4 SV=1
elm_00972	23	1.4	37	596	3.5	350	7e-55	40S ribosomal protein S12 (Fragment) OS=Vitis vinifera GN=GSVIVT01034219001 PE=3 SV=1
elm_01002	14	0.8	36	1119	3.5	806	3e-97	Putative uncharacterized protein OS=Medicago truncatula PE=2 SV=1
elm_01222	14	0.8	29	810	3.5	437	3e-93	Predicted protein OS=Populus trichocarpa GN=POPTRDRAFT_654779 PE=3 SV=1
elm_01371	18	1.1	26	740	3.5	644	2e-44	Whole genome shotgun sequence of line PN40024, scaffold_8.assembly12x (Fragment) OS=Vitis vinifera GN=GSVIVT01035454001 PE=4 SV=1
elm_01493	12	0.7	25	649	3.5	532	6e-67	Ribulose bisphosphate carboxylase large chain OS=Cremastra appendiculata GN=rbcL PE=3 SV=1
elm_01549	18	1.1	23	847	3.5	603	3e-90	Putative uncharacterized protein OS=Ricinus communis GN=RCOM_0144260 PE=4 SV=1
elm_01702	12	0.7	20	448	3.5	298	5e-40	Histone H4 OS=Silene latifolia GN=SlH4 PE=3 SV=3
elm_02030	4	0.2	17	580	3.5	560	4e-94	Phosphoglycerate kinase OS=Gossypium hirsutum PE=2 SV=1
elm_02245	3	0.2	15	806	3.5	677	1e-112	Sucrose synthase 2 OS=Pisum sativum GN=SUS2 PE=2 SV=1
elm_02321	5	0.3	17	372	3.5	357	9e-24	Putative uncharacterized protein OS=Glycine max PE=4 SV=1
elm_02541	1	0.1	14	257	3.5	246	1e-26	Alcohol dehydrogenase class-3 OS=Pisum sativum PE=1 SV=1
elm_02581	4	0.2	13	593	3.5	556	5e-42	Putative uncharacterized protein OS=Ricinus communis GN=RCOM_0293460 PE=4 SV=1
elm_03122	4	0.2	12	492	3.5	480	5e-62	Predicted protein OS=Populus trichocarpa GN=POPTRDRAFT_663292 PE=4 SV=1
elm_03236	8	0.5	10	621	3.5	391	1e-65	Whole genome shotgun sequence of line PN40024, scaffold_108.assembly12x (Fragment) OS=Vitis vinifera GN=GSVIVT01011352001 PE=4 SV=1
elm_03243	2	0.1	10	624	3.5	563	1e-35	Ring finger protein, putative OS=Ricinus communis GN=RCOM_1013150 PE=4 SV=1
elm_03404	1	0.1	10	418	3.5	410	1e-39	Predicted protein OS=Populus trichocarpa GN=POPTRDRAFT_554061 PE=4 SV=1
elm_03492	2	0.1	10	322	3.5	309	8e-33	Putative uncharacterized protein OS=Oryza sativa subsp. japonica GN=LOC_Os03g11990 PE=3 SV=1
elm_03978	1	0.1	8	379	3.5	353	2e-54	ATP binding protein, putative OS=Ricinus communis GN=RCOM_0853500 PE=3 SV=1
elm_04029	1	0.1	8	416	3.5	198	3e-23	Predicted protein OS=Populus trichocarpa GN=POPTRDRAFT_642867 PE=4 SV=1
elm_04041	1	0.1	8	472	3.5	469	7e-76	S-adenosylmethionine synthetase OS=Carica papaya GN=SAMS PE=2 SV=1
elm_04184	1	0.1	8	327	3.5	322	4e-39	Fructose-bisphosphate aldolase, cytoplasmic isozyme OS=Cicer arietinum GN=ALDC PE=2 SV=1
elm_00590	26	1.5	68	942	3.4	734	2e-102	Triosephosphate isomerase OS=Dimocarpus longan PE=2 SV=1
elm_00906	16	0.9	40	813	3.4	578	8e-31	Whole genome shotgun sequence of line PN40024, scaffold_66.assembly12x (Fragment) OS=Vitis vinifera GN=GSVIVT01032527001 PE=4 SV=1
elm_00924	20	1.2	39	1606	3.4	918	3e-125	Whole genome shotgun sequence of line PN40024, scaffold_12.assembly12x (Fragment) OS=Vitis vinifera GN=GSVIVT01013166001 PE=4 SV=1
elm_00948	17	1	48	860	3.4	614	4e-78	AT5G05670 protein OS=Arabidopsis thaliana GN=AT5G05670 PE=2 SV=1
elm_00956	12	0.7	38	929	3.4	488	1e-52	Predicted protein OS=Populus trichocarpa GN=POPTRDRAFT_549337 PE=2 SV=1
elm_01202	16	0.9	30	652	3.4	359	1e-48	60S ribosomal protein L44 OS=Gossypium hirsutum GN=RPL44 PE=3 SV=3
elm_01441	6	0.4	26	1000	3.4	356	2e-62	Whole genome shotgun sequence of line PN40024, scaffold_14.assembly12x (Fragment) OS=Vitis vinifera GN=GSVIVT01014427001 PE=4 SV=1
elm_01446	10	0.6	25	864	3.4	461	2e-84	Ubiquitin carrier protein E2 35 OS=Arabidopsis thaliana GN=UBC35 PE=1 SV=1
elm_01604	6	0.4	23	756	3.4	738	3e-117	Chalcone synthase OS=Betula verrucosa GN=CHS PE=2 SV=2
elm_02096	2	0.1	18	478	3.4	365	4e-48	Cell division control protein 48 homolog D OS=Arabidopsis thaliana GN=CDC48D PE=1 SV=1
elm_02117	5	0.3	16	733	3.4	563	1e-79	Nucleic acid binding protein, putative OS=Ricinus communis GN=RCOM_1663450 PE=4 SV=1
elm_02251	10	0.6	19	842	3.4	632	2e-80	Predicted protein OS=Physcomitrella patens subsp. patens GN=PHYPADRAFT_188502 PE=4 SV=1
elm_02280	5	0.3	22	535	3.4	402	2e-36	Predicted protein OS=Populus trichocarpa GN=POPTRDRAFT_650987 PE=4 SV=1
elm_02446	5	0.3	14	495	3.4	390	4e-61	Aldo-keto reductase, putative OS=Ricinus communis GN=RCOM_0792540 PE=4 SV=1
elm_02465	8	0.5	16	423	3.4	301	9e-54	Elongation factor 1-alpha OS=Triticum aestivum GN=TEF1 PE=2 SV=1
elm_02499	4	0.2	14	370	3.4	258	9e-32	Elongation factor 1-beta, putative OS=Ricinus communis GN=RCOM_0783980 PE=3 SV=1
elm_02561	1	0.1	13	551	3.4	260	2e-40	Whole genome shotgun sequence of line PN40024, scaffold_11.assembly12x (Fragment) OS=Vitis vinifera GN=GSVIVT01012198001 PE=4 SV=1
elm_02674	4	0.2	16	386	3.4	334	6e-28	Translationally-controlled tumor protein homolog OS=Fragaria ananassa GN=TCTP PE=2 SV=1
elm_02779	3	0.2	12	774	3.4	405	6e-67	Expansin OS=Prunus cerasus GN=EXP4 PE=2 SV=1
elm_02866	2	0.1	13	536	3.4	525	8e-41	Putative uncharacterized protein OS=Ricinus communis GN=RCOM_0906790 PE=4 SV=1
elm_02882	10	0.6	12	694	3.4	279	4e-47	Putative uncharacterized protein OS=Glycine max PE=2 SV=1
elm_03654	9	0.5	9	362	3.4	358	8e-62	Whole genome shotgun sequence of line PN40024, scaffold_15.assembly12x (Fragment) OS=Vitis vinifera GN=GSVIVT01014786001 PE=4 SV=1
elm_03670	4	0.2	9	494	3.4	360	2e-59	Predicted protein OS=Populus trichocarpa GN=POPTRDRAFT_561300 PE=4 SV=1
elm_03782	9	0.5	9	267	3.4	179	2e-31	Whole genome shotgun sequence of line PN40024, scaffold_98.assembly12x (Fragment) OS=Vitis vinifera GN=GSVIVT01038614001 PE=4 SV=1
elm_03833	9	0.5	9	709	3.4	666	9e-88	Whole genome shotgun sequence of line PN40024, scaffold_9.assembly12x (Fragment) OS=Vitis vinifera GN=GSVIVT01037518001 PE=4 SV=1
elm_04347	9	0.5	9	325	3.4	285	1e-21	Predicted protein OS=Populus trichocarpa GN=POPTRDRAFT_669094 PE=2 SV=1
elm_04387	2	0.1	8	461	3.4	272	7e-57	Putative uncharacterized protein Sb09g023590 OS=Sorghum bicolor GN=Sb09g023590 PE=3 SV=1
elm_04542	1	0.1	7	383	3.4	342	8e-36	Predicted protein OS=Populus trichocarpa GN=POPTRDRAFT_1120191 PE=4 SV=1
elm_04858	1	0.1	7	386	3.4	383	3e-48	Whole genome shotgun sequence of line PN40024, scaffold_28.assembly12x (Fragment) OS=Vitis vinifera GN=GSVIVT01020576001 PE=3 SV=1
elm_05052	1	0.1	7	421	3.4	318	8e-43	Predicted protein OS=Populus trichocarpa GN=POPTRDRAFT_869897 PE=4 SV=1
elm_06533	1	0.1	5	527	3.4	510	1e-61	Primary amine oxidase (Fragment) OS=Vitis vinifera GN=GSVIVT01017954001 PE=3 SV=1
elm_00360	45	2.7	94	1208	3.3	795	2e-88	Dehydroascorbate reductase OS=Malus domestica GN=DHAR PE=2 SV=1
elm_01079	24	1.4	38	347	3.3	190	5e-25	Peroxidase, putative OS=Ricinus communis GN=RCOM_1037410 PE=4 SV=1
elm_01234	10	0.6	30	567	3.3	368	5e-63	50S ribosomal protein L14, chloroplastic OS=Coffea arabica GN=rpl14 PE=3 SV=1
elm_01403	12	0.7	26	782	3.3	751	4e-116	Late embryogenesis abundant protein Lea14-A, putative OS=Ricinus communis GN=RCOM_0211380 PE=4 SV=1
elm_01697	10	0.6	20	670	3.3	343	1e-55	Malate dehydrogenase [NADP], chloroplastic OS=Pisum sativum PE=1 SV=2
elm_01748	8	0.5	24	510	3.3	496	3e-47	Anx1 OS=Gossypium hirsutum GN=Anx1 PE=2 SV=1
elm_01799	3	0.2	19	639	3.3	629	1e-69	Ribonucleoprotein, chloroplast, putative OS=Ricinus communis GN=RCOM_1508030 PE=4 SV=1
elm_01830	4	0.2	19	512	3.3	494	1e-90	Actin-7 OS=Arabidopsis thaliana GN=ACT7 PE=1 SV=1
elm_01836	2	0.1	19	534	3.3	285	1e-31	BI1-like protein OS=Arabidopsis thaliana GN=At4g15470 PE=2 SV=1
elm_01883	13	0.8	18	716	3.3	398	8e-47	Putative uncharacterized protein OS=Ricinus communis GN=RCOM_0205120 PE=4 SV=1
elm_01959	7	0.4	17	543	3.3	149	6e-44	Putative cinnamyl alcohol dehydrogenase OS=Malus domestica GN=CAD PE=2 SV=1
elm_02220	6	0.4	15	787	3.3	775	3e-139	Predicted protein OS=Populus trichocarpa GN=POPTRDRAFT_589452 PE=3 SV=1
elm_02313	13	0.8	15	462	3.3	281	5e-23	Putative uncharacterized protein OS=Vitis vinifera GN=VITISV_013392 PE=4 SV=1
elm_02467	8	0.5	14	710	3.3	699	3e-98	Whole genome shotgun sequence of line PN40024, scaffold_6.assembly12x (Fragment) OS=Vitis vinifera GN=GSVIVT01031043001 PE=4 SV=1
elm_02629	2	0.1	13	357	3.3	244	2e-25	Whole genome shotgun sequence of line PN40024, scaffold_8.assembly12x (Fragment) OS=Vitis vinifera GN=GSVIVT01035488001 PE=4 SV=1
elm_02752	5	0.3	12	695	3.3	686	4e-105	Whole genome shotgun sequence of line PN40024, scaffold_68.assembly12x (Fragment) OS=Vitis vinifera GN=GSVIVT01032900001 PE=4 SV=1
elm_03009	2	0.1	11	541	3.3	430	4e-83	Putative glutathione transporter (Fragment) OS=Zea mays GN=GT1 PE=2 SV=1
elm_03597	3	0.2	9	532	3.3	272	7e-27	NADPH:quinone oxidoreductase OS=Arabidopsis thaliana GN=NQR PE=1 SV=1
elm_04006	1	0.1	8	448	3.3	443	7e-21	Putative uncharacterized protein OS=Medicago truncatula PE=2 SV=1
elm_04046	2	0.1	8	430	3.3	400	3e-57	Putative uncharacterized protein OS=Vitis vinifera GN=VITISV_001775 PE=4 SV=1
elm_04075	1	0.1	8	275	3.3	191	2e-25	Putative aquaporin TIP3 OS=Vitis berlandieri x Vitis rupestris GN=TIP3 PE=2 SV=1
elm_04117	1	0.1	8	311	3.3	303	4e-23	60S ribosomal protein L13 (Fragment) OS=Populus trichocarpa GN=POPTRDRAFT_735426 PE=3 SV=1
elm_04221	5	0.3	8	493	3.3	384	1e-42	Predicted protein OS=Populus trichocarpa GN=POPTRDRAFT_829690 PE=3 SV=1
elm_06453	1	0.1	5	386	3.3	378	7e-32	Putative uncharacterized protein OS=Vitis vinifera GN=VITISV_007725 PE=4 SV=1
elm_06589	1	0.1	5	292	3.3	281	1e-39	Whole genome shotgun sequence of line PN40024, scaffold_67.assembly12x (Fragment) OS=Vitis vinifera GN=GSVIVT01032818001 PE=4 SV=1
elm_06690	1	0.1	5	319	3.3	311	4e-24	Predicted protein OS=Populus trichocarpa GN=POPTRDRAFT_708263 PE=4 SV=1
elm_06741	1	0.1	5	521	3.3	420	6e-62	Mitochondrial uncoupling protein, putative OS=Ricinus communis GN=RCOM_0085470 PE=3 SV=1
elm_06967	1	0.1	5	247	3.3	245	1e-25	Putative uncharacterized protein Sb01g030270 OS=Sorghum bicolor GN=Sb01g030270 PE=4 SV=1
elm_06972	1	0.1	5	337	3.3	299	3e-35	Methylcrotonoyl-CoA carboxylase subunit alpha, mitochondrial OS=Glycine max GN=MCCA PE=1 SV=2
elm_07109	1	0.1	5	363	3.3	266	2e-45	Predicted protein OS=Populus trichocarpa GN=POPTRDRAFT_1113326 PE=4 SV=1
elm_07139	1	0.1	5	264	3.3	258	4e-35	GrpE protein homolog OS=Ricinus communis GN=RCOM_0845250 PE=3 SV=1
elm_07228	1	0.1	5	225	3.3	190	1e-28	Fructose-bisphosphate aldolase OS=Glycine max PE=2 SV=1
elm_07465	1	0.1	5	409	3.3	407	1e-51	Putative uncharacterized protein p69RF (Fragment) OS=Prunus armeniaca GN=p69RF PE=2 SV=1
elm_00315	51	3	105	1925	3.2	1731	0	Putative uncharacterized protein OS=Vitis vinifera GN=VITISV_000418 PE=4 SV=1
elm_00787	20	1.2	54	354	3.2	164	1e-46	Ribulose bisphosphate carboxylase large chain (Fragment) OS=Nyssa ogecha GN=rbcL PE=3 SV=2
elm_00965	19	1.1	40	835	3.2	586	6e-92	Serine hydroxymethyltransferase, mitochondrial OS=Solanum tuberosum PE=2 SV=1
elm_01070	12	0.7	34	1298	3.2	1088	8e-179	Rubisco subunit binding-protein beta subunit, rubb, putative OS=Ricinus communis GN=RCOM_0342910 PE=3 SV=1
elm_01249	17	1	29	513	3.2	433	7e-63	Whole genome shotgun sequence of line PN40024, scaffold_1.assembly12x (Fragment) OS=Vitis vinifera GN=GSVIVT01009931001 PE=3 SV=1
elm_01357	12	0.7	27	846	3.2	830	2e-152	Chloroplast thylakoid-bound ascorbate peroxidase OS=Vigna unguiculata PE=2 SV=1
elm_01433	9	0.5	25	761	3.2	407	3e-62	Whole genome shotgun sequence of line PN40024, scaffold_5.assembly12x OS=Vitis vinifera GN=GSVIVT01028636001 PE=3 SV=1
elm_01544	7	0.4	28	839	3.2	662	5e-132	Catalase isozyme 3 OS=Nicotiana plumbaginifolia GN=CAT3 PE=2 SV=1
elm_01577	6	0.4	22	835	3.2	606	2e-62	Hydrolase, hydrolyzing O-glycosyl compounds, putative OS=Ricinus communis GN=RCOM_0272270 PE=4 SV=1
elm_01603	16	0.9	22	1090	3.2	893	2e-86	Acid phosphatase 1, putative OS=Ricinus communis GN=RCOM_1048880 PE=4 SV=1
elm_01735	12	0.7	21	571	3.2	260	2e-37	Glycogen synthase kinase-3 beta, putative OS=Ricinus communis GN=RCOM_1436200 PE=4 SV=1
elm_01740	7	0.4	20	820	3.2	704	7e-142	GDP-mannose 3,5-epimerase 1 OS=Oryza sativa subsp. indica GN=OsI_032456 PE=2 SV=1
elm_01761	4	0.2	19	684	3.2	540	2e-45	Probable histone H2B.1 OS=Medicago truncatula PE=3 SV=3
elm_01777	15	0.9	19	612	3.2	598	5e-76	Putative membrane protein ycf1 OS=Morus indica GN=ycf1 PE=3 SV=1
elm_01841	3	0.2	19	873	3.2	701	9e-100	Rieske iron-sulfur protein Tic55 OS=Pisum sativum GN=tic55 PE=2 SV=1
elm_01857	8	0.5	18	562	3.2	450	6e-60	S-adenosylmethionine decarboxylase OS=x Citrofortunella mitis GN=SAMDC1 PE=2 SV=1
elm_01903	4	0.2	18	704	3.2	470	2e-91	Probable 26S proteasome non-ATPase regulatory subunit 3 OS=Nicotiana tabacum GN=21D7 PE=2 SV=1
elm_01910	5	0.3	18	459	3.2	365	7e-48	Putative aquaporin TIP3 OS=Vitis berlandieri x Vitis rupestris GN=TIP3 PE=2 SV=1
elm_02034	7	0.4	17	566	3.2	280	7e-38	Whole genome shotgun sequence of line PN40024, scaffold_3.assembly12x (Fragment) OS=Vitis vinifera GN=GSVIVT01021239001 PE=4 SV=1
elm_02060	3	0.2	16	513	3.2	271	2e-46	Whole genome shotgun sequence of line PN40024, scaffold_16.assembly12x (Fragment) OS=Vitis vinifera GN=GSVIVT01015027001 PE=4 SV=1
elm_02116	10	0.6	17	852	3.2	640	3e-72	Putative uncharacterized protein OS=Vitis vinifera GN=VITISV_024970 PE=4 SV=1
elm_02286	3	0.2	15	639	3.2	627	4e-114	ATP synthase subunit beta, mitochondrial OS=Oryza sativa subsp. japonica GN=ATPB PE=1 SV=2
elm_02362	3	0.2	14	669	3.2	554	3e-41	Whole genome shotgun sequence of line PN40024, scaffold_20.assembly12x (Fragment) OS=Vitis vinifera GN=GSVIVT01017994001 PE=4 SV=1
elm_02563	11	0.6	13	596	3.2	442	2e-43	Indole-3-acetic acid 14 transcription factor like OS=Malus prunifolia GN=IAA14 like PE=2 SV=1
elm_02740	2	0.1	12	516	3.2	504	3e-62	Ubiquitin carrier protein OS=Populus trichocarpa GN=POPTRDRAFT_814585 PE=3 SV=1
elm_02771	2	0.1	12	601	3.2	470	5e-26	Whole genome shotgun sequence of line PN40024, scaffold_5.assembly12x (Fragment) OS=Vitis vinifera GN=GSVIVT01028159001 PE=4 SV=1
elm_03055	2	0.1	11	463	3.2	356	3e-23	SEC14 cytosolic factor, putative OS=Ricinus communis GN=RCOM_1146630 PE=4 SV=1
elm_03062	3	0.2	11	428	3.2	245	9e-35	Xylose isomerase OS=Ricinus communis GN=RCOM_0077940 PE=3 SV=1
elm_03783	1	0.1	10	367	3.2	256	1e-54	Magnesium-chelatase subunit chlH chloroplast OS=Micromonas pusilla CCMP1545 GN=CHLH1 PE=4 SV=1
elm_04727	1	0.1	10	370	3.2	365	7e-40	Peptidyl-prolyl cis-trans isomerase OS=Vitis vinifera GN=VITISV_015631 PE=3 SV=1
elm_08402	1	0.1	4	377	3.2	270	1e-43	Whole genome shotgun sequence of line PN40024, scaffold_81.assembly12x (Fragment) OS=Vitis vinifera GN=GSVIVT01036283001 PE=4 SV=1
elm_08734	1	0.1	4	257	3.2	224	2e-34	60S ribosomal protein L34 OS=Pisum sativum GN=RPL34 PE=2 SV=1
elm_00882	24	1.4	40	727	3.1	693	3e-41	Predicted protein OS=Populus trichocarpa GN=POPTRDRAFT_1121792 PE=4 SV=1
elm_00953	12	0.7	39	1104	3.1	677	5e-72	DNA binding protein, putative OS=Ricinus communis GN=RCOM_0181650 PE=4 SV=1
elm_01000	18	1.1	37	668	3.1	465	6e-35	Predicted protein OS=Populus trichocarpa GN=POPTRDRAFT_744819 PE=4 SV=1
elm_01127	13	0.8	33	646	3.1	624	2e-41	Alcohol dehydrogenase, putative OS=Ricinus communis GN=RCOM_0528460 PE=4 SV=1
elm_01295	16	0.9	29	694	3.1	476	1e-30	Whole genome shotgun sequence of line PN40024, scaffold_14.assembly12x (Fragment) OS=Vitis vinifera GN=GSVIVT01014443001 PE=4 SV=1
elm_01354	12	0.7	27	744	3.1	317	9e-44	Putative uncharacterized protein OS=Glycine max PE=2 SV=1
elm_01390	6	0.4	26	815	3.1	737	1e-112	Phosphoglycerate kinase OS=Gossypium hirsutum PE=2 SV=1
elm_01410	17	1	26	1146	3.1	927	3e-147	Whole genome shotgun sequence of line PN40024, scaffold_122.assembly12x (Fragment) OS=Vitis vinifera GN=GSVIVT01013450001 PE=4 SV=1
elm_01580	5	0.3	22	745	3.1	347	3e-60	Whole genome shotgun sequence of line PN40024, scaffold_177.assembly12x (Fragment) OS=Vitis vinifera GN=GSVIVT01002001001 PE=4 SV=1
elm_01607	5	0.3	22	718	3.1	678	3e-100	Putative uncharacterized protein OS=Vitis vinifera GN=VITISV_001366 PE=4 SV=1
elm_01696	10	0.6	20	681	3.1	674	1e-95	Whole genome shotgun sequence of line PN40024, scaffold_16.assembly12x (Fragment) OS=Vitis vinifera GN=GSVIVT01015310001 PE=3 SV=1
elm_02166	13	0.8	17	729	3.1	290	3e-40	Predicted protein OS=Populus trichocarpa GN=POPTRDRAFT_678997 PE=4 SV=1
elm_02201	7	0.4	15	996	3.1	596	1e-100	Predicted protein (Fragment) OS=Populus trichocarpa GN=POPTRDRAFT_257659 PE=4 SV=1
elm_02459	3	0.2	14	445	3.1	436	1e-22	Putative uncharacterized protein OS=Ricinus communis GN=RCOM_1323920 PE=4 SV=1
elm_02475	3	0.2	14	424	3.1	307	2e-34	Putative uncharacterized protein OS=Vitis vinifera GN=VITISV_032171 PE=4 SV=1
elm_02491	8	0.5	14	452	3.1	287	7e-40	Ubiquitin carrier protein OS=Glycine max PE=2 SV=1
elm_02916	4	0.2	15	356	3.1	216	3e-25	40S ribosomal protein SA OS=Glycine max PE=2 SV=1
elm_02993	1	0.1	11	578	3.1	566	4e-47	Whole genome shotgun sequence of line PN40024, scaffold_39.assembly12x (Fragment) OS=Vitis vinifera GN=GSVIVT01024468001 PE=4 SV=1
elm_03165	5	0.3	11	614	3.1	233	7e-33	Predicted protein (Fragment) OS=Populus trichocarpa GN=POPTRDRAFT_241759 PE=4 SV=1
elm_03244	3	0.2	15	428	3.1	271	5e-29	Putative uncharacterized protein OS=Populus trichocarpa x Populus deltoides PE=2 SV=1
elm_03323	5	0.3	11	578	3.1	323	3e-70	Whole genome shotgun sequence of line PN40024, scaffold_83.assembly12x OS=Vitis vinifera GN=GSVIVT01036452001 PE=4 SV=1
elm_03531	3	0.2	9	582	3.1	441	5e-59	Ubiquitin carrier protein OS=Olea europaea GN=ORCE PE=2 SV=1
elm_03662	2	0.1	9	713	3.1	632	2e-101	Multidrug resistance-associated protein 2, 6 (Mrp2, 6), abc-transoprter, putative OS=Ricinus communis GN=RCOM_1177870 PE=4 SV=1
elm_03727	3	0.2	9	505	3.1	263	1e-20	Putative uncharacterized protein OS=Populus trichocarpa PE=2 SV=1
elm_03871	1	0.1	9	276	3.1	228	5e-24	Putative uncharacterized protein OS=Vitis vinifera GN=VITISV_035766 PE=4 SV=1
elm_03900	3	0.2	9	412	3.1	404	2e-55	3-ketoacyl-CoA thiolase 2, peroxisomal OS=Arabidopsis thaliana GN=PED1 PE=1 SV=2
elm_04063	4	0.2	8	511	3.1	508	2e-38	Autoinhibited calcium ATPase OS=Populus trichocarpa GN=POPTRDRAFT_765045 PE=3 SV=1
elm_04125	4	0.2	8	434	3.1	422	1e-24	NAC domain-containing protein 21/22, putative OS=Ricinus communis GN=RCOM_1471540 PE=4 SV=1
elm_04286	4	0.2	8	472	3.1	229	9e-26	ATP binding protein, putative OS=Ricinus communis GN=RCOM_1628400 PE=4 SV=1
elm_04311	2	0.1	8	681	3.1	667	5e-97	Whole genome shotgun sequence of line PN40024, scaffold_14.assembly12x (Fragment) OS=Vitis vinifera GN=GSVIVT01014430001 PE=4 SV=1
elm_04363	4	0.2	8	420	3.1	329	4e-41	Coatomer delta subunit, putative OS=Ricinus communis GN=RCOM_1604100 PE=4 SV=1
elm_04572	4	0.2	7	441	3.1	436	7e-74	Atpob1, putative OS=Ricinus communis GN=RCOM_1617290 PE=4 SV=1
elm_04970	3	0.2	7	395	3.1	305	7e-30	Betaine aldehyde dehydrogenase 1, chloroplastic OS=Arabidopsis thaliana GN=ALDH10A8 PE=2 SV=1
elm_05011	3	0.2	7	479	3.1	193	2e-29	Big map kinase/bmk, putative OS=Ricinus communis GN=RCOM_1616300 PE=4 SV=1
elm_05179	3	0.2	7	603	3.1	234	3e-58	Putative uncharacterized protein OS=Glycine max PE=2 SV=1
elm_05295	2	0.1	6	298	3.1	289	6e-34	Predicted protein OS=Populus trichocarpa GN=POPTRDRAFT_885380 PE=4 SV=1
elm_05396	2	0.1	6	416	3.1	413	5e-35	Predicted protein OS=Populus trichocarpa GN=POPTRDRAFT_1083288 PE=4 SV=1
elm_05658	2	0.1	6	486	3.1	401	2e-68	Predicted protein OS=Populus trichocarpa GN=POPTRDRAFT_744254 PE=4 SV=1
elm_05966	2	0.1	6	331	3.1	201	7e-29	Enhancer of rudimentary homolog OS=Arabidopsis thaliana GN=At5g10810 PE=2 SV=1
elm_05991	1	0.1	6	441	3.1	287	2e-71	Putative uncharacterized protein OS=Vitis vinifera GN=VITISV_027037 PE=4 SV=1
elm_06029	2	0.1	6	401	3.1	397	1e-61	Whole genome shotgun sequence of line PN40024, scaffold_37.assembly12x (Fragment) OS=Vitis vinifera GN=GSVIVT01023683001 PE=4 SV=1
elm_06212	2	0.1	6	353	3.1	352	4e-62	Putative uncharacterized protein OS=Populus trichocarpa GN=POPTRDRAFT_1076074 PE=4 SV=1
elm_06918	1	0.1	5	409	3.1	226	1e-46	Transporter, putative OS=Ricinus communis GN=RCOM_1594180 PE=4 SV=1
elm_07266	1	0.1	5	414	3.1	406	1e-49	Whole genome shotgun sequence of line PN40024, scaffold_272.assembly12x (Fragment) OS=Vitis vinifera GN=GSVIVT01005282001 PE=4 SV=1
elm_00372	47	2.8	94	1133	3	305	8e-31	50S ribosomal protein L33, chloroplastic OS=Morus indica GN=rpl33 PE=3 SV=1
elm_00393	60	3.5	111	733	3	230	5e-37	Ubiquitin-like protein 5 OS=Arabidopsis thaliana GN=UBL5 PE=1 SV=1
elm_00452	41	2.4	77	1283	3	248	3e-41	Photosystem I assembly protein ycf3 OS=Lactuca sativa GN=ycf3 PE=4 SV=1
elm_00544	33	1.9	72	638	3	275	2e-33	Whole genome shotgun sequence of line PN40024, scaffold_23.assembly12x (Fragment) OS=Vitis vinifera GN=GSVIVT01019051001 PE=3 SV=1
elm_00810	18	1.1	50	346	3	258	2e-42	Photosystem I assembly protein ycf4 OS=Morus indica GN=ycf4 PE=3 SV=1
elm_01027	18	1.1	35	623	3	281	5e-41	Whole genome shotgun sequence of line PN40024, scaffold_0.assembly12x (Fragment) OS=Vitis vinifera GN=GSVIVT01007833001 PE=4 SV=1
elm_01069	14	0.8	35	718	3	614	7e-85	Protochlorophyllide reductase, chloroplastic OS=Cucumis sativus GN=PORA PE=2 SV=1
elm_01101	11	0.6	33	697	3	599	2e-59	Cysteine protease, putative OS=Ricinus communis GN=RCOM_1449120 PE=3 SV=1
elm_01359	9	0.5	27	655	3	368	5e-61	Putative uncharacterized protein OS=Vitis vinifera GN=VITISV_002374 PE=4 SV=1
elm_01459	9	0.5	26	510	3	314	1e-39	Chlorophyll a-b binding protein 1, chloroplastic OS=Sinapis alba GN=CAB1 PE=3 SV=1
elm_01568	10	0.6	22	678	3	215	2e-44	26S protease regulatory subunit 8 homolog B OS=Arabidopsis thaliana GN=RPT6B PE=2 SV=1
elm_01606	8	0.5	22	663	3	591	4e-88	Whole genome shotgun sequence of line PN40024, scaffold_64.assembly12x (Fragment) OS=Vitis vinifera GN=GSVIVT01032103001 PE=4 SV=1
elm_01806	10	0.6	19	1020	3	842	1e-100	Jasmonate O-methyltransferase, putative OS=Ricinus communis GN=RCOM_1595240 PE=4 SV=1
elm_01888	13	0.8	18	811	3	505	3e-60	Putative uncharacterized protein OS=Populus trichocarpa PE=2 SV=1
elm_02381	6	0.4	17	593	3	455	2e-64	26S protease regulatory subunit 4 homolog OS=Oryza sativa subsp. japonica GN=TBP2 PE=2 SV=2
elm_02407	6	0.4	15	697	3	619	2e-73	Whole genome shotgun sequence of line PN40024, scaffold_85.assembly12x (Fragment) OS=Vitis vinifera GN=GSVIVT01036740001 PE=4 SV=1
elm_02494	5	0.3	14	466	3	273	3e-26	Carbonic anhydrase OS=Arabidopsis thaliana GN=At1g23730 PE=2 SV=1
elm_02708	1	0.1	12	508	3	267	4e-35	Adenylosuccinate synthetase OS=Ricinus communis GN=RCOM_0089930 PE=3 SV=1
elm_02831	1	0.1	12	545	3	529	4e-37	Histone H2A OS=Vitis vinifera GN=GSVIVT01031123001 PE=3 SV=1
elm_03183	6	0.4	11	930	3	900	2e-109	Predicted protein OS=Populus trichocarpa GN=POPTRDRAFT_723097 PE=4 SV=1
elm_03275	3	0.2	10	661	3	649	1e-110	Phosphoenolpyruvate carboxylase, putative OS=Ricinus communis GN=RCOM_1177170 PE=4 SV=1
elm_03754	4	0.2	9	480	3	308	4e-38	Whole genome shotgun sequence of line PN40024, scaffold_757.assembly12x (Fragment) OS=Vitis vinifera GN=GSVIVT01002500001 PE=4 SV=1
elm_03892	5	0.3	9	461	3	458	6e-72	Whole genome shotgun sequence of line PN40024, scaffold_16.assembly12x (Fragment) OS=Vitis vinifera GN=GSVIVT01015384001 PE=4 SV=1
elm_04143	8	0.5	8	465	3	410	2e-42	Whole genome shotgun sequence of line PN40024, scaffold_8.assembly12x (Fragment) OS=Vitis vinifera GN=GSVIVT01035999001 PE=4 SV=1
elm_04327	8	0.5	8	343	3	338	6e-49	Nucleolar GTP-binding protein, putative OS=Ricinus communis GN=RCOM_1578360 PE=4 SV=1
elm_04344	8	0.5	8	414	3	406	8e-49	Whole genome shotgun sequence of line PN40024, scaffold_229.assembly12x (Fragment) OS=Vitis vinifera GN=GSVIVT01004722001 PE=4 SV=1
elm_04776	1	0.1	7	520	3	333	4e-52	Aconitase, putative OS=Ricinus communis GN=RCOM_0782740 PE=4 SV=1
elm_04822	1	0.1	9	391	3	380	8e-46	Predicted protein OS=Populus trichocarpa GN=POPTRDRAFT_1108211 PE=4 SV=1
elm_05912	3	0.2	6	490	3	489	6e-40	ATP binding protein, putative OS=Ricinus communis GN=RCOM_1096480 PE=4 SV=1
elm_07467	1	0.1	6	305	3	201	6e-25	NAC domain protein (Fragment) OS=Glycine max GN=NAC32 PE=2 SV=1
elm_08062	2	0.1	4	332	3	298	4e-52	Putative uncharacterized protein OS=Glycine max PE=2 SV=1
elm_10501	1	0.1	3	259	3	257	3e-45	Putative uncharacterized protein OS=Zea mays PE=2 SV=1
elm_12047	1	0.1	3	447	3	445	5e-78	Beta-galactosidase OS=Prunus persica PE=2 SV=1
elm_13807	1	0.1	3	342	3	341	9e-41	Plant synaptotagmin OS=Populus trichocarpa GN=NTMC2T1.3 PE=4 SV=1
elm_13858	1	0.1	3	292	3	289	3e-27	Whole genome shotgun sequence of line PN40024, scaffold_23.assembly12x (Fragment) OS=Vitis vinifera GN=GSVIVT01018980001 PE=4 SV=1
elm_13943	1	0.1	3	426	3	285	2e-29	Putative uncharacterized protein OS=Vitis vinifera GN=VITISV_010506 PE=4 SV=1
elm_00267	54	3.2	129	862	2.9	570	3e-46	Pollen-specific protein C13, putative OS=Ricinus communis GN=RCOM_1034130 PE=4 SV=1
elm_00546	30	1.8	65	1030	2.9	700	4e-92	Putative uncharacterized protein OS=Medicago truncatula PE=2 SV=1
elm_00583	26	1.5	62	1000	2.9	497	5e-59	V-type proton ATPase 16 kDa proteolipid subunit OS=Kalanchoe daigremontiana PE=2 SV=1
elm_00669	28	1.7	54	877	2.9	848	2e-87	Protein binding protein, putative OS=Ricinus communis GN=RCOM_1507810 PE=4 SV=1
elm_00756	29	1.7	47	813	2.9	642	2e-103	Light-induced protein, chloroplastic OS=Solanum tuberosum PE=1 SV=2
elm_00990	18	1.1	36	1330	2.9	1291	0	Whole genome shotgun sequence of line PN40024, scaffold_0.assembly12x (Fragment) OS=Vitis vinifera GN=GSVIVT01008636001 PE=3 SV=1
elm_01177	9	0.5	31	966	2.9	635	8e-81	Whole genome shotgun sequence of line PN40024, scaffold_40.assembly12x OS=Vitis vinifera GN=GSVIVT01025786001 PE=4 SV=1
elm_01212	20	1.2	30	507	2.9	367	1e-58	Elongation factor 1-alpha OS=Vicia faba PE=2 SV=1
elm_01361	9	0.5	27	650	2.9	402	9e-31	Whole genome shotgun sequence of line PN40024, scaffold_147.assembly12x (Fragment) OS=Vitis vinifera GN=GSVIVT01000974001 PE=4 SV=1
elm_01363	15	0.9	27	669	2.9	638	5e-108	Elongation factor G, chloroplastic OS=Glycine max GN=FUSA PE=3 SV=1
elm_01387	18	1.1	26	504	2.9	274	3e-33	Whole genome shotgun sequence of line PN40024, scaffold_39.assembly12x (Fragment) OS=Vitis vinifera GN=GSVIVT01024345001 PE=4 SV=1
elm_01451	9	0.5	25	643	2.9	457	1e-76	Plasma membrane intrinsic protein PIP1-1 OS=Fraxinus excelsior PE=2 SV=1
elm_01475	15	0.9	24	676	2.9	231	1e-62	Whole genome shotgun sequence of line PN40024, scaffold_16.assembly12x (Fragment) OS=Vitis vinifera GN=GSVIVT01015187001 PE=3 SV=1
elm_01478	12	0.7	24	707	2.9	595	3e-90	Whole genome shotgun sequence of line PN40024, scaffold_11.assembly12x (Fragment) OS=Vitis vinifera GN=GSVIVT01011941001 PE=4 SV=1
elm_01508	10	0.6	25	1033	2.9	1011	3e-127	Chloroplast omega-3 desaturase OS=Prunus persica PE=2 SV=2
elm_01591	6	0.4	25	926	2.9	518	1e-59	V-type proton ATPase 16 kDa proteolipid subunit OS=Kalanchoe daigremontiana PE=2 SV=1
elm_01600	10	0.6	25	778	2.9	714	5e-99	Hydrolase, putative OS=Ricinus communis GN=RCOM_1331480 PE=4 SV=1
elm_01723	4	0.2	20	296	2.9	282	9e-24	Whole genome shotgun sequence of line PN40024, scaffold_4.assembly12x (Fragment) OS=Vitis vinifera GN=GSVIVT01024598001 PE=4 SV=1
elm_01760	8	0.5	19	559	2.9	467	2e-77	Ubiquitin carrier protein OS=Gossypium hirsutum PE=2 SV=1
elm_01776	12	0.7	19	580	2.9	206	4e-24	Putative uncharacterized protein OS=Glycine max PE=4 SV=1
elm_01851	6	0.4	18	464	2.9	358	3e-58	Predicted protein OS=Populus trichocarpa GN=POPTRDRAFT_556400 PE=4 SV=1
elm_02067	5	0.3	16	606	2.9	431	2e-61	Predicted protein OS=Populus trichocarpa GN=POPTRDRAFT_828355 PE=4 SV=1
elm_02384	8	0.5	15	969	2.9	812	4e-84	Putative uncharacterized protein OS=Ricinus communis GN=RCOM_0935950 PE=4 SV=1
elm_02565	10	0.6	13	670	2.9	460	2e-50	Whole genome shotgun sequence of line PN40024, scaffold_4.assembly12x (Fragment) OS=Vitis vinifera GN=GSVIVT01025507001 PE=4 SV=1
elm_02576	7	0.4	13	521	2.9	390	2e-46	Putative uncharacterized protein OS=Glycine max PE=2 SV=1
elm_02729	5	0.3	12	791	2.9	540	5e-86	Metalloendopeptidase, putative OS=Ricinus communis GN=RCOM_1677180 PE=3 SV=1
elm_02739	10	0.6	12	626	2.9	622	3e-86	Tonoplast intrinsic protein, putative OS=Ricinus communis GN=RCOM_0788390 PE=3 SV=1
elm_02889	3	0.2	12	408	2.9	329	1e-42	Putative uncharacterized protein OS=Glycine max PE=2 SV=1
elm_03167	2	0.1	12	576	2.9	566	3e-29	Sucrose responsive element binding protein OS=Vitis vinifera GN=SREBP PE=2 SV=1
elm_03400	1	0.1	10	652	2.9	191	2e-67	Cinnamoyl CoA reductase (Fragment) OS=Corymbia citriodora subsp. variegata GN=CCR PE=4 SV=1
elm_03410	10	0.6	11	328	2.9	238	7e-31	Probable monogalactosyldiacylglycerol synthase, chloroplastic OS=Glycine max GN=MGD A PE=2 SV=1
elm_03983	1	0.1	8	331	2.9	324	1e-53	Phospholipase D alpha 1 OS=Arabidopsis thaliana GN=PLDALPHA1 PE=1 SV=2
elm_03996	1	0.1	8	418	2.9	289	1e-40	Oligopeptide transporter, putative OS=Ricinus communis GN=RCOM_1379100 PE=4 SV=1
elm_04114	2	0.1	8	468	2.9	432	4e-67	Fructose-bisphosphate aldolase OS=Populus trichocarpa GN=POPTRDRAFT_832739 PE=3 SV=1
elm_04254	2	0.1	8	334	2.9	332	1e-50	NADP-dependent malic enzyme OS=Populus trichocarpa PE=2 SV=3
elm_04290	3	0.2	13	424	2.9	303	3e-44	Fiber cell elongation protein OS=Gossypium hirsutum GN=Ghfe1 PE=2 SV=1
elm_05477	3	0.2	6	560	2.9	306	8e-45	Coumaroyl 3-hydroxylase OS=Populus trichocarpa GN=CYP98A27 PE=2 SV=1
elm_05905	1	0.1	6	283	2.9	128	3e-34	Predicted protein OS=Populus trichocarpa GN=POPTRDRAFT_571367 PE=4 SV=1
elm_00408	30	1.8	93	829	2.8	479	5e-77	40S ribosomal protein S11, putative OS=Ricinus communis GN=RCOM_0510080 PE=3 SV=1
elm_00437	41	2.4	79	1573	2.8	1094	4e-121	Ribosomal protein L1 (Fragment) OS=Vitis vinifera GN=GSVIVT01032196001 PE=3 SV=1
elm_00878	17	1	40	963	2.8	704	2e-81	60S ribosomal protein L6 OS=Ricinus communis GN=RCOM_1526800 PE=3 SV=1
elm_01228	20	1.2	32	641	2.8	372	7e-57	50S ribosomal protein L17, chloroplastic OS=Arabidopsis thaliana GN=RPL17 PE=2 SV=1
elm_01275	13	0.8	28	945	2.8	437	7e-60	SAR DNA-binding protein-like protein OS=Lotus japonicus PE=4 SV=1
elm_01316	16	0.9	28	792	2.8	600	4e-45	Peripheral-type benzodiazepine receptor, putative OS=Ricinus communis GN=RCOM_1439860 PE=4 SV=1
elm_01353	12	0.7	27	668	2.8	257	4e-25	Expansin OS=Pyrus communis GN=PcExp2 PE=2 SV=1
elm_01424	10	0.6	25	659	2.8	360	9e-33	Predicted protein (Fragment) OS=Populus trichocarpa GN=POPTRDRAFT_245011 PE=4 SV=1
elm_01492	8	0.5	24	904	2.8	739	2e-62	Whole genome shotgun sequence of line PN40024, scaffold_3.assembly12x (Fragment) OS=Vitis vinifera GN=GSVIVT01021385001 PE=4 SV=1
elm_01530	5	0.3	23	874	2.8	656	3e-95	12-oxophytodienoate reductase OS=Hevea brasiliensis GN=opr PE=2 SV=1
elm_01927	10	0.6	18	618	2.8	610	8e-49	Putative uncharacterized protein OS=Glycine max PE=2 SV=1
elm_01947	7	0.4	21	296	2.8	279	5e-38	60S ribosomal protein L12 OS=Prunus armeniaca GN=RPL12 PE=2 SV=1
elm_01974	11	0.6	17	717	2.8	518	3e-69	Putative uncharacterized protein OS=Glycine max PE=2 SV=1
elm_01989	5	0.3	18	734	2.8	497	7e-46	Putative uncharacterized protein OS=Glycine max PE=2 SV=1
elm_02004	7	0.4	17	616	2.8	366	2e-58	Predicted protein OS=Populus trichocarpa GN=POPTRDRAFT_642210 PE=3 SV=1
elm_02008	4	0.2	17	526	2.8	436	4e-38	Clathrin heavy chain, putative OS=Ricinus communis GN=RCOM_0838580 PE=4 SV=1
elm_02074	5	0.3	18	436	2.8	219	1e-59	Predicted protein OS=Populus trichocarpa GN=POPTRDRAFT_822988 PE=4 SV=1
elm_02083	9	0.5	16	714	2.8	348	2e-28	Whole genome shotgun sequence of line PN40024, scaffold_41.assembly12x (Fragment) OS=Vitis vinifera GN=GSVIVT01026083001 PE=4 SV=1
elm_02149	2	0.1	17	403	2.8	258	4e-42	Whole genome shotgun sequence of line PN40024, scaffold_35.assembly12x (Fragment) OS=Vitis vinifera GN=GSVIVT01023241001 PE=3 SV=1
elm_02262	5	0.3	15	471	2.8	398	1e-57	Predicted protein OS=Populus trichocarpa GN=POPTRDRAFT_826642 PE=4 SV=1
elm_02276	13	0.8	16	503	2.8	183	2e-21	Predicted protein OS=Populus trichocarpa GN=POPTRDRAFT_589329 PE=4 SV=1
elm_02474	11	0.6	14	471	2.8	361	2e-36	Putative uncharacterized protein OS=Glycine max PE=2 SV=1
elm_02478	9	0.5	14	576	2.8	369	8e-48	NSFL1 cofactor p47, putative OS=Ricinus communis GN=RCOM_0903270 PE=4 SV=1
elm_02952	5	0.3	11	382	2.8	239	2e-26	Proteasome subunit beta type-4 OS=Arabidopsis thaliana GN=PBG1 PE=1 SV=2
elm_03021	5	0.3	11	464	2.8	455	4e-33	Predicted protein OS=Populus trichocarpa GN=POPTRDRAFT_572802 PE=4 SV=1
elm_03158	8	0.5	11	884	2.8	338	2e-90	Glycolipid transfer protein, putative OS=Ricinus communis GN=RCOM_1168990 PE=4 SV=1
elm_03173	4	0.2	11	554	2.8	250	2e-23	5-AMP-activated protein kinase, putative OS=Ricinus communis GN=RCOM_0538120 PE=4 SV=1
elm_03548	4	0.2	9	425	2.8	265	6e-43	Predicted protein OS=Populus trichocarpa GN=POPTRDRAFT_852855 PE=4 SV=1
elm_03894	1	0.1	9	466	2.8	463	2e-51	Putative uncharacterized protein OS=Ricinus communis GN=RCOM_1347140 PE=4 SV=1
elm_04635	1	0.1	7	270	2.8	122	3e-36	Uncharacterized protein At1g22800 OS=Arabidopsis thaliana GN=At1g22800 PE=2 SV=2
elm_04638	1	0.1	7	416	2.8	407	3e-66	Tubulin beta chain OS=Hordeum vulgare GN=TUBB PE=2 SV=1
elm_04875	1	0.1	7	334	2.8	329	2e-35	Predicted protein OS=Populus trichocarpa GN=POPTRDRAFT_555175 PE=4 SV=1
elm_04933	4	0.2	7	351	2.8	234	2e-52	ATPase 11, plasma membrane-type OS=Arabidopsis thaliana GN=AHA11 PE=1 SV=1
elm_04935	2	0.1	7	670	2.8	625	2e-76	Leucoanthocyanidin reductase, putative OS=Ricinus communis GN=RCOM_0705470 PE=4 SV=1
elm_05131	1	0.1	7	248	2.8	246	1e-30	Peptidase M50, mammalian sterol-regulatory element binding protein OS=Medicago truncatula GN=MtrDRAFT_AC148965g29v2 PE=4 SV=1
elm_05204	1	0.1	7	611	2.8	440	2e-67	Nitrate transporter, H+/oligopeptide symporter POT family (Fragment) OS=Populus trichocarpa GN=PtrNtr1-2 PE=4 SV=1
elm_05300	1	0.1	6	416	2.8	414	9e-63	Whole genome shotgun sequence of line PN40024, scaffold_0.assembly12x (Fragment) OS=Vitis vinifera GN=GSVIVT01008006001 PE=4 SV=1
elm_05387	1	0.1	6	483	2.8	246	8e-59	Whole genome shotgun sequence of line PN40024, scaffold_7.assembly12x (Fragment) OS=Vitis vinifera GN=GSVIVT01033839001 PE=4 SV=1
elm_05571	1	0.1	6	508	2.8	364	1e-65	Whole genome shotgun sequence of line PN40024, scaffold_40.assembly12x (Fragment) OS=Vitis vinifera GN=GSVIVT01025612001 PE=3 SV=1
elm_05680	3	0.2	6	252	2.8	246	1e-28	Purine permease, putative OS=Ricinus communis GN=RCOM_1591980 PE=4 SV=1
elm_05728	1	0.1	6	618	2.8	615	7e-88	Putative uncharacterized protein OS=Medicago truncatula PE=2 SV=1
elm_06003	1	0.1	7	350	2.8	345	2e-47	Predicted protein OS=Populus trichocarpa GN=POPTRDRAFT_799433 PE=4 SV=1
elm_06164	3	0.2	9	437	2.8	434	2e-59	IojAP protein-like OS=Arabidopsis thaliana GN=At3g12930 PE=2 SV=1
elm_06252	1	0.1	5	525	2.8	486	1e-61	Endoplasmic reticulum-Golgi intermediate compartment protein, putative OS=Ricinus communis GN=RCOM_1034540 PE=4 SV=1
elm_06449	1	0.1	6	284	2.8	278	2e-22	Amino acid transporter, putative OS=Ricinus communis GN=RCOM_0600380 PE=4 SV=1
elm_06604	1	0.1	5	461	2.8	217	2e-29	Anthocyanin 5-aromatic acyltransferase, putative OS=Ricinus communis GN=RCOM_1152490 PE=4 SV=1
elm_07296	1	0.1	5	403	2.8	364	1e-49	Whole genome shotgun sequence of line PN40024, scaffold_25.assembly12x (Fragment) OS=Vitis vinifera GN=GSVIVT01019680001 PE=3 SV=1
elm_07387	1	0.1	7	318	2.8	304	1e-32	Whole genome shotgun sequence of line PN40024, scaffold_0.assembly12x (Fragment) OS=Vitis vinifera GN=GSVIVT01008339001 PE=4 SV=1
elm_09246	1	0.1	4	276	2.8	273	4e-39	Predicted protein (Fragment) OS=Populus trichocarpa GN=POPTRDRAFT_172376 PE=4 SV=1
elm_00482	31	1.8	73	716	2.7	242	4e-44	Protein disulfide-isomerase OS=Ricinus communis PE=2 SV=1
elm_00507	34	2	71	823	2.7	449	1e-80	Calmodulin OS=Lilium longiflorum PE=2 SV=2
elm_00586	29	1.7	61	1288	2.7	1243	3e-180	Whole genome shotgun sequence of line PN40024, scaffold_59.assembly12x (Fragment) OS=Vitis vinifera GN=GSVIVT01030386001 PE=4 SV=1
elm_00709	30	1.8	51	1199	2.7	752	3e-124	Proteasome subunit alpha type OS=Vitis vinifera GN=VITISV_018657 PE=3 SV=1
elm_00743	20	1.2	49	659	2.7	633	1e-89	ATP-dependent Clp protease proteolytic subunit OS=Eucalyptus globulus subsp. globulus GN=clpP PE=3 SV=1
elm_00748	29	1.7	51	1022	2.7	516	6e-42	Predicted protein OS=Populus trichocarpa GN=POPTRDRAFT_1115475 PE=4 SV=1
elm_00809	19	1.1	50	796	2.7	644	1e-86	60S ribosomal protein L11-2 OS=Arabidopsis thaliana GN=RPL11B PE=2 SV=2
elm_00978	18	1.1	40	1031	2.7	783	3e-83	Predicted protein OS=Populus trichocarpa GN=POPTRDRAFT_563945 PE=4 SV=1
elm_01025	19	1.1	36	981	2.7	766	7e-72	Predicted protein OS=Populus trichocarpa GN=POPTRDRAFT_640021 PE=2 SV=1
elm_01140	20	1.2	31	713	2.7	374	3e-59	Cystathionine gamma synthase OS=Fragaria vesca GN=CGS PE=2 SV=2
elm_01158	18	1.1	31	717	2.7	203	9e-57	Putative uncharacterized protein OS=Ricinus communis GN=RCOM_1599540 PE=4 SV=1
elm_01330	12	0.7	27	547	2.7	245	6e-23	ADP,ATP carrier protein, mitochondrial OS=Solanum tuberosum GN=ANT PE=2 SV=1
elm_01358	13	0.8	27	737	2.7	717	3e-93	Whole genome shotgun sequence of line PN40024, scaffold_59.assembly12x (Fragment) OS=Vitis vinifera GN=GSVIVT01030599001 PE=3 SV=1
elm_01438	10	0.6	25	544	2.7	218	2e-30	Predicted protein OS=Populus trichocarpa GN=POPTRDRAFT_832961 PE=4 SV=1
elm_01481	8	0.5	24	866	2.7	745	6e-122	Pyruvate dehydrogenase, putative OS=Ricinus communis GN=RCOM_1437610 PE=4 SV=1
elm_01528	10	0.6	23	514	2.7	351	5e-43	NADP-dependent isocitrate dehydrogenase OS=Passiflora edulis PE=2 SV=1
elm_01627	7	0.4	22	391	2.7	312	4e-54	ATP synthase subunit a, chloroplastic OS=Nicotiana tabacum GN=atpI PE=3 SV=1
elm_01751	8	0.5	20	744	2.7	687	1e-75	Putative uncharacterized protein OS=Ricinus communis GN=RCOM_0852780 PE=4 SV=1
elm_01904	14	0.8	18	520	2.7	505	7e-30	Carotenoid cleavage dioxygenase 4 OS=Malus domestica GN=CCD4 PE=2 SV=1
elm_01957	7	0.4	17	644	2.7	605	4e-78	Aux/IAA protein OS=Vitis vinifera PE=2 SV=1
elm_01966	10	0.6	17	805	2.7	388	1e-46	Predicted protein (Fragment) OS=Populus trichocarpa GN=POPTRDRAFT_295551 PE=4 SV=1
elm_01983	14	0.8	18	640	2.7	362	3e-60	Putative uncharacterized protein OS=Glycine max PE=2 SV=1
elm_02040	8	0.5	18	525	2.7	515	1e-70	Whole genome shotgun sequence of line PN40024, scaffold_60.assembly12x (Fragment) OS=Vitis vinifera GN=GSVIVT01031360001 PE=4 SV=1
elm_02054	11	0.6	17	396	2.7	251	1e-40	Whole genome shotgun sequence of line PN40024, scaffold_108.assembly12x (Fragment) OS=Vitis vinifera GN=GSVIVT01011467001 PE=4 SV=1
elm_02113	7	0.4	16	542	2.7	497	1e-74	Whole genome shotgun sequence of line PN40024, scaffold_8.assembly12x OS=Vitis vinifera GN=GSVIVT01035992001 PE=4 SV=1
elm_02190	6	0.4	15	705	2.7	632	3e-35	Putative uncharacterized protein OS=Vitis vinifera GN=VITISV_011279 PE=4 SV=1
elm_02203	4	0.2	15	519	2.7	466	1e-42	DnaJ-like protein OS=Glycine max PE=2 SV=1
elm_02264	8	0.5	15	664	2.7	652	2e-122	Acyl-ACP thioesterase (Fragment) OS=Ulmus americana GN=Ua-FatB1 PE=2 SV=1
elm_02305	6	0.4	16	690	2.7	269	8e-25	Whole genome shotgun sequence of line PN40024, scaffold_11.assembly12x (Fragment) OS=Vitis vinifera GN=GSVIVT01011705001 PE=4 SV=1
elm_02450	11	0.6	14	472	2.7	195	2e-23	Predicted protein OS=Populus trichocarpa GN=POPTRDRAFT_755473 PE=4 SV=1
elm_02526	3	0.2	13	713	2.7	559	3e-79	Cinnamate-4-hydroxylase OS=Gossypium arboreum PE=2 SV=1
elm_02666	11	0.6	13	795	2.7	790	8e-147	Pre-mRNA-processing-splicing factor, putative OS=Ricinus communis GN=RCOM_0900710 PE=4 SV=1
elm_02732	3	0.2	12	664	2.7	381	2e-34	Whole genome shotgun sequence of line PN40024, scaffold_38.assembly12x (Fragment) OS=Vitis vinifera GN=GSVIVT01024048001 PE=4 SV=1
elm_02778	3	0.2	12	463	2.7	422	2e-46	Whole genome shotgun sequence of line PN40024, scaffold_53.assembly12x (Fragment) OS=Vitis vinifera GN=GSVIVT01029373001 PE=4 SV=1
elm_02793	9	0.5	12	448	2.7	394	6e-38	Ras-related protein Rab11C OS=Nicotiana tabacum GN=RAB11C PE=2 SV=1
elm_03182	6	0.4	11	627	2.7	324	1e-43	Whole genome shotgun sequence of line PN40024, scaffold_16.assembly12x (Fragment) OS=Vitis vinifera GN=GSVIVT01015055001 PE=3 SV=1
elm_03246	8	0.5	10	531	2.7	526	2e-62	Translation initiation factor IF-3 OS=Ricinus communis GN=RCOM_0443750 PE=3 SV=1
elm_03405	2	0.1	10	643	2.7	455	4e-72	3-phosphoshikimate 1-carboxyvinyltransferase 1, chloroplastic OS=Nicotiana tabacum GN=EPSPS-1 PE=2 SV=1
elm_03451	3	0.2	10	332	2.7	275	8e-38	Whole genome shotgun sequence of line PN40024, scaffold_48.assembly12x (Fragment) OS=Vitis vinifera GN=GSVIVT01027421001 PE=4 SV=1
elm_03511	3	0.2	10	466	2.7	344	4e-37	Predicted protein OS=Populus trichocarpa GN=POPTRDRAFT_827729 PE=4 SV=1
elm_03924	2	0.1	9	450	2.7	311	4e-28	Putative uncharacterized protein OS=Populus trichocarpa PE=2 SV=1
elm_04022	3	0.2	8	418	2.7	363	2e-61	Amine oxidase, putative OS=Ricinus communis GN=RCOM_0536450 PE=4 SV=1
elm_04375	3	0.2	8	456	2.7	454	8e-74	Sucrose synthase 2 OS=Pisum sativum GN=SUS2 PE=2 SV=1
elm_04459	4	0.2	8	611	2.7	473	2e-32	Putative uncharacterized protein OS=Vitis vinifera GN=VITISV_032063 PE=4 SV=1
elm_04470	3	0.2	8	555	2.7	248	6e-34	Whole genome shotgun sequence of line PN40024, scaffold_28.assembly12x (Fragment) OS=Vitis vinifera GN=GSVIVT01020604001 PE=4 SV=1
elm_04536	2	0.1	7	393	2.7	238	1e-32	Whole genome shotgun sequence of line PN40024, scaffold_11.assembly12x (Fragment) OS=Vitis vinifera GN=GSVIVT01011897001 PE=4 SV=1
elm_04679	1	0.1	7	339	2.7	332	4e-38	Aquaporin PIP2-7 OS=Arabidopsis thaliana GN=PIP2-7 PE=1 SV=2
elm_04796	1	0.1	7	491	2.7	483	4e-46	NtPRp27-like protein OS=Solanum tuberosum PE=2 SV=1
elm_04823	2	0.1	7	357	2.7	329	8e-44	Abc transporter, putative OS=Ricinus communis GN=RCOM_0024850 PE=4 SV=1
elm_05019	1	0.1	7	379	2.7	371	2e-42	Predicted protein (Fragment) OS=Populus trichocarpa GN=POPTRDRAFT_201266 PE=4 SV=1
elm_05450	3	0.2	10	266	2.7	170	2e-24	Predicted protein OS=Populus trichocarpa GN=POPTRDRAFT_592757 PE=4 SV=1
elm_05629	1	0.1	6	567	2.7	471	1e-80	Ccr4-associated factor, putative OS=Ricinus communis GN=RCOM_0470900 PE=4 SV=1
elm_06606	2	0.1	5	350	2.7	347	3e-60	Glycogen synthase kinase-3 beta, putative OS=Ricinus communis GN=RCOM_1250130 PE=4 SV=1
elm_06857	1	0.1	5	293	2.7	287	5e-35	Putative cytosolic factor OS=Trifolium pratense PE=2 SV=1
elm_07332	4	0.2	5	295	2.7	293	4e-23	Pyruvate kinase OS=Oryza sativa subsp. japonica GN=Os12g0145700 PE=2 SV=1
elm_07522	4	0.2	5	361	2.7	357	3e-31	Serine carboxypeptidase (Carboxypeptidase D), putative OS=Musa acuminata GN=MA4_54B05.24 PE=4 SV=1
elm_08050	1	0.1	4	275	2.7	272	6e-27	Whole genome shotgun sequence of line PN40024, scaffold_77.assembly12x (Fragment) OS=Vitis vinifera GN=GSVIVT01035128001 PE=3 SV=1
elm_08578	1	0.1	4	333	2.7	174	3e-56	Whole genome shotgun sequence of line PN40024, scaffold_25.assembly12x (Fragment) OS=Vitis vinifera GN=GSVIVT01019663001 PE=4 SV=1
elm_08627	1	0.1	4	268	2.7	266	6e-23	Whole genome shotgun sequence of line PN40024, scaffold_219.assembly12x (Fragment) OS=Vitis vinifera GN=GSVIVT01003986001 PE=4 SV=1
elm_08764	1	0.1	4	435	2.7	433	3e-37	Sodium/potassium/calcium exchanger 6, putative OS=Ricinus communis GN=RCOM_1321050 PE=4 SV=1
elm_10023	1	0.1	4	356	2.7	354	5e-65	Brassinosteroid-regulated protein BRU1 OS=Glycine max PE=2 SV=1
elm_13053	1	0.1	3	402	2.7	391	2e-61	Methylenetetrahydrofolate reductase 1 OS=Arabidopsis thaliana GN=MTHFR1 PE=1 SV=1
elm_00884	11	0.6	40	908	2.6	520	5e-64	Putative uncharacterized protein OS=Glycine max PE=2 SV=1
elm_00909	13	0.8	39	921	2.6	573	2e-91	Whole genome shotgun sequence of line PN40024, scaffold_1.assembly12x (Fragment) OS=Vitis vinifera GN=GSVIVT01009760001 PE=4 SV=1
elm_01035	11	0.6	36	649	2.6	305	2e-34	NAD(P)H-quinone oxidoreductase subunit 4L, chloroplastic OS=Morus indica GN=ndhE PE=3 SV=1
elm_01086	22	1.3	34	734	2.6	608	8e-47	Putative uncharacterized protein OS=Ricinus communis GN=RCOM_0542290 PE=4 SV=1
elm_01163	22	1.3	33	653	2.6	201	1e-36	Whole genome shotgun sequence of line PN40024, scaffold_4.assembly12x (Fragment) OS=Vitis vinifera GN=GSVIVT01024995001 PE=3 SV=1
elm_01317	9	0.5	28	751	2.6	149	3e-99	Putative uncharacterized protein OS=Vitis vinifera GN=VITISV_038267 PE=3 SV=1
elm_01318	14	0.8	34	300	2.6	258	5e-27	Putative uncharacterized protein OS=Ricinus communis GN=RCOM_2040570 PE=4 SV=1
elm_01355	6	0.4	30	255	2.6	123	9e-21	Putative ribosomal protein S3 (Fragment) OS=Vigna unguiculata GN=rrn23 PE=2 SV=1
elm_01388	7	0.4	28	422	2.6	308	6e-42	Profilin LP04 OS=Oryza sativa subsp. japonica GN=Os06g0152100 PE=2 SV=1
elm_01423	6	0.4	29	423	2.6	401	1e-42	Ubiquitin extension protein OS=Cucumis sativus PE=2 SV=1
elm_01434	15	0.9	25	697	2.6	290	2e-56	Whole genome shotgun sequence of line PN40024, scaffold_31.assembly12x (Fragment) OS=Vitis vinifera GN=GSVIVT01022247001 PE=4 SV=1
elm_01469	11	0.6	25	880	2.6	805	1e-74	Phosphoglycerate mutase, putative OS=Ricinus communis GN=RCOM_0601930 PE=4 SV=1
elm_01473	14	0.8	25	699	2.6	472	2e-44	50S ribosomal protein L21 (Fragment) OS=Vitis vinifera GN=GSVIVT01026890001 PE=3 SV=1
elm_01621	5	0.3	22	443	2.6	196	1e-25	Putative ribosomal protein S3 (Fragment) OS=Vigna unguiculata GN=rrn23 PE=2 SV=1
elm_01671	5	0.3	21	669	2.6	344	5e-21	Whole genome shotgun sequence of line PN40024, scaffold_7.assembly12x (Fragment) OS=Vitis vinifera GN=GSVIVT01033814001 PE=4 SV=1
elm_01822	9	0.5	19	945	2.6	692	1e-57	Predicted protein OS=Populus trichocarpa GN=POPTRDRAFT_1107312 PE=4 SV=1
elm_01976	2	0.1	18	738	2.6	357	6e-29	Photosystem I reaction center subunit XI, chloroplastic OS=Spinacia oleracea GN=PSAL PE=1 SV=1
elm_02035	4	0.2	17	708	2.6	580	4e-75	Nucleic acid binding protein, putative OS=Ricinus communis GN=RCOM_0758190 PE=4 SV=1
elm_02055	4	0.2	18	808	2.6	248	1e-43	DNA binding protein, putative OS=Ricinus communis GN=RCOM_0688740 PE=4 SV=1
elm_02374	6	0.4	14	607	2.6	419	2e-61	Oligosaccharyl transferase, putative OS=Ricinus communis GN=RCOM_1050370 PE=4 SV=1
elm_02505	7	0.4	13	623	2.6	442	3e-76	Putative uncharacterized protein OS=Vitis vinifera GN=VITISV_000134 PE=4 SV=1
elm_02616	2	0.1	14	744	2.6	539	8e-61	Predicted protein OS=Populus trichocarpa GN=POPTRDRAFT_652517 PE=4 SV=1
elm_02707	3	0.2	12	413	2.6	399	6e-31	ATP binding protein, putative OS=Ricinus communis GN=RCOM_0817620 PE=4 SV=1
elm_02798	2	0.1	12	525	2.6	397	5e-75	NADP-dependent malic enzyme OS=Vitis vinifera PE=2 SV=1
elm_02890	2	0.1	12	299	2.6	150	6e-30	Putative uncharacterized protein Sb1368s002010 (Fragment) OS=Sorghum bicolor GN=Sb1368s002010 PE=4 SV=1
elm_03049	4	0.2	11	688	2.6	415	2e-111	Predicted protein (Fragment) OS=Populus trichocarpa GN=POPTRDRAFT_172390 PE=3 SV=1
elm_03154	4	0.2	11	854	2.6	841	5e-47	Probable pectinesterase/pectinesterase inhibitor 35 OS=Arabidopsis thaliana GN=PME35 PE=2 SV=1
elm_03230	5	0.3	10	350	2.6	347	4e-22	Putative uncharacterized protein OS=Ricinus communis GN=RCOM_0410710 PE=4 SV=1
elm_03433	4	0.2	11	516	2.6	309	6e-41	Predicted protein OS=Populus trichocarpa GN=POPTRDRAFT_836168 PE=4 SV=1
elm_03471	6	0.4	14	325	2.6	240	1e-34	6-phosphogluconate dehydrogenase, decarboxylating OS=Ricinus communis GN=RCOM_0901440 PE=3 SV=1
elm_03563	8	0.5	9	252	2.6	230	9e-26	Predicted protein OS=Populus trichocarpa GN=POPTRDRAFT_647344 PE=4 SV=1
elm_03992	3	0.2	8	518	2.6	514	4e-71	Vacuolar cation/proton exchanger, putative OS=Ricinus communis GN=RCOM_0415280 PE=4 SV=1
elm_04074	4	0.2	8	715	2.6	713	2e-118	Plastid ATP/ADP transport protein 2 OS=Manihot esculenta GN=AATP2 PE=2 SV=1
elm_04174	1	0.1	8	450	2.6	331	1e-53	Whole genome shotgun sequence of line PN40024, scaffold_62.assembly12x OS=Vitis vinifera GN=GSVIVT01031574001 PE=4 SV=1
elm_04183	5	0.3	8	492	2.6	298	5e-31	Predicted protein OS=Populus trichocarpa GN=POPTRDRAFT_818391 PE=4 SV=1
elm_04275	3	0.2	8	387	2.6	243	2e-27	Whole genome shotgun sequence of line PN40024, scaffold_98.assembly12x (Fragment) OS=Vitis vinifera GN=GSVIVT01038572001 PE=4 SV=1
elm_04417	3	0.2	8	560	2.6	388	6e-72	F25C20.25 protein OS=Arabidopsis thaliana GN=At1g11600 PE=2 SV=1
elm_04508	4	0.2	8	520	2.6	516	1e-50	Whole genome shotgun sequence of line PN40024, scaffold_171.assembly12x (Fragment) OS=Vitis vinifera GN=GSVIVT01001822001 PE=4 SV=1
elm_04585	1	0.1	7	435	2.6	430	4e-53	Beta-glucosidase, putative OS=Ricinus communis GN=RCOM_1770330 PE=3 SV=1
elm_04674	2	0.1	7	381	2.6	286	2e-21	Lipid binding protein, putative OS=Ricinus communis GN=RCOM_0998960 PE=4 SV=1
elm_04708	2	0.1	7	457	2.6	451	2e-73	Dynamin-related protein 5A OS=Glycine max PE=2 SV=1
elm_04903	7	0.4	7	222	2.6	161	1e-21	Putative uncharacterized protein OS=Glycine max PE=2 SV=1
elm_04955	3	0.2	7	650	2.6	384	3e-46	Whole genome shotgun sequence of line PN40024, scaffold_3.assembly12x (Fragment) OS=Vitis vinifera GN=GSVIVT01021317001 PE=4 SV=1
elm_05151	7	0.4	7	195	2.6	193	3e-22	Whole genome shotgun sequence of line PN40024, scaffold_5.assembly12x (Fragment) OS=Vitis vinifera GN=GSVIVT01028012001 PE=4 SV=1
elm_05153	1	0.1	7	303	2.6	295	9e-24	Cellulose synthase-like protein CslG OS=Nicotiana tabacum PE=2 SV=1
elm_05343	1	0.1	6	499	2.6	167	2e-59	Predicted protein OS=Populus trichocarpa GN=POPTRDRAFT_575095 PE=4 SV=1
elm_05399	4	0.2	6	386	2.6	371	2e-48	Amino acid transporter, putative OS=Ricinus communis GN=RCOM_0688710 PE=4 SV=1
elm_06107	2	0.1	12	361	2.6	344	1e-34	Plastocyanin A, chloroplast, putative OS=Ricinus communis GN=RCOM_1599580 PE=4 SV=1
elm_06134	3	0.2	6	460	2.6	457	1e-58	Putative uncharacterized protein OS=Glycine max PE=2 SV=1
elm_00840	14	0.8	49	628	2.5	349	3e-49	Heat shock protein 90-2 OS=Glycine max PE=2 SV=1
elm_00925	13	0.8	41	1051	2.5	902	5e-164	Serine hydroxymethyltransferase OS=Populus trichocarpa GN=SHMT6 PE=3 SV=1
elm_01059	15	0.9	35	323	2.5	301	4e-23	V-type proton ATPase 16 kDa proteolipid subunit OS=Kalanchoe daigremontiana PE=2 SV=1
elm_01061	23	1.4	39	668	2.5	413	2e-68	Putative uncharacterized protein OS=Medicago truncatula PE=2 SV=1
elm_01117	21	1.2	32	648	2.5	435	3e-64	Chitinase OS=Ulmus pumila GN=CHT PE=2 SV=1
elm_01138	11	0.6	33	816	2.5	422	1e-53	NAC domain-containing protein, putative OS=Ricinus communis GN=RCOM_1437600 PE=4 SV=1
elm_01218	21	1.2	30	1395	2.5	519	1e-88	DNA-directed RNA polymerase subunit beta OS=Morus indica GN=rpoB PE=3 SV=1
elm_01266	11	0.6	29	649	2.5	332	4e-52	60S ribosomal protein L36 OS=Populus trichocarpa GN=POPTRDRAFT_822944 PE=3 SV=1
elm_01291	18	1.1	29	780	2.5	600	5e-45	Putative uncharacterized protein OS=Populus trichocarpa x Populus deltoides PE=2 SV=1
elm_01488	16	0.9	24	877	2.5	455	1e-47	Putative uncharacterized protein OS=Populus trichocarpa PE=2 SV=1
elm_01539	14	0.8	23	1021	2.5	722	1e-39	Putative uncharacterized protein OS=Populus trichocarpa x Populus deltoides PE=2 SV=1
elm_01569	13	0.8	22	556	2.5	392	5e-52	Putative uncharacterized protein OS=Glycine max PE=2 SV=1
elm_01635	7	0.4	21	885	2.5	632	1e-90	Putative uncharacterized protein OS=Ricinus communis GN=RCOM_1674520 PE=4 SV=1
elm_01666	13	0.8	21	832	2.5	809	1e-124	Putative uncharacterized protein OS=Ricinus communis GN=RCOM_1380990 PE=4 SV=1
elm_01672	13	0.8	21	485	2.5	95	2e-22	Predicted protein OS=Populus trichocarpa GN=POPTRDRAFT_551699 PE=4 SV=1
elm_01683	7	0.4	21	673	2.5	545	6e-49	Salt-tolerance protein, putative OS=Ricinus communis GN=RCOM_1287290 PE=4 SV=1
elm_01814	12	0.7	19	713	2.5	700	7e-85	Putative membrane protein ycf1 OS=Vitis vinifera GN=ycf1 PE=3 SV=1
elm_01953	6	0.4	17	815	2.5	209	3e-48	WD-repeat protein, putative OS=Ricinus communis GN=RCOM_0902410 PE=4 SV=1
elm_02056	8	0.5	16	506	2.5	224	2e-33	Putative uncharacterized protein OS=Glycine max PE=2 SV=1
elm_02098	5	0.3	16	1054	2.5	569	3e-142	Adenylyl-sulfate reductase OS=Solanum lycopersicum PE=2 SV=1
elm_02349	5	0.3	15	415	2.5	403	3e-51	Expansin OS=Prunus persica GN=PpExp3 PE=2 SV=1
elm_02383	9	0.5	14	512	2.5	372	2e-53	Whole genome shotgun sequence of line PN40024, scaffold_122.assembly12x (Fragment) OS=Vitis vinifera GN=GSVIVT01013411001 PE=4 SV=1
elm_02484	9	0.5	14	462	2.5	441	9e-76	Predicted protein OS=Populus trichocarpa GN=POPTRDRAFT_720800 PE=4 SV=1
elm_02509	4	0.2	13	785	2.5	528	4e-131	Whole genome shotgun sequence of line PN40024, scaffold_7.assembly12x (Fragment) OS=Vitis vinifera GN=GSVIVT01033305001 PE=4 SV=1
elm_02557	1	0.1	13	353	2.5	285	4e-27	Predicted protein (Fragment) OS=Populus trichocarpa GN=POPTRDRAFT_273213 PE=3 SV=1
elm_02894	2	0.1	12	723	2.5	711	5e-83	Synaptosomal associated protein, putative OS=Ricinus communis GN=RCOM_1470520 PE=4 SV=1
elm_03070	6	0.4	11	664	2.5	566	3e-110	Whole genome shotgun sequence of line PN40024, scaffold_61.assembly12x (Fragment) OS=Vitis vinifera GN=GSVIVT01031457001 PE=4 SV=1
elm_03115	5	0.3	11	506	2.5	500	5e-37	H/ACA ribonucleoprotein complex subunit 4 OS=Arabidopsis thaliana GN=NAP57 PE=1 SV=1
elm_03142	2	0.1	11	692	2.5	399	4e-53	Putative uncharacterized protein OS=Glycine max PE=2 SV=1
elm_03147	7	0.4	11	445	2.5	437	3e-48	Putative uncharacterized protein OS=Prunus persica PE=4 SV=1
elm_03221	6	0.4	10	488	2.5	480	8e-52	U2 snrnp auxiliary factor, small subunit, putative OS=Ricinus communis GN=RCOM_0382140 PE=4 SV=1
elm_03313	2	0.1	10	620	2.5	346	4e-28	Predicted protein OS=Populus trichocarpa GN=POPTRDRAFT_883936 PE=4 SV=1
elm_03556	5	0.3	9	745	2.5	609	2e-139	26S protease regulatory subunit 7 OS=Prunus persica GN=RPT1 PE=2 SV=1
elm_03986	1	0.1	8	357	2.5	347	2e-61	Proteasome subunit beta type-5-B OS=Arabidopsis thaliana GN=PBE2 PE=1 SV=1
elm_04130	1	0.1	8	383	2.5	373	1e-61	Chloroplast stromal ascorbate peroxidase 12 (Fragment) OS=Pisum sativum GN=stAPX PE=2 SV=1
elm_04213	2	0.1	8	513	2.5	403	2e-54	Whole genome shotgun sequence of line PN40024, scaffold_0.assembly12x (Fragment) OS=Vitis vinifera GN=GSVIVT01007618001 PE=3 SV=1
elm_04230	3	0.2	8	412	2.5	407	1e-58	S-adenosylmethionine decarboxylase OS=Malus domestica GN=SAMDC PE=2 SV=1
elm_04242	3	0.2	8	328	2.5	205	9e-32	Tau class glutathione transferase GSTU16 OS=Populus trichocarpa PE=2 SV=1
elm_04270	3	0.2	8	553	2.5	469	1e-91	V-type proton ATPase subunit B1 OS=Arabidopsis thaliana GN=VHA-B1 PE=2 SV=2
elm_04428	3	0.2	8	346	2.5	231	8e-38	Caffeoyl-CoA O-methyltransferase 2 OS=Populus trichocarpa GN=CCOAOMT2 PE=2 SV=1
elm_04449	1	0.1	8	458	2.5	249	4e-53	Whole genome shotgun sequence of line PN40024, scaffold_97.assembly12x (Fragment) OS=Vitis vinifera GN=GSVIVT01038525001 PE=4 SV=1
elm_04450	2	0.1	8	494	2.5	459	1e-71	Proline synthetase associated protein, putative OS=Ricinus communis GN=RCOM_0903650 PE=3 SV=1
elm_04515	1	0.1	8	434	2.5	199	1e-22	Putative uncharacterized protein OS=Ricinus communis GN=RCOM_0798440 PE=4 SV=1
elm_04537	4	0.2	7	501	2.5	321	1e-34	Whole genome shotgun sequence of line PN40024, scaffold_36.assembly12x (Fragment) OS=Vitis vinifera GN=GSVIVT01023525001 PE=4 SV=1
elm_04555	2	0.1	7	413	2.5	263	8e-38	Minor histocompatibility antigen H13, putative OS=Ricinus communis GN=RCOM_1687020 PE=4 SV=1
elm_04739	2	0.1	7	502	2.5	208	6e-44	NPR1/NIM1-like regulatory protein OS=Populus trichocarpa GN=POPTRDRAFT_711056 PE=4 SV=1
elm_04826	5	0.3	7	470	2.5	465	9e-74	Putative tryptophanyl-tRNA synthetase OS=Arabidopsis thaliana GN=At3g04600 PE=2 SV=1
elm_04864	2	0.1	7	377	2.5	369	2e-41	Alanyl-tRNA synthetase, putative OS=Ricinus communis GN=RCOM_0036070 PE=4 SV=1
elm_05058	1	0.1	11	388	2.5	255	2e-29	60S ribosomal protein L11-2 OS=Arabidopsis thaliana GN=RPL11B PE=2 SV=2
elm_05128	2	0.1	7	536	2.5	370	7e-64	p-coumaroyl shikimate 3'-hydroxylase OS=Populus trichocarpa GN=C3H3 PE=3 SV=1
elm_05186	2	0.1	7	423	2.5	417	4e-70	Aconitate hydratase, cytoplasmic OS=Cucurbita maxima PE=2 SV=1
elm_05206	4	0.2	7	325	2.5	318	7e-29	Putative uncharacterized protein OS=Ricinus communis GN=RCOM_0837800 PE=4 SV=1
elm_05342	1	0.1	6	412	2.5	403	2e-73	Dtdp-glucose 4-6-dehydratase, putative OS=Ricinus communis GN=RCOM_0115820 PE=4 SV=1
elm_05508	1	0.1	8	251	2.5	241	7e-29	Predicted protein OS=Populus trichocarpa GN=POPTRDRAFT_736955 PE=4 SV=1
elm_05941	1	0.1	6	506	2.5	499	2e-55	Whole genome shotgun sequence of line PN40024, scaffold_19.assembly12x (Fragment) OS=Vitis vinifera GN=GSVIVT01016337001 PE=4 SV=1
elm_07905	3	0.2	4	359	2.5	358	3e-47	AT4g36960/C7A10_400 OS=Arabidopsis thaliana GN=At4g36960 PE=2 SV=1
elm_09497	3	0.2	4	295	2.5	294	2e-46	Whole genome shotgun sequence of line PN40024, scaffold_67.assembly12x OS=Vitis vinifera GN=GSVIVT01032792001 PE=4 SV=1
elm_12457	1	0.1	5	260	2.5	256	1e-40	F12K11.12 OS=Arabidopsis thaliana PE=4 SV=1
elm_00712	20	1.2	52	451	2.4	263	2e-43	Ribulose-1,5-bisphosphate carboxylase/oxygenase activase 2 (Fragment) OS=Gossypium hirsutum PE=2 SV=1
elm_00769	28	1.7	46	771	2.4	566	6e-80	Predicted protein (Fragment) OS=Populus trichocarpa GN=POPTRDRAFT_412841 PE=4 SV=1
elm_00887	23	1.4	40	702	2.4	427	3e-58	RING-box protein OS=Arachis hypogaea GN=RBX1a PE=4 SV=1
elm_01007	12	0.7	36	1082	2.4	773	4e-85	Cysteine proteinase inhibitor OS=Glycine max PE=2 SV=1
elm_01009	20	1.2	35	742	2.4	637	6e-77	Epoxide hydrolase, putative OS=Ricinus communis GN=RCOM_1178720 PE=4 SV=1
elm_01115	17	1	32	1160	2.4	650	2e-144	Predicted protein OS=Populus trichocarpa GN=POPTRDRAFT_573773 PE=4 SV=1
elm_01143	14	0.8	34	391	2.4	363	5e-21	Predicted protein OS=Populus trichocarpa GN=POPTRDRAFT_827935 PE=2 SV=1
elm_01162	20	1.2	35	760	2.4	374	9e-65	Photosystem I assembly protein ycf3 OS=Morus indica GN=ycf3 PE=3 SV=1
elm_01186	17	1	30	873	2.4	566	5e-84	Whole genome shotgun sequence of line PN40024, scaffold_12.assembly12x (Fragment) OS=Vitis vinifera GN=GSVIVT01013191001 PE=4 SV=1
elm_01204	18	1.1	39	798	2.4	482	2e-91	Ubiquitin carrier protein OS=Sorghum bicolor GN=Sb01g049010 PE=3 SV=1
elm_01324	19	1.1	27	1142	2.4	435	7e-152	LEDI-5c protein OS=Lithospermum erythrorhizon GN=ledi-5c PE=2 SV=1
elm_01734	10	0.6	20	754	2.4	513	5e-74	Putative uncharacterized protein OS=Ricinus communis GN=RCOM_0760990 PE=4 SV=1
elm_01805	10	0.6	20	726	2.4	502	8e-45	Predicted protein OS=Populus trichocarpa GN=POPTRDRAFT_575601 PE=4 SV=1
elm_01812	7	0.4	19	974	2.4	954	1e-160	Luminal-binding protein 4 OS=Nicotiana tabacum GN=BIP4 PE=2 SV=1
elm_01827	9	0.5	19	460	2.4	275	3e-21	Putative uncharacterized protein OS=Vitis vinifera GN=VITISV_001840 PE=4 SV=1
elm_02045	4	0.2	17	559	2.4	248	5e-26	ATP-dependent Clp protease proteolytic subunit 4, chloroplastic OS=Arabidopsis thaliana GN=CLPP4 PE=1 SV=1
elm_02152	6	0.4	16	491	2.4	196	7e-23	Magnesium-chelatase subunit chlI, chloroplastic OS=Nicotiana tabacum GN=CHLI PE=2 SV=1
elm_02160	6	0.4	16	689	2.4	684	2e-94	Lipoxygenase OS=Populus deltoides GN=LOX2 PE=2 SV=1
elm_02164	8	0.5	16	626	2.4	460	8e-68	PV72 OS=Cucurbita cv. Kurokawa Amakuri PE=2 SV=1
elm_02302	4	0.2	15	667	2.4	585	2e-58	Predicted protein OS=Populus trichocarpa GN=POPTRDRAFT_831173 PE=4 SV=1
elm_02327	10	0.6	14	628	2.4	268	2e-23	Whole genome shotgun sequence of line PN40024, scaffold_47.assembly12x (Fragment) OS=Vitis vinifera GN=GSVIVT01027370001 PE=4 SV=1
elm_02345	7	0.4	17	522	2.4	505	1e-79	Beta-glucosidase, putative OS=Ricinus communis GN=RCOM_1071830 PE=3 SV=1
elm_02351	9	0.5	14	542	2.4	269	3e-37	Whole genome shotgun sequence of line PN40024, scaffold_31.assembly12x (Fragment) OS=Vitis vinifera GN=GSVIVT01022126001 PE=4 SV=1
elm_02461	8	0.5	14	757	2.4	545	2e-65	Putative uncharacterized protein OS=Ricinus communis GN=RCOM_0899170 PE=4 SV=1
elm_02506	10	0.6	13	591	2.4	514	1e-55	Predicted protein OS=Populus trichocarpa GN=POPTRDRAFT_836278 PE=4 SV=1
elm_02593	8	0.5	14	413	2.4	278	2e-25	Whole genome shotgun sequence of line PN40024, scaffold_20.assembly12x (Fragment) OS=Vitis vinifera GN=GSVIVT01017837001 PE=4 SV=1
elm_02598	7	0.4	13	634	2.4	629	2e-56	Putative uncharacterized protein OS=Ricinus communis GN=RCOM_0977470 PE=4 SV=1
elm_02620	11	0.6	13	307	2.4	181	4e-25	Predicted protein OS=Populus trichocarpa GN=POPTRDRAFT_915608 PE=4 SV=1
elm_02691	2	0.1	13	838	2.4	530	6e-47	Whole genome shotgun sequence of line PN40024, scaffold_91.assembly12x (Fragment) OS=Vitis vinifera GN=GSVIVT01037889001 PE=4 SV=1
elm_02942	8	0.5	11	616	2.4	356	5e-57	Predicted protein OS=Populus trichocarpa GN=POPTRDRAFT_592181 PE=4 SV=1
elm_02962	3	0.2	11	555	2.4	552	1e-85	Putative uncharacterized protein OS=Ricinus communis GN=RCOM_1502390 PE=3 SV=1
elm_03064	8	0.5	11	542	2.4	400	7e-27	LOB domain-containing protein, putative OS=Ricinus communis GN=RCOM_0839580 PE=4 SV=1
elm_03083	4	0.2	11	449	2.4	227	8e-21	Os05g0314100 protein OS=Oryza sativa subsp. japonica GN=OJ1308_D01.6 PE=4 SV=1
elm_03088	8	0.5	11	617	2.4	612	4e-103	Putative uncharacterized protein (Fragment) OS=Hordeum vulgare PE=2 SV=1
elm_03339	2	0.1	16	400	2.4	268	3e-33	Putative uncharacterized protein OS=Medicago truncatula PE=2 SV=1
elm_03418	5	0.3	10	633	2.4	522	4e-92	26S protease regulatory subunit 8 homolog B OS=Arabidopsis thaliana GN=RPT6B PE=2 SV=1
elm_03565	2	0.1	9	405	2.4	178	9e-32	Oxygen-evolving enhancer protein 3-2, chloroplastic OS=Arabidopsis thaliana GN=PSBQ2 PE=1 SV=2
elm_03582	4	0.2	9	450	2.4	379	9e-41	Short-chain dehydrogenase, putative OS=Ricinus communis GN=RCOM_0902850 PE=3 SV=1
elm_03599	4	0.2	9	754	2.4	712	4e-97	Whole genome shotgun sequence of line PN40024, scaffold_34.assembly12x (Fragment) OS=Vitis vinifera GN=GSVIVT01022976001 PE=4 SV=1
elm_03665	2	0.1	9	437	2.4	429	7e-68	Pyruvate kinase, cytosolic isozyme OS=Solanum tuberosum PE=2 SV=1
elm_03699	8	0.5	9	529	2.4	352	1e-32	Predicted protein OS=Populus trichocarpa GN=POPTRDRAFT_1106310 PE=4 SV=1
elm_03774	8	0.5	9	289	2.4	274	1e-45	Predicted protein OS=Populus trichocarpa GN=POPTRDRAFT_813408 PE=4 SV=1
elm_03808	8	0.5	9	378	2.4	259	2e-21	Predicted protein OS=Populus trichocarpa GN=POPTRDRAFT_762964 PE=3 SV=1
elm_03818	8	0.5	9	380	2.4	244	2e-30	Trans-cinnamate 4-monooxygenase OS=Pisum sativum GN=CYP73A9 PE=2 SV=2
elm_04026	3	0.2	8	394	2.4	335	4e-52	Predicted protein OS=Populus trichocarpa GN=POPTRDRAFT_722744 PE=4 SV=1
elm_04057	2	0.1	8	407	2.4	400	7e-32	Heavy metal ATPase (Fragment) OS=Populus trichocarpa GN=POPTRDRAFT_171466 PE=3 SV=1
elm_04097	2	0.1	8	310	2.4	305	1e-30	Glutamine amidotransferase subunit pdxT, putative OS=Ricinus communis GN=RCOM_0155140 PE=4 SV=1
elm_04562	2	0.1	8	485	2.4	260	1e-54	Whole genome shotgun sequence of line PN40024, scaffold_235.assembly12x (Fragment) OS=Vitis vinifera GN=GSVIVT01004815001 PE=4 SV=1
elm_04925	2	0.1	7	367	2.4	364	1e-20	Putative uncharacterized protein OS=Vitis vinifera GN=VITISV_041203 PE=4 SV=1
elm_05346	1	0.1	6	367	2.4	353	5e-56	Adenylate kinase 1, putative OS=Ricinus communis GN=RCOM_1506690 PE=3 SV=1
elm_05513	3	0.2	6	429	2.4	426	3e-79	Serine/threonine-protein phosphatase OS=Ricinus communis GN=RCOM_1689260 PE=3 SV=1
elm_05690	5	0.3	6	634	2.4	203	2e-66	Phosphate abc transporter, putative OS=Ricinus communis GN=RCOM_1381510 PE=4 SV=1
elm_06072	3	0.2	6	409	2.4	405	7e-45	Whole genome shotgun sequence of line PN40024, scaffold_5.assembly12x (Fragment) OS=Vitis vinifera GN=GSVIVT01028110001 PE=4 SV=1
elm_06199	3	0.2	6	387	2.4	247	4e-61	Whole genome shotgun sequence of line PN40024, scaffold_30.assembly12x (Fragment) OS=Vitis vinifera GN=GSVIVT01021905001 PE=4 SV=1
elm_06253	1	0.1	5	519	2.4	370	6e-31	Predicted protein OS=Populus trichocarpa GN=POPTRDRAFT_558429 PE=3 SV=1
elm_06274	4	0.2	5	432	2.4	431	1e-55	Whole genome shotgun sequence of line PN40024, scaffold_85.assembly12x (Fragment) OS=Vitis vinifera GN=GSVIVT01036708001 PE=4 SV=1
elm_06432	3	0.2	5	518	2.4	514	2e-82	Mitochondrial processing peptidase beta subunit OS=Cucumis melo PE=2 SV=1
elm_06675	3	0.2	5	516	2.4	491	2e-65	Predicted protein OS=Populus trichocarpa GN=POPTRDRAFT_833024 PE=4 SV=1
elm_07881	1	0.1	4	260	2.4	259	3e-39	Whole genome shotgun sequence of line PN40024, scaffold_180.assembly12x (Fragment) OS=Vitis vinifera GN=GSVIVT01003176001 PE=4 SV=1
elm_08067	1	0.1	4	306	2.4	303	3e-50	Predicted protein (Fragment) OS=Populus trichocarpa GN=POPTRDRAFT_246818 PE=3 SV=1
elm_08101	1	0.1	4	431	2.4	241	7e-31	Trehalose-6-phosphate synthase, putative OS=Ricinus communis GN=RCOM_1148340 PE=4 SV=1
elm_08244	1	0.1	4	248	2.4	229	8e-30	ATP-dependent Clp protease proteolytic subunit OS=Zea mays PE=2 SV=1
elm_08568	3	0.2	4	461	2.4	460	1e-61	Whole genome shotgun sequence of line PN40024, scaffold_0.assembly12x (Fragment) OS=Vitis vinifera GN=GSVIVT01007883001 PE=4 SV=1
elm_08644	1	0.1	4	295	2.4	183	3e-21	Predicted protein OS=Populus trichocarpa GN=POPTRDRAFT_553868 PE=4 SV=1
elm_08786	1	0.1	4	344	2.4	122	8e-51	Whole genome shotgun sequence of line PN40024, scaffold_31.assembly12x (Fragment) OS=Vitis vinifera GN=GSVIVT01022163001 PE=3 SV=1
elm_08946	1	0.1	4	281	2.4	278	6e-28	Whole genome shotgun sequence of line PN40024, scaffold_31.assembly12x (Fragment) OS=Vitis vinifera GN=GSVIVT01022252001 PE=4 SV=1
elm_09003	1	0.1	4	319	2.4	312	2e-43	Lysine/histidine transporter OS=Populus trichocarpa GN=POPTRDRAFT_752670 PE=4 SV=1
elm_09081	1	0.1	4	420	2.4	417	2e-41	YSL transporter 1 OS=Thlaspi caerulescens PE=2 SV=1
elm_09233	1	0.1	4	283	2.4	279	3e-34	Predicted protein OS=Populus trichocarpa GN=POPTRDRAFT_573569 PE=4 SV=1
elm_09353	1	0.1	4	350	2.4	149	8e-21	Putative uncharacterized protein OS=Ricinus communis GN=RCOM_0874600 PE=4 SV=1
elm_09366	1	0.1	4	497	2.4	371	1e-36	Desacetoxyvindoline 4-hydroxylase, putative OS=Ricinus communis GN=RCOM_0597840 PE=3 SV=1
elm_09395	1	0.1	4	308	2.4	304	4e-25	Putative uncharacterized protein OS=Arabidopsis thaliana PE=2 SV=1
elm_09585	1	0.1	4	313	2.4	309	3e-45	Callose synthase 2 OS=Arabidopsis thaliana GN=CALS2 PE=2 SV=2
elm_09612	1	0.1	4	303	2.4	212	7e-26	Ubiquitin carrier protein OS=Vitis pseudoreticulata PE=2 SV=1
elm_09702	1	0.1	4	407	2.4	405	1e-44	Putative uncharacterized protein OS=Ricinus communis GN=RCOM_1207490 PE=4 SV=1
elm_09740	1	0.1	4	247	2.4	237	2e-25	Anthocyanin 5-O-glucosyltransferase OS=Petunia hybrida GN=PH1 PE=2 SV=1
elm_09999	1	0.1	4	446	2.4	440	9e-43	Zinc/iron transporter, putative OS=Ricinus communis GN=RCOM_1668730 PE=4 SV=1
elm_10048	1	0.1	4	457	2.4	199	4e-22	Predicted protein OS=Populus trichocarpa GN=POPTRDRAFT_760138 PE=3 SV=1
elm_00646	28	1.7	57	876	2.3	266	9e-46	Photosystem I assembly protein ycf3 OS=Populus trichocarpa GN=ycf3 PE=3 SV=1
elm_00854	16	0.9	45	660	2.3	431	4e-46	Histone H2B.11 OS=Arabidopsis thaliana GN=At5g59910 PE=1 SV=5
elm_00930	25	1.5	39	1114	2.3	891	3e-136	Putative uncharacterized protein OS=Populus trichocarpa PE=2 SV=1
elm_01203	15	0.9	30	548	2.3	309	2e-21	Probable histone H2A.1 OS=Medicago truncatula GN=MtrDRAFT_AC149210g1v1 PE=3 SV=1
elm_01333	15	0.9	27	1012	2.3	997	1e-102	Putative uncharacterized protein OS=Populus trichocarpa PE=2 SV=1
elm_01394	17	1	28	567	2.3	260	3e-40	NADH-plastoquinone oxidoreductase subunit 5 (Fragment) OS=Zelkova serrata GN=ndhF PE=4 SV=1
elm_01420	16	0.9	27	1084	2.3	839	2e-93	Putative uncharacterized protein OS=Ricinus communis GN=RCOM_1455560 PE=4 SV=1
elm_01426	9	0.5	27	608	2.3	381	9e-45	Putative uncharacterized protein OS=Ricinus communis GN=RCOM_1325300 PE=4 SV=1
elm_01616	7	0.4	22	813	2.3	719	2e-83	DAG protein, chloroplastic OS=Antirrhinum majus GN=DAG PE=2 SV=1
elm_01704	8	0.5	20	642	2.3	396	1e-27	Predicted protein OS=Populus trichocarpa GN=POPTRDRAFT_774411 PE=4 SV=1
elm_01842	9	0.5	19	597	2.3	316	7e-45	Whole genome shotgun sequence of line PN40024, scaffold_150.assembly12x (Fragment) OS=Vitis vinifera GN=GSVIVT01001098001 PE=3 SV=1
elm_01862	7	0.4	18	472	2.3	242	4e-26	Eukaryotic translation initiation factor 2 subunit beta OS=Malus domestica PE=2 SV=2
elm_01929	8	0.5	18	633	2.3	622	3e-72	Nuclear acid binding protein, putative OS=Ricinus communis GN=RCOM_0905080 PE=4 SV=1
elm_01997	8	0.5	17	524	2.3	381	5e-56	H/ACA ribonucleoprotein complex subunit, putative OS=Ricinus communis GN=RCOM_1619060 PE=4 SV=1
elm_02001	8	0.5	17	687	2.3	320	4e-106	Protein ycf2 OS=Morus indica GN=ycf2-A PE=3 SV=1
elm_02023	3	0.2	17	335	2.3	220	3e-32	Ubiquitin-conjugating enzyme E2-17 kDa OS=Solanum lycopersicum PE=2 SV=1
elm_02106	11	0.6	16	706	2.3	450	4e-70	Whole genome shotgun sequence of line PN40024, scaffold_83.assembly12x (Fragment) OS=Vitis vinifera GN=GSVIVT01036442001 PE=4 SV=1
elm_02112	10	0.6	16	602	2.3	404	2e-38	Nucleosome-binding protein, putative OS=Ricinus communis GN=RCOM_0900000 PE=4 SV=1
elm_02124	7	0.4	16	813	2.3	542	1e-91	Pyruvate kinase (Fragment) OS=Vitis vinifera GN=GSVIVT01034344001 PE=3 SV=1
elm_02151	2	0.1	16	514	2.3	350	2e-56	Ubiquitin carrier protein OS=Populus trichocarpa GN=POPTRDRAFT_666735 PE=2 SV=1
elm_02338	7	0.4	14	567	2.3	331	9e-22	Predicted protein OS=Populus trichocarpa GN=POPTRDRAFT_1103588 PE=4 SV=1
elm_02341	7	0.4	14	610	2.3	272	3e-25	Whole genome shotgun sequence of line PN40024, scaffold_119.assembly12x (Fragment) OS=Vitis vinifera GN=GSVIVT01012909001 PE=4 SV=1
elm_02439	6	0.4	14	529	2.3	141	2e-34	60S ribosomal protein L23 OS=Arabidopsis thaliana GN=RPL23A PE=2 SV=3
elm_02469	3	0.2	14	792	2.3	707	2e-48	Calcium-binding allergen Ole e, putative OS=Ricinus communis GN=RCOM_0150470 PE=4 SV=1
elm_02477	3	0.2	14	674	2.3	668	4e-94	Ceramidase, putative OS=Ricinus communis GN=RCOM_0731110 PE=4 SV=1
elm_02508	8	0.5	13	628	2.3	336	6e-34	Predicted protein OS=Populus trichocarpa GN=POPTRDRAFT_712584 PE=3 SV=1
elm_02575	9	0.5	13	357	2.3	266	2e-22	Whole genome shotgun sequence of line PN40024, scaffold_14.assembly12x OS=Vitis vinifera GN=GSVIVT01014586001 PE=4 SV=1
elm_02774	6	0.4	12	421	2.3	414	4e-42	Whole genome shotgun sequence of line PN40024, scaffold_91.assembly12x (Fragment) OS=Vitis vinifera GN=GSVIVT01037819001 PE=4 SV=1
elm_02915	9	0.5	12	472	2.3	403	1e-27	Proline-rich protein OS=Gossypium hirsutum GN=PRP5 PE=2 SV=1
elm_02940	7	0.4	11	484	2.3	224	2e-22	4-hydroxyphenylpyruvate dioxygenase OS=Arabidopsis thaliana GN=HPD PE=1 SV=2
elm_02986	6	0.4	12	558	2.3	552	3e-40	Whole genome shotgun sequence of line PN40024, scaffold_82.assembly12x (Fragment) OS=Vitis vinifera GN=GSVIVT01036288001 PE=4 SV=1
elm_02995	5	0.3	11	367	2.3	245	6e-30	Putative uncharacterized protein OS=Glycine max PE=2 SV=1
elm_02999	3	0.2	11	478	2.3	346	4e-41	Whole genome shotgun sequence of line PN40024, scaffold_85.assembly12x (Fragment) OS=Vitis vinifera GN=GSVIVT01036785001 PE=4 SV=1
elm_03018	1	0.1	11	448	2.3	170	3e-23	3-isopropylmalate dehydratase, putative OS=Ricinus communis GN=RCOM_1217320 PE=4 SV=1
elm_03040	8	0.5	11	462	2.3	350	1e-26	Proline-rich protein OS=Gossypium hirsutum GN=PRP5 PE=2 SV=1
elm_03210	6	0.4	10	585	2.3	575	4e-76	Transferase, putative OS=Ricinus communis GN=RCOM_1312150 PE=4 SV=1
elm_03240	2	0.1	10	387	2.3	257	9e-26	Predicted protein OS=Populus trichocarpa GN=POPTRDRAFT_712340 PE=4 SV=1
elm_03289	5	0.3	10	610	2.3	478	1e-72	GTP-binding protein sar1, putative OS=Ricinus communis GN=RCOM_1347400 PE=3 SV=1
elm_03301	6	0.4	10	552	2.3	548	2e-90	Putative uncharacterized protein OS=Glycine max PE=2 SV=1
elm_03610	2	0.1	10	499	2.3	349	1e-47	Predicted protein OS=Populus trichocarpa GN=POPTRDRAFT_550238 PE=4 SV=1
elm_03656	7	0.4	13	532	2.3	322	9e-24	Putative uncharacterized protein OS=Glycine max PE=2 SV=1
elm_03684	1	0.1	9	369	2.3	365	2e-52	Cytochrome P450 monooxygenase CYP89H3 (Fragment) OS=Glycine max GN=CYP89H3 PE=2 SV=1
elm_03697	3	0.2	9	565	2.3	417	4e-67	Ras-related protein RABH1B OS=Arabidopsis thaliana GN=RABH1B PE=1 SV=1
elm_03701	2	0.1	10	321	2.3	184	4e-23	UPF0424 protein At3g04780 OS=Arabidopsis thaliana GN=At3g04780 PE=1 SV=2
elm_03758	3	0.2	9	420	2.3	342	1e-39	Soluble epoxide hydrolase OS=Citrus jambhiri GN=RlemEH PE=2 SV=1
elm_03822	3	0.2	9	432	2.3	209	5e-62	Predicted protein OS=Populus trichocarpa GN=POPTRDRAFT_820240 PE=4 SV=1
elm_04064	4	0.2	8	647	2.3	609	3e-53	Putative uncharacterized protein OS=Glycine max PE=2 SV=1
elm_04253	3	0.2	8	350	2.3	347	5e-56	NADH-cytochrome B5 reductase, putative OS=Ricinus communis GN=RCOM_0845080 PE=4 SV=1
elm_04356	1	0.1	8	631	2.3	627	2e-91	Predicted protein OS=Populus trichocarpa GN=POPTRDRAFT_798588 PE=4 SV=1
elm_04415	1	0.1	8	398	2.3	226	5e-35	Eukaryotic translation initiation factor 4e type, putative OS=Ricinus communis GN=RCOM_1120960 PE=3 SV=1
elm_04424	3	0.2	8	539	2.3	536	2e-68	Annexin-like protein OS=Medicago sativa GN=Nann PE=2 SV=1
elm_04807	1	0.1	7	346	2.3	259	7e-23	Putative uncharacterized protein OS=Glycine max PE=2 SV=1
elm_04944	1	0.1	7	425	2.3	349	6e-36	Whole genome shotgun sequence of line PN40024, scaffold_50.assembly12x (Fragment) OS=Vitis vinifera GN=GSVIVT01028929001 PE=4 SV=1
elm_05447	1	0.1	6	323	2.3	310	2e-43	Predicted protein OS=Populus trichocarpa GN=POPTRDRAFT_835204 PE=3 SV=1
elm_05478	2	0.1	6	395	2.3	318	2e-24	Predicted protein OS=Populus trichocarpa GN=POPTRDRAFT_1114997 PE=4 SV=1
elm_05665	1	0.1	6	265	2.3	250	7e-42	Serine/threonine-protein phosphatase PP1 OS=Phaseolus vulgaris PE=2 SV=1
elm_05747	1	0.1	6	426	2.3	281	8e-65	Predicted protein OS=Populus trichocarpa GN=POPTRDRAFT_1105042 PE=3 SV=1
elm_06296	1	0.1	5	408	2.3	210	3e-26	Putative uncharacterized protein OS=Prunus persica PE=4 SV=1
elm_06376	2	0.1	5	418	2.3	194	4e-55	Whole genome shotgun sequence of line PN40024, scaffold_16.assembly12x (Fragment) OS=Vitis vinifera GN=GSVIVT01015040001 PE=4 SV=1
elm_06480	1	0.1	5	201	2.3	194	1e-22	Sucrose synthase OS=Alnus glutinosa GN=SUS1 PE=2 SV=1
elm_06554	2	0.1	5	404	2.3	402	5e-48	Predicted protein OS=Populus trichocarpa GN=POPTRDRAFT_554672 PE=4 SV=1
elm_06593	2	0.1	5	366	2.3	362	9e-28	Hydrolase, alpha/beta fold family protein, expressed OS=Oryza sativa subsp. japonica GN=Os12g0100500 PE=4 SV=1
elm_06759	1	0.1	5	560	2.3	557	4e-83	Predicted protein OS=Populus trichocarpa GN=POPTRDRAFT_832548 PE=3 SV=1
elm_07120	2	0.1	5	455	2.3	269	5e-25	Predicted protein OS=Populus trichocarpa GN=POPTRDRAFT_705740 PE=4 SV=1
elm_07160	2	0.1	5	392	2.3	286	1e-41	Predicted protein OS=Populus trichocarpa GN=POPTRDRAFT_680611 PE=4 SV=1
elm_07275	2	0.1	5	390	2.3	389	1e-23	Ubiquitin carboxyl-terminal hydrolase OS=Populus trichocarpa GN=POPTRDRAFT_1080973 PE=3 SV=1
elm_07365	1	0.1	6	270	2.3	264	1e-29	Predicted protein OS=Populus trichocarpa GN=POPTRDRAFT_1073427 PE=4 SV=1
elm_08179	2	0.1	4	456	2.3	386	2e-60	Predicted protein (Fragment) OS=Populus trichocarpa GN=POPTRDRAFT_415825 PE=4 SV=1
elm_08410	1	0.1	4	327	2.3	284	2e-32	Whole genome shotgun sequence of line PN40024, scaffold_94.assembly12x (Fragment) OS=Vitis vinifera GN=GSVIVT01038182001 PE=4 SV=1
elm_08982	2	0.1	4	505	2.3	236	5e-58	Predicted protein OS=Populus trichocarpa GN=POPTRDRAFT_769602 PE=4 SV=1
elm_09217	1	0.1	4	339	2.3	221	4e-42	Arogenate/prephenate dehydratase OS=Populus trichocarpa GN=PDT2 PE=2 SV=1
elm_11381	1	0.1	3	329	2.3	308	6e-43	Putative uncharacterized protein OS=Ricinus communis GN=RCOM_0413410 PE=4 SV=1
elm_11802	1	0.1	3	495	2.3	468	4e-67	Hydrolase, acting on ester bonds, putative OS=Ricinus communis GN=RCOM_0612060 PE=4 SV=1
elm_00455	30	1.8	76	1636	2.2	743	0	Elongation factor 1-alpha OS=Populus trichocarpa GN=POPTRDRAFT_675976 PE=2 SV=1
elm_00567	28	1.7	63	808	2.2	516	4e-77	Whole genome shotgun sequence of line PN40024, scaffold_4.assembly12x (Fragment) OS=Vitis vinifera GN=GSVIVT01025120001 PE=3 SV=1
elm_00707	19	1.1	53	806	2.2	507	1e-91	Actin OS=Malva pusilla GN=Act1 PE=2 SV=1
elm_00751	24	1.4	49	989	2.2	548	1e-68	Predicted protein OS=Populus trichocarpa GN=POPTRDRAFT_814778 PE=4 SV=1
elm_00855	16	0.9	44	825	2.2	368	5e-45	Putative uncharacterized protein OS=Populus trichocarpa PE=2 SV=1
elm_00947	14	0.8	39	1127	2.2	365	6e-109	Probable pectinesterase/pectinesterase inhibitor 35 OS=Arabidopsis thaliana GN=PME35 PE=2 SV=1
elm_00964	22	1.3	42	658	2.2	332	2e-47	60S ribosomal protein L36 OS=Populus trichocarpa GN=POPTRDRAFT_713845 PE=3 SV=1
elm_00979	12	0.7	37	821	2.2	602	4e-89	60S ribosomal protein L13a-4 OS=Arabidopsis thaliana GN=RPL13AD PE=2 SV=1
elm_01184	14	0.8	36	508	2.2	307	5e-47	Triosephosphate isomerase OS=Dimocarpus longan PE=2 SV=1
elm_01217	15	0.9	30	646	2.2	372	2e-45	Histone H2B OS=Gossypium hirsutum GN=HIS2B PE=2 SV=3
elm_01322	12	0.7	27	835	2.2	512	5e-92	Alpha-expansin 2 OS=Gossypium hirsutum PE=2 SV=1
elm_01385	18	1.1	26	781	2.2	560	4e-47	Remorin, putative OS=Ricinus communis GN=RCOM_1614760 PE=4 SV=1
elm_01400	13	0.8	26	1365	2.2	935	3e-129	Whole genome shotgun sequence of line PN40024, scaffold_13.assembly12x (Fragment) OS=Vitis vinifera GN=GSVIVT01013852001 PE=4 SV=1
elm_01404	18	1.1	26	754	2.2	173	5e-50	Cinnamyl alcohol dehydrogenase-like protein OS=Populus trichocarpa GN=CADL10 PE=3 SV=1
elm_01425	11	0.6	26	985	2.2	563	4e-51	Eukaryotic translation initiation factor 3 subunit, putative OS=Ricinus communis GN=RCOM_1404940 PE=4 SV=1
elm_01487	11	0.6	24	536	2.2	281	6e-39	Putative uncharacterized protein OS=Populus trichocarpa PE=2 SV=1
elm_01495	16	0.9	24	843	2.2	582	8e-82	Dopamine beta-monooxygenase, putative OS=Ricinus communis GN=RCOM_0318360 PE=4 SV=1
elm_01531	8	0.5	23	639	2.2	545	1e-93	Phosphoglycerate kinase OS=Gossypium hirsutum PE=2 SV=1
elm_01633	5	0.3	21	545	2.2	468	5e-79	RAB1C OS=Lotus japonicus GN=rab1C PE=2 SV=1
elm_01641	5	0.3	23	473	2.2	216	3e-31	Predicted protein OS=Populus trichocarpa GN=POPTRDRAFT_814424 PE=2 SV=1
elm_01690	11	0.6	22	652	2.2	392	2e-65	Putative membrane protein ycf1 OS=Morus indica GN=ycf1 PE=3 SV=1
elm_01721	14	0.8	20	586	2.2	329	3e-52	Putative uncharacterized protein OS=Vitis vinifera GN=VITISV_009897 PE=3 SV=1
elm_01781	11	0.6	19	661	2.2	321	9e-42	Putative uncharacterized protein (Fragment) OS=Glycine max PE=2 SV=1
elm_01879	14	0.8	18	732	2.2	290	2e-51	Predicted protein OS=Populus trichocarpa GN=POPTRDRAFT_714983 PE=4 SV=1
elm_01899	8	0.5	18	651	2.2	370	4e-35	Whole genome shotgun sequence of line PN40024, scaffold_87.assembly12x (Fragment) OS=Vitis vinifera GN=GSVIVT01036865001 PE=4 SV=1
elm_01922	4	0.2	18	404	2.2	317	1e-47	60S ribosomal protein L44 OS=Gossypium hirsutum GN=RPL44 PE=3 SV=3
elm_02051	8	0.5	16	658	2.2	446	1e-44	Probable histone H2B.1 OS=Medicago truncatula PE=3 SV=3
elm_02082	6	0.4	21	346	2.2	261	1e-25	Steroid binding protein, putative OS=Ricinus communis GN=RCOM_1496460 PE=4 SV=1
elm_02121	2	0.1	16	361	2.2	276	5e-50	Hypersensitive-induced response protein OS=Carica papaya PE=2 SV=1
elm_02198	9	0.5	15	696	2.2	534	2e-45	Putative uncharacterized protein OS=Ricinus communis GN=RCOM_1050200 PE=4 SV=1
elm_02247	12	0.7	15	682	2.2	512	1e-38	Predicted protein OS=Populus trichocarpa GN=POPTRDRAFT_1097107 PE=4 SV=1
elm_02323	5	0.3	18	362	2.2	355	7e-48	Putative uncharacterized protein OS=Glycine max PE=2 SV=1
elm_02602	2	0.1	13	792	2.2	776	1e-125	Whole genome shotgun sequence of line PN40024, scaffold_11.assembly12x (Fragment) OS=Vitis vinifera GN=GSVIVT01011700001 PE=3 SV=1
elm_02820	6	0.4	12	612	2.2	608	3e-70	Putative uncharacterized protein OS=Vitis vinifera GN=VITISV_015004 PE=4 SV=1
elm_03046	11	0.6	14	409	2.2	395	6e-60	UDP-D-glucuronic acid 4-epimerase OS=Gossypium hirsutum GN=GAE3 PE=2 SV=1
elm_03081	5	0.3	11	610	2.2	604	2e-49	Predicted protein OS=Populus trichocarpa GN=POPTRDRAFT_561796 PE=4 SV=1
elm_03163	3	0.2	11	552	2.2	299	2e-49	Predicted protein OS=Populus trichocarpa GN=POPTRDRAFT_706444 PE=4 SV=1
elm_03260	1	0.1	10	545	2.2	539	3e-75	GTP-binding protein OS=Capsicum annuum PE=2 SV=1
elm_03391	4	0.2	10	443	2.2	436	1e-25	Whole genome shotgun sequence of line PN40024, scaffold_11.assembly12x (Fragment) OS=Vitis vinifera GN=GSVIVT01012171001 PE=3 SV=1
elm_03496	2	0.1	11	474	2.2	125	1e-25	Whole genome shotgun sequence of line PN40024, scaffold_10.assembly12x (Fragment) OS=Vitis vinifera GN=GSVIVT01010240001 PE=4 SV=1
elm_03540	5	0.3	9	650	2.2	209	6e-53	Putative uncharacterized protein OS=Ricinus communis GN=RCOM_0174830 PE=4 SV=1
elm_03541	8	0.5	9	481	2.2	311	3e-52	Predicted protein OS=Populus trichocarpa GN=POPTRDRAFT_866528 PE=4 SV=1
elm_03657	8	0.5	9	495	2.2	493	1e-52	Predicted protein OS=Populus trichocarpa GN=POPTRDRAFT_576600 PE=4 SV=1
elm_03679	5	0.3	9	324	2.2	210	1e-24	Photosystem I assembly protein ycf3 OS=Populus trichocarpa GN=ycf3 PE=3 SV=1
elm_03708	5	0.3	11	508	2.2	498	4e-71	Acetolactate synthase OS=Gossypium hirsutum PE=3 SV=1
elm_03738	5	0.3	9	402	2.2	172	2e-22	Cytochrome P450 OS=Populus trichocarpa GN=CYP77B3 PE=3 SV=1
elm_03802	2	0.1	9	605	2.2	453	1e-22	Predicted protein OS=Populus trichocarpa GN=POPTRDRAFT_569528 PE=4 SV=1
elm_03839	5	0.3	11	552	2.2	425	4e-80	Probable xyloglucan endotransglucosylase/hydrolase protein 16 OS=Arabidopsis thaliana GN=XTH16 PE=2 SV=2
elm_03844	3	0.2	9	643	2.2	236	1e-52	Putative uncharacterized protein OS=Ricinus communis GN=RCOM_0723210 PE=4 SV=1
elm_03878	8	0.5	9	451	2.2	353	4e-47	Major latex-like protein OS=Prunus persica PE=4 SV=1
elm_03927	6	0.4	9	572	2.2	273	8e-43	Imidazoleglycerol-phosphate dehydratase OS=Ricinus communis GN=RCOM_0912160 PE=3 SV=1
elm_03930	4	0.2	10	462	2.2	458	1e-38	Zuotin, putative OS=Ricinus communis GN=RCOM_0519910 PE=4 SV=1
elm_03946	3	0.2	9	295	2.2	229	1e-26	PDI-like protein OS=Quercus suber GN=pdiqs PE=2 SV=1
elm_03989	4	0.2	8	515	2.2	428	3e-88	Alpha-glucan phosphorylase, H isozyme OS=Solanum tuberosum PE=1 SV=1
elm_04068	1	0.1	8	553	2.2	443	3e-66	Whole genome shotgun sequence of line PN40024, scaffold_1.assembly12x (Fragment) OS=Vitis vinifera GN=GSVIVT01009348001 PE=4 SV=1
elm_04091	2	0.1	8	453	2.2	392	4e-50	DnaJ homolog protein OS=Salix gilgiana PE=2 SV=1
elm_04310	4	0.2	8	491	2.2	182	3e-82	DNA-directed RNA polymerase (Fragment) OS=Zelkova serrata GN=rpoC2 PE=3 SV=1
elm_04396	1	0.1	8	472	2.2	368	1e-44	Whole genome shotgun sequence of line PN40024, scaffold_16.assembly12x (Fragment) OS=Vitis vinifera GN=GSVIVT01015338001 PE=4 SV=1
elm_05026	5	0.3	7	770	2.2	535	3e-57	Putative uncharacterized protein OS=Ricinus communis GN=RCOM_0700860 PE=4 SV=1
elm_05299	6	0.4	6	538	2.2	414	8e-49	Whole genome shotgun sequence of line PN40024, scaffold_0.assembly12x (Fragment) OS=Vitis vinifera GN=GSVIVT01008416001 PE=4 SV=1
elm_05315	6	0.4	6	387	2.2	384	4e-66	Peptidyl-prolyl cis-trans isomerase, putative OS=Ricinus communis GN=RCOM_0850710 PE=4 SV=1
elm_05331	1	0.1	6	362	2.2	313	8e-59	Whole genome shotgun sequence of line PN40024, scaffold_59.assembly12x (Fragment) OS=Vitis vinifera GN=GSVIVT01030487001 PE=4 SV=1
elm_05359	1	0.1	6	429	2.2	424	3e-42	Putative uncharacterized protein OS=Ricinus communis GN=RCOM_1438950 PE=4 SV=1
elm_05375	1	0.1	6	338	2.2	128	2e-25	Whole genome shotgun sequence of line PN40024, scaffold_8.assembly12x (Fragment) OS=Vitis vinifera GN=GSVIVT01035901001 PE=4 SV=1
elm_05453	2	0.1	6	331	2.2	328	4e-53	Phospholipase D alpha 1 OS=Oryza sativa subsp. japonica GN=PLD1 PE=1 SV=2
elm_05550	6	0.4	6	709	2.2	471	4e-36	AP2/ERF domain-containing transcription factor OS=Populus trichocarpa GN=TINYL5 PE=4 SV=1
elm_05578	6	0.4	6	419	2.2	397	9e-56	Whole genome shotgun sequence of line PN40024, scaffold_38.assembly12x (Fragment) OS=Vitis vinifera GN=GSVIVT01023865001 PE=4 SV=1
elm_05594	6	0.4	6	316	2.2	256	2e-29	Whole genome shotgun sequence of line PN40024, scaffold_116.assembly12x (Fragment) OS=Vitis vinifera GN=GSVIVT01012630001 PE=4 SV=1
elm_05602	1	0.1	6	352	2.2	247	5e-40	Ubiquitin carrier protein E2 36 OS=Arabidopsis thaliana GN=UBC36 PE=1 SV=1
elm_05621	1	0.1	6	318	2.2	182	2e-30	Whole genome shotgun sequence of line PN40024, scaffold_118.assembly12x (Fragment) OS=Vitis vinifera GN=GSVIVT01012872001 PE=4 SV=1
elm_05634	6	0.4	6	487	2.2	412	3e-21	Predicted protein (Fragment) OS=Populus trichocarpa GN=POPTRDRAFT_678899 PE=4 SV=1
elm_05646	6	0.4	6	511	2.2	506	1e-81	Whole genome shotgun sequence of line PN40024, scaffold_28.assembly12x (Fragment) OS=Vitis vinifera GN=GSVIVT01020576001 PE=3 SV=1
elm_05669	1	0.1	6	606	2.2	372	2e-37	Putative uncharacterized protein OS=Ricinus communis GN=RCOM_0648280 PE=4 SV=1
elm_05704	6	0.4	6	332	2.2	208	1e-27	Predicted protein OS=Populus trichocarpa GN=POPTRDRAFT_819156 PE=4 SV=1
elm_05708	1	0.1	6	414	2.2	411	2e-69	Aquaporin PIP2.1, putative OS=Ricinus communis GN=RCOM_0154010 PE=3 SV=1
elm_05808	6	0.4	6	604	2.2	181	4e-43	Cytochrome P450, putative OS=Ricinus communis GN=RCOM_1574400 PE=3 SV=1
elm_05846	6	0.4	6	444	2.2	440	8e-23	Predicted protein OS=Populus trichocarpa GN=POPTRDRAFT_769024 PE=3 SV=1
elm_05909	6	0.4	6	586	2.2	474	3e-68	Putative uncharacterized protein OS=Ricinus communis GN=RCOM_0826240 PE=4 SV=1
elm_05910	1	0.1	6	415	2.2	296	1e-24	Dopamine beta-monooxygenase, putative OS=Ricinus communis GN=RCOM_0318360 PE=4 SV=1
elm_05914	6	0.4	6	517	2.2	515	2e-59	Putative uncharacterized protein OS=Medicago truncatula PE=2 SV=1
elm_05964	6	0.4	6	331	2.2	252	8e-25	Predicted protein OS=Populus trichocarpa GN=POPTRDRAFT_715285 PE=3 SV=1
elm_05997	6	0.4	6	410	2.2	246	2e-29	Putative mitochondrial carrier protein OS=Arabidopsis thaliana GN=4g39460 PE=2 SV=1
elm_06144	1	0.1	6	419	2.2	415	3e-47	Whole genome shotgun sequence of line PN40024, scaffold_61.assembly12x (Fragment) OS=Vitis vinifera GN=GSVIVT01031373001 PE=4 SV=1
elm_06174	6	0.4	6	401	2.2	363	5e-40	Putative uncharacterized protein OS=Glycine max PE=2 SV=1
elm_06205	1	0.1	6	562	2.2	520	6e-75	Poly(RC)-binding protein, putative OS=Ricinus communis GN=RCOM_0607560 PE=4 SV=1
elm_06334	1	0.1	6	268	2.2	121	2e-29	Predicted protein OS=Populus trichocarpa GN=POPTRDRAFT_848585 PE=4 SV=1
elm_06847	4	0.2	5	417	2.2	363	9e-34	UDP-glucuronosyltransferase, putative OS=Ricinus communis GN=RCOM_1036410 PE=3 SV=1
elm_06973	2	0.1	5	260	2.2	258	5e-28	Peptide transporter, putative OS=Ricinus communis GN=RCOM_2046980 PE=3 SV=1
elm_10121	2	0.1	3	306	2.2	221	3e-36	Putative uncharacterized protein OS=Glycine max PE=2 SV=1
elm_10607	2	0.1	3	385	2.2	378	1e-59	Whole genome shotgun sequence of line PN40024, scaffold_67.assembly12x (Fragment) OS=Vitis vinifera GN=GSVIVT01032656001 PE=4 SV=1
elm_10882	2	0.1	3	328	2.2	324	3e-27	Whole genome shotgun sequence of line PN40024, scaffold_25.assembly12x OS=Vitis vinifera GN=GSVIVT01019640001 PE=4 SV=1
elm_11046	2	0.1	3	479	2.2	379	5e-26	Whole genome shotgun sequence of line PN40024, scaffold_9.assembly12x (Fragment) OS=Vitis vinifera GN=GSVIVT01037246001 PE=4 SV=1
elm_11710	2	0.1	3	447	2.2	355	1e-45	Reticuline oxidase, putative OS=Ricinus communis GN=RCOM_1335460 PE=4 SV=1
elm_12133	1	0.1	6	311	2.2	260	6e-35	Carotenoid cleavage dioxygenase (Fragment) OS=Cucumis melo PE=2 SV=1
elm_12227	2	0.1	3	274	2.2	267	5e-26	S-adenosylmethionine decarboxylase OS=Malus domestica GN=SAMDC PE=2 SV=1
elm_12799	2	0.1	3	375	2.2	254	3e-35	Whole genome shotgun sequence of line PN40024, scaffold_66.assembly12x (Fragment) OS=Vitis vinifera GN=GSVIVT01032518001 PE=4 SV=1
elm_13172	2	0.1	3	309	2.2	308	4e-36	Purine permease, putative OS=Ricinus communis GN=RCOM_1591980 PE=4 SV=1
elm_13284	1	0.1	3	379	2.2	377	6e-60	Whole genome shotgun sequence of line PN40024, scaffold_6.assembly12x (Fragment) OS=Vitis vinifera GN=GSVIVT01030858001 PE=4 SV=1
elm_13538	2	0.1	3	218	2.2	217	2e-35	Predicted protein OS=Populus trichocarpa GN=POPTRDRAFT_815458 PE=4 SV=1
elm_14157	2	0.1	3	250	2.2	249	5e-24	Whole genome shotgun sequence of line PN40024, scaffold_59.assembly12x (Fragment) OS=Vitis vinifera GN=GSVIVT01030514001 PE=4 SV=1
elm_00609	25	1.5	58	868	2.1	455	2e-39	Putative uncharacterized protein OS=Oryza sativa subsp. indica GN=OsI_03774 PE=4 SV=1
elm_01288	18	1.1	29	827	2.1	572	1e-77	NAD(P)H-quinone oxidoreductase subunit 1, chloroplastic OS=Vitis vinifera GN=ndhA PE=3 SV=1
elm_01302	13	0.8	28	758	2.1	457	3e-53	Whole genome shotgun sequence of line PN40024, scaffold_31.assembly12x (Fragment) OS=Vitis vinifera GN=GSVIVT01022249001 PE=4 SV=1
elm_01326	11	0.6	27	1027	2.1	440	1e-58	Whole genome shotgun sequence of line PN40024, scaffold_178.assembly12x OS=Vitis vinifera GN=GSVIVT01003083001 PE=4 SV=1
elm_01384	15	0.9	26	958	2.1	627	6e-30	Predicted protein OS=Populus trichocarpa GN=POPTRDRAFT_723097 PE=4 SV=1
elm_01455	11	0.6	26	793	2.1	407	2e-71	Putative uncharacterized protein OS=Glycine max PE=2 SV=1
elm_01477	18	1.1	41	265	2.1	257	3e-28	Ribosomal protein L29 OS=Panax ginseng GN=RPL29 PE=4 SV=1
elm_01575	11	0.6	22	928	2.1	338	1e-85	2-oxoglutarate/malate translocator OS=Populus trichocarpa GN=POPTRDRAFT_706278 PE=4 SV=1
elm_01773	13	0.8	19	780	2.1	764	2e-64	Whole genome shotgun sequence of line PN40024, scaffold_8.assembly12x (Fragment) OS=Vitis vinifera GN=GSVIVT01035354001 PE=4 SV=1
elm_01855	13	0.8	18	545	2.1	182	3e-33	Putative ripening-related protein OS=Vitis vinifera GN=grip28 PE=2 SV=1
elm_01863	12	0.7	18	538	2.1	157	6e-59	Lipoxygenase OS=Ricinus communis GN=RCOM_1576670 PE=3 SV=1
elm_01875	7	0.4	18	596	2.1	404	2e-46	Predicted protein OS=Populus trichocarpa GN=POPTRDRAFT_651656 PE=4 SV=1
elm_02057	8	0.5	16	483	2.1	266	5e-25	Whole genome shotgun sequence of line PN40024, scaffold_67.assembly12x OS=Vitis vinifera GN=GSVIVT01032811001 PE=4 SV=1
elm_02073	7	0.4	16	701	2.1	550	5e-70	NAC family protein OS=Prunus mume GN=Pm74 PE=2 SV=1
elm_02084	12	0.7	16	533	2.1	329	8e-49	Whole genome shotgun sequence of line PN40024, scaffold_5.assembly12x (Fragment) OS=Vitis vinifera GN=GSVIVT01028158001 PE=4 SV=1
elm_02153	12	0.7	18	392	2.1	167	4e-21	Histone H4 OS=Silene latifolia GN=SlH4 PE=3 SV=3
elm_02180	7	0.4	16	336	2.1	232	4e-24	40S ribosomal protein S21-2 OS=Arabidopsis thaliana GN=RPS21C PE=3 SV=1
elm_02228	3	0.2	15	621	2.1	183	3e-29	2-isopropylmalate synthase 2, chloroplastic OS=Arabidopsis thaliana GN=IPMS2 PE=1 SV=1
elm_02692	6	0.4	15	601	2.1	219	4e-23	Whole genome shotgun sequence of line PN40024, scaffold_32.assembly12x (Fragment) OS=Vitis vinifera GN=GSVIVT01022479001 PE=4 SV=1
elm_02759	2	0.1	12	576	2.1	398	8e-61	Putative uncharacterized protein OS=Vitis vinifera GN=VITISV_043720 PE=4 SV=1
elm_02776	10	0.6	12	475	2.1	456	1e-37	Structural constituent of ribosome, putative OS=Ricinus communis GN=RCOM_1147300 PE=4 SV=1
elm_02810	7	0.4	12	417	2.1	341	5e-32	Putative uncharacterized protein OS=Glycine max PE=2 SV=1
elm_02871	5	0.3	12	665	2.1	378	7e-39	Putative uncharacterized protein OS=Ricinus communis GN=RCOM_0559550 PE=4 SV=1
elm_02888	3	0.2	12	466	2.1	261	5e-38	S-adenosylmethionine synthetase 2 OS=Vitis vinifera GN=METK2 PE=3 SV=1
elm_02893	6	0.4	12	432	2.1	426	1e-68	60S ribosomal protein L7a OS=Oryza sativa subsp. japonica GN=RPL7A PE=2 SV=1
elm_02922	4	0.2	12	872	2.1	860	1e-153	Whole genome shotgun sequence of line PN40024, scaffold_14.assembly12x (Fragment) OS=Vitis vinifera GN=GSVIVT01014171001 PE=3 SV=1
elm_03014	3	0.2	11	558	2.1	497	2e-89	26S protease regulatory subunit 7 OS=Prunus persica GN=RPT1 PE=2 SV=1
elm_03097	3	0.2	11	432	2.1	221	3e-29	Predicted protein OS=Populus trichocarpa GN=POPTRDRAFT_678140 PE=4 SV=1
elm_03136	4	0.2	12	542	2.1	478	1e-49	Whole genome shotgun sequence of line PN40024, scaffold_54.assembly12x (Fragment) OS=Vitis vinifera GN=GSVIVT01029554001 PE=4 SV=1
elm_03238	2	0.1	10	643	2.1	518	6e-66	Predicted protein OS=Populus trichocarpa GN=POPTRDRAFT_547951 PE=4 SV=1
elm_03408	2	0.1	10	401	2.1	386	2e-59	Hydrolase, hydrolyzing O-glycosyl compounds, putative OS=Ricinus communis GN=RCOM_1595080 PE=4 SV=1
elm_03533	2	0.1	9	416	2.1	286	5e-38	Cytochrome P450, putative OS=Ricinus communis GN=RCOM_1517780 PE=3 SV=1
elm_03741	2	0.1	9	480	2.1	376	4e-72	Putative uncharacterized protein OS=Populus trichocarpa PE=2 SV=1
elm_03888	3	0.2	9	338	2.1	325	1e-42	Sulfite reductase, putative OS=Ricinus communis GN=RCOM_1677230 PE=4 SV=1
elm_04285	4	0.2	8	426	2.1	173	5e-25	GDP-D-mannose pyrophosphorylase (Fragment) OS=Malus domestica PE=2 SV=2
elm_04643	2	0.1	7	469	2.1	279	3e-31	Putative uncharacterized protein OS=Cleome spinosa PE=4 SV=1
elm_04688	3	0.2	7	443	2.1	267	2e-41	Whole genome shotgun sequence of line PN40024, scaffold_37.assembly12x OS=Vitis vinifera GN=GSVIVT01023620001 PE=4 SV=1
elm_04746	4	0.2	7	463	2.1	446	3e-58	Whole genome shotgun sequence of line PN40024, scaffold_7.assembly12x (Fragment) OS=Vitis vinifera GN=GSVIVT01033429001 PE=4 SV=1
elm_04754	5	0.3	7	532	2.1	455	3e-65	Predicted protein (Fragment) OS=Populus trichocarpa GN=POPTRDRAFT_715183 PE=4 SV=1
elm_04820	5	0.3	7	396	2.1	364	1e-36	Predicted protein (Fragment) OS=Populus trichocarpa GN=POPTRDRAFT_857018 PE=4 SV=1
elm_05323	2	0.1	6	326	2.1	325	6e-28	Defender against cell death 1 OS=Solanum lycopersicum GN=DAD1 PE=3 SV=1
elm_05379	2	0.1	6	655	2.1	431	3e-64	LL-diaminopimelate aminotransferase, chloroplastic OS=Arabidopsis thaliana GN=DAP PE=1 SV=1
elm_05567	2	0.1	6	296	2.1	142	4e-25	Putative uncharacterized protein At4g03205.2 OS=Arabidopsis thaliana GN=At4g03205 PE=4 SV=2
elm_05662	2	0.1	6	527	2.1	249	3e-28	37 kDa inner envelope membrane protein, chloroplastic OS=Spinacia oleracea PE=1 SV=1
elm_05732	2	0.1	6	400	2.1	328	6e-44	Calcium antiporter 1 OS=Malus domestica PE=2 SV=1
elm_07064	1	0.1	5	385	2.1	361	4e-27	Predicted protein OS=Populus trichocarpa GN=POPTRDRAFT_577530 PE=4 SV=1
elm_07123	3	0.2	5	522	2.1	216	2e-31	Whole genome shotgun sequence of line PN40024, scaffold_1.assembly12x (Fragment) OS=Vitis vinifera GN=GSVIVT01009433001 PE=4 SV=1
elm_07557	3	0.2	5	357	2.1	316	1e-42	Predicted protein OS=Populus trichocarpa GN=POPTRDRAFT_656113 PE=4 SV=1
elm_08503	1	0.1	4	231	2.1	226	7e-37	F-box/ankyrin repeat protein SKIP35 OS=Arabidopsis thaliana GN=SKIP35 PE=1 SV=1
elm_09143	1	0.1	4	271	2.1	265	1e-34	Vacuolar cation/proton exchanger 3 OS=Arabidopsis thaliana GN=CAX3 PE=1 SV=1
elm_09297	1	0.1	4	407	2.1	404	4e-53	Expressed protein, putative OS=Ricinus communis GN=RCOM_0495330 PE=4 SV=1
elm_15417	1	0.1	2	241	2.1	240	9e-42	Putative uncharacterized protein Sb03g006070 OS=Sorghum bicolor GN=Sb03g006070 PE=4 SV=1
elm_15455	1	0.1	2	308	2.1	307	1e-49	Dihydrolipoyl dehydrogenase (Fragment) OS=Vitis vinifera GN=GSVIVT01035022001 PE=3 SV=1
elm_16973	1	0.1	2	369	2.1	368	2e-58	Putative beta-glycosidase OS=Glycine max GN=sfr2 PE=2 SV=1
elm_17355	1	0.1	2	275	2.1	274	4e-43	Whole genome shotgun sequence of line PN40024, scaffold_77.assembly12x (Fragment) OS=Vitis vinifera GN=GSVIVT01034988001 PE=4 SV=1
elm_17416	1	0.1	2	247	2.1	245	4e-37	Whole genome shotgun sequence of line PN40024, scaffold_8.assembly12x (Fragment) OS=Vitis vinifera GN=GSVIVT01035716001 PE=4 SV=1
elm_17551	1	0.1	2	380	2.1	306	2e-44	Predicted protein OS=Populus trichocarpa GN=POPTRDRAFT_708505 PE=4 SV=1
elm_18355	1	0.1	2	259	2.1	158	6e-35	Beta-galactosidase 5 OS=Oryza sativa subsp. japonica GN=Os03g0165400 PE=2 SV=1
elm_20016	1	0.1	2	274	2.1	273	1e-26	Whole genome shotgun sequence of line PN40024, scaffold_122.assembly12x (Fragment) OS=Vitis vinifera GN=GSVIVT01013475001 PE=4 SV=1
elm_00672	31	1.8	57	814	2	464	2e-50	Whole genome shotgun sequence of line PN40024, scaffold_39.assembly12x (Fragment) OS=Vitis vinifera GN=GSVIVT01024331001 PE=4 SV=1
elm_00881	14	0.8	40	794	2	620	9e-101	40S ribosomal protein S5, putative OS=Ricinus communis GN=RCOM_0408940 PE=3 SV=1
elm_01020	11	0.6	36	958	2	879	7e-125	Proteasome subunit alpha type OS=Ricinus communis GN=RCOM_1595040 PE=3 SV=1
elm_01147	11	0.6	34	1048	2	744	5e-81	Whole genome shotgun sequence of line PN40024, scaffold_3.assembly12x (Fragment) OS=Vitis vinifera GN=GSVIVT01021437001 PE=4 SV=1
elm_01183	14	0.8	31	1141	2	506	6e-58	Auxin-induced protein X10A, putative OS=Ricinus communis GN=RCOM_1611000 PE=4 SV=1
elm_01227	8	0.5	29	1057	2	383	3e-110	Predicted protein OS=Populus trichocarpa GN=POPTRDRAFT_714789 PE=4 SV=1
elm_01309	11	0.6	28	687	2	556	2e-60	Putative uncharacterized protein OS=Glycine max PE=2 SV=1
elm_01409	12	0.7	27	799	2	542	2e-87	Whole genome shotgun sequence of line PN40024, scaffold_7.assembly12x (Fragment) OS=Vitis vinifera GN=GSVIVT01033307001 PE=4 SV=1
elm_01526	16	0.9	23	684	2	467	2e-74	Phospho-2-dehydro-3-deoxyheptonate aldolase 2, chloroplastic OS=Arabidopsis thaliana GN=DHS2 PE=2 SV=2
elm_01599	6	0.4	24	981	2	692	4e-76	Mitochondrial phosphate transporter OS=Paeonia suffruticosa PE=2 SV=1
elm_01898	7	0.4	19	829	2	566	3e-41	Putative uncharacterized protein OS=Ricinus communis GN=RCOM_1499930 PE=4 SV=1
elm_01942	6	0.4	18	559	2	546	1e-52	Glutathione-s-transferase theta, gst, putative OS=Ricinus communis GN=RCOM_1686420 PE=4 SV=1
elm_01967	8	0.5	17	584	2	391	2e-60	ATP synthase subunit d, putative OS=Ricinus communis GN=RCOM_0397710 PE=4 SV=1
elm_02018	6	0.4	17	428	2	395	4e-48	ATP synthase OS=Populus trichocarpa GN=POPTRDRAFT_740620 PE=3 SV=1
elm_02111	6	0.4	16	533	2	279	5e-32	Whole genome shotgun sequence of line PN40024, scaffold_63.assembly12x (Fragment) OS=Vitis vinifera GN=GSVIVT01031766001 PE=3 SV=1
elm_02214	7	0.4	15	931	2	581	3e-64	Putative uncharacterized protein OS=Ricinus communis GN=RCOM_1503190 PE=4 SV=1
elm_02246	6	0.4	15	460	2	188	5e-23	Methionine sulfoxide reductase type OS=Populus trichocarpa GN=PtrcMsrA4 PE=3 SV=1
elm_02354	5	0.3	14	696	2	527	7e-51	Predicted protein OS=Populus trichocarpa GN=POPTRDRAFT_551505 PE=4 SV=1
elm_02426	4	0.2	15	388	2	143	6e-31	Whole genome shotgun sequence of line PN40024, scaffold_16.assembly12x (Fragment) OS=Vitis vinifera GN=GSVIVT01015310001 PE=3 SV=1
elm_02572	3	0.2	13	719	2	278	2e-66	Predicted protein OS=Populus trichocarpa GN=POPTRDRAFT_720139 PE=2 SV=1
elm_02579	10	0.6	13	768	2	461	2e-57	18.2 kDa class I heat shock protein OS=Medicago sativa GN=HSP18.2 PE=2 SV=1
elm_02639	5	0.3	13	602	2	595	6e-90	RuBisCO large subunit-binding protein subunit alpha (Fragment) OS=Ricinus communis PE=2 SV=1
elm_02669	10	0.6	13	375	2	321	1e-47	NADP-dependent malic enzyme OS=Populus trichocarpa PE=2 SV=3
elm_02690	3	0.2	13	667	2	290	2e-34	Whole genome shotgun sequence of line PN40024, scaffold_23.assembly12x (Fragment) OS=Vitis vinifera GN=GSVIVT01018843001 PE=4 SV=1
elm_02791	3	0.2	12	406	2	321	2e-49	60S ribosomal protein L35 OS=Euphorbia esula GN=RPL35 PE=2 SV=1
elm_03026	1	0.1	11	404	2	343	6e-51	V-type proton ATPase subunit B 2 OS=Hordeum vulgare PE=2 SV=1
elm_03051	4	0.2	11	542	2	406	2e-34	Predicted protein OS=Populus trichocarpa GN=POPTRDRAFT_575761 PE=4 SV=1
elm_03131	8	0.5	11	596	2	235	4e-33	DNA-directed RNA polymerase II subunit RPB11 OS=Arabidopsis thaliana GN=RPB13.6 PE=2 SV=1
elm_03192	4	0.2	12	441	2	276	5e-26	Whole genome shotgun sequence of line PN40024, scaffold_31.assembly12x (Fragment) OS=Vitis vinifera GN=GSVIVT01022222001 PE=4 SV=1
elm_03330	1	0.1	10	371	2	227	1e-25	Cytochrome P450 like_TBP OS=Citrullus lanatus PE=4 SV=1
elm_03348	4	0.2	10	493	2	254	4e-34	Elongation factor 1-alpha OS=Zea mays GN=EF1A PE=3 SV=1
elm_03369	5	0.3	10	492	2	320	2e-65	Predicted protein OS=Populus trichocarpa GN=POPTRDRAFT_578196 PE=4 SV=1
elm_03447	3	0.2	10	580	2	416	1e-52	Putative uncharacterized protein Sb07g002140 OS=Sorghum bicolor GN=Sb07g002140 PE=4 SV=1
elm_03481	2	0.1	10	398	2	290	1e-22	Putative uncharacterized protein OS=Glycine max PE=4 SV=1
elm_03544	2	0.1	9	380	2	375	3e-53	Predicted protein OS=Populus trichocarpa GN=POPTRDRAFT_552617 PE=3 SV=1
elm_03575	6	0.4	9	838	2	837	1e-81	Nitrate and chloride transporter OS=Glycine max PE=2 SV=1
elm_03616	7	0.4	9	599	2	405	3e-36	Alcohol acyl transferase OS=Malus domestica GN=AAT2 PE=2 SV=1
elm_03651	6	0.4	9	454	2	275	3e-38	Whole genome shotgun sequence of line PN40024, scaffold_89.assembly12x (Fragment) OS=Vitis vinifera GN=GSVIVT01037088001 PE=4 SV=1
elm_03686	8	0.5	11	515	2	275	4e-29	Putative uncharacterized protein OS=Ricinus communis GN=RCOM_1446310 PE=4 SV=1
elm_03730	6	0.4	9	380	2	261	1e-42	Predicted protein (Fragment) OS=Populus trichocarpa GN=POPTRDRAFT_230613 PE=4 SV=1
elm_03831	2	0.1	9	266	2	228	3e-21	Hypersensitive-induced response protein OS=Carica papaya PE=2 SV=1
elm_03975	2	0.1	8	362	2	176	1e-27	Ribulose-1,5-bisphosphate carboxylase/oxygenase activase 2 (Fragment) OS=Gossypium hirsutum PE=2 SV=1
elm_04103	6	0.4	8	320	2	311	6e-31	Predicted protein OS=Populus trichocarpa GN=POPTRDRAFT_570166 PE=4 SV=1
elm_04349	2	0.1	8	645	2	167	1e-66	Meloidogyne-induced giant cell protein-like protein OS=Solanum tuberosum PE=2 SV=1
elm_04452	2	0.1	8	640	2	488	2e-63	Cytochrome P450 OS=Populus trichocarpa GN=CYP82L1 PE=3 SV=1
elm_04519	2	0.1	7	454	2	209	3e-29	Predicted protein OS=Populus trichocarpa GN=POPTRDRAFT_553721 PE=4 SV=1
elm_04530	2	0.1	7	308	2	301	3e-36	Magnesium-protoporphyrin O-methyltransferase, putative OS=Ricinus communis GN=RCOM_1503660 PE=4 SV=1
elm_04581	2	0.1	7	389	2	116	4e-53	Putative uncharacterized protein OS=Vitis vinifera GN=VITISV_040398 PE=4 SV=1
elm_04584	7	0.4	8	330	2	197	2e-22	Whole genome shotgun sequence of line PN40024, scaffold_7.assembly12x (Fragment) OS=Vitis vinifera GN=GSVIVT01033420001 PE=4 SV=1
elm_04650	2	0.1	7	437	2	349	3e-29	Predicted protein OS=Populus trichocarpa GN=POPTRDRAFT_906871 PE=4 SV=1
elm_04664	3	0.2	7	298	2	297	1e-28	Chloroplast small heat shock protein OS=Epilobium amurense PE=3 SV=1
elm_04710	2	0.1	7	444	2	280	3e-48	Whole genome shotgun sequence of line PN40024, scaffold_1.assembly12x (Fragment) OS=Vitis vinifera GN=GSVIVT01008943001 PE=4 SV=1
elm_04711	1	0.1	7	496	2	393	7e-54	Utp-glucose-1-phosphate uridylyltransferase, putative OS=Ricinus communis GN=RCOM_1515330 PE=4 SV=1
elm_04768	2	0.1	7	361	2	235	5e-35	Whole genome shotgun sequence of line PN40024, scaffold_3.assembly12x (Fragment) OS=Vitis vinifera GN=GSVIVT01021256001 PE=4 SV=1
elm_04953	2	0.1	7	352	2	346	1e-55	Whole genome shotgun sequence of line PN40024, scaffold_35.assembly12x (Fragment) OS=Vitis vinifera GN=GSVIVT01023275001 PE=4 SV=1
elm_04996	2	0.1	7	474	2	342	6e-43	Putative uncharacterized protein F18O22_290 OS=Arabidopsis thaliana GN=F18O22_290 PE=4 SV=1
elm_05032	2	0.1	7	467	2	248	5e-40	Predicted protein OS=Populus trichocarpa GN=POPTRDRAFT_832869 PE=4 SV=1
elm_05113	1	0.1	7	411	2	407	3e-61	Whole genome shotgun sequence of line PN40024, scaffold_11.assembly12x (Fragment) OS=Vitis vinifera GN=GSVIVT01012108001 PE=4 SV=1
elm_05125	1	0.1	7	282	2	193	1e-21	LOB domain-containing protein 38 OS=Arabidopsis thaliana GN=LBD38 PE=2 SV=1
elm_05138	2	0.1	7	440	2	388	9e-61	Delta-1-pyrroline-5-carboxylate synthetase OS=Actinidia deliciosa PE=2 SV=1
elm_05191	2	0.1	7	418	2	416	4e-52	Putative uncharacterized protein OS=Glycine max PE=2 SV=1
elm_05289	1	0.1	7	324	2	230	1e-33	Predicted protein OS=Populus trichocarpa GN=POPTRDRAFT_829583 PE=4 SV=1
elm_05469	1	0.1	6	373	2	233	2e-28	Whole genome shotgun sequence of line PN40024, scaffold_36.assembly12x (Fragment) OS=Vitis vinifera GN=GSVIVT01023467001 PE=4 SV=1
elm_05569	3	0.2	6	658	2	305	7e-32	Mature anther-specific protein LAT61 OS=Solanum lycopersicum PE=2 SV=1
elm_05635	1	0.1	6	366	2	357	4e-61	Ribosomal protein S4 OS=Vitis vinifera GN=rps4 PE=4 SV=1
elm_05809	1	0.1	7	447	2	283	1e-45	mRNA capping enzyme, putative OS=Ricinus communis GN=RCOM_0085060 PE=4 SV=1
elm_05916	2	0.1	7	432	2	424	6e-74	Aquaporin PIP2-2 OS=Arabidopsis thaliana GN=PIP2-2 PE=1 SV=2
elm_05967	4	0.2	6	472	2	413	3e-57	Putative uncharacterized protein OS=Glycine max PE=2 SV=1
elm_05976	2	0.1	7	416	2	408	5e-59	Cinnamyl alcohol dehydrogenase OS=Gossypium hirsutum GN=CAD1 PE=2 SV=1
elm_06185	3	0.2	6	339	2	315	5e-43	Predicted protein (Fragment) OS=Populus trichocarpa GN=POPTRDRAFT_226366 PE=4 SV=1
elm_06280	2	0.1	5	422	2	171	1e-20	RAB2A OS=Lotus japonicus GN=rab2A PE=2 SV=1
elm_06352	2	0.1	5	332	2	326	9e-45	Whole genome shotgun sequence of line PN40024, scaffold_26.assembly12x (Fragment) OS=Vitis vinifera GN=GSVIVT01020072001 PE=4 SV=1
elm_06417	1	0.1	5	273	2	151	2e-22	Putative endosomal protein OS=Arabidopsis thaliana GN=At2g01970 PE=2 SV=1
elm_06535	1	0.1	5	368	2	366	2e-54	ADP,ATP carrier protein 1, mitochondrial OS=Gossypium hirsutum GN=ANT1 PE=2 SV=1
elm_06584	2	0.1	5	428	2	350	3e-44	Eukaryotic translation initiation factor 3 subunit, putative OS=Ricinus communis GN=RCOM_0547730 PE=4 SV=1
elm_06661	1	0.1	5	362	2	354	3e-46	Whole genome shotgun sequence of line PN40024, scaffold_48.assembly12x (Fragment) OS=Vitis vinifera GN=GSVIVT01027421001 PE=4 SV=1
elm_06680	1	0.1	5	472	2	471	6e-77	Eukaryotic peptide chain release factor subunit 1-1 OS=Arabidopsis thaliana GN=ERF1-1 PE=2 SV=2
elm_06697	2	0.1	5	454	2	278	1e-51	Whole genome shotgun sequence of line PN40024, scaffold_141.assembly12x (Fragment) OS=Vitis vinifera GN=GSVIVT01000719001 PE=4 SV=1
elm_07028	1	0.1	5	460	2	206	6e-39	Whole genome shotgun sequence of line PN40024, scaffold_40.assembly12x (Fragment) OS=Vitis vinifera GN=GSVIVT01025612001 PE=3 SV=1
elm_07036	1	0.1	5	448	2	393	6e-49	Whole genome shotgun sequence of line PN40024, scaffold_3.assembly12x (Fragment) OS=Vitis vinifera GN=GSVIVT01021391001 PE=4 SV=1
elm_07182	1	0.1	5	468	2	446	3e-50	Protein CREG1, putative OS=Ricinus communis GN=RCOM_0852680 PE=4 SV=1
elm_07470	3	0.2	5	656	2	585	3e-83	Whole genome shotgun sequence of line PN40024, scaffold_16.assembly12x (Fragment) OS=Vitis vinifera GN=GSVIVT01015386001 PE=4 SV=1
elm_07556	1	0.1	5	517	2	503	1e-43	Putative uncharacterized protein OS=Ricinus communis GN=RCOM_0646600 PE=4 SV=1
elm_08085	1	0.1	4	426	2	423	4e-61	Whole genome shotgun sequence of line PN40024, scaffold_74.assembly12x (Fragment) OS=Vitis vinifera GN=GSVIVT01034754001 PE=4 SV=1
elm_09598	2	0.1	4	321	2	318	1e-43	Whole genome shotgun sequence of line PN40024, scaffold_209.assembly12x (Fragment) OS=Vitis vinifera GN=GSVIVT01003805001 PE=4 SV=1
elm_10408	1	0.1	3	310	2	309	3e-44	Acetolactate synthase OS=Populus trichocarpa GN=POPTRDRAFT_666677 PE=3 SV=1
elm_11149	1	0.1	3	299	2	296	1e-46	Whole genome shotgun sequence of line PN40024, scaffold_57.assembly12x (Fragment) OS=Vitis vinifera GN=GSVIVT01030033001 PE=3 SV=1
elm_11520	1	0.1	3	296	2	253	7e-35	Predicted protein OS=Populus trichocarpa GN=POPTRDRAFT_828412 PE=4 SV=1
elm_13724	1	0.1	3	355	2	215	2e-26	Whole genome shotgun sequence of line PN40024, scaffold_26.assembly12x (Fragment) OS=Vitis vinifera GN=GSVIVT01020065001 PE=4 SV=1
elm_13833	1	0.1	3	297	2	275	2e-43	Elicitor-responsive protein, putative OS=Ricinus communis GN=RCOM_1685980 PE=4 SV=1
elm_13885	1	0.1	3	225	2	224	7e-35	Putative uncharacterized protein Sb01g033590 OS=Sorghum bicolor GN=Sb01g033590 PE=4 SV=1
elm_16039	1	0.1	2	247	2	246	6e-36	Pyruvate kinase (Fragment) OS=Vitis vinifera GN=GSVIVT01034684001 PE=3 SV=1
elm_16414	1	0.1	2	320	2	311	3e-36	Retinoblastoma-binding protein, putative OS=Ricinus communis GN=RCOM_1389220 PE=4 SV=1
elm_17354	1	0.1	2	222	2	213	3e-23	CBL-interacting protein kinase 5 OS=Oryza sativa subsp. japonica GN=CIPK5 PE=2 SV=1
elm_17533	1	0.1	2	278	2	276	1e-41	Whole genome shotgun sequence of line PN40024, scaffold_46.assembly12x (Fragment) OS=Vitis vinifera GN=GSVIVT01027084001 PE=4 SV=1
elm_18085	1	0.1	2	263	2	259	5e-27	Whole genome shotgun sequence of line PN40024, scaffold_8.assembly12x (Fragment) OS=Vitis vinifera GN=GSVIVT01035354001 PE=4 SV=1
elm_20881	1	0.1	2	247	2	203	2e-38	Predicted protein OS=Populus trichocarpa GN=POPTRDRAFT_834957 PE=4 SV=1
elm_00633	29	1.7	57	1380	1.9	912	1e-135	Voltage-dependent anion channel OS=Nicotiana tabacum GN=NtVDAC3 PE=2 SV=1
elm_00727	20	1.2	49	977	1.9	599	9e-104	Acireductone dioxygenase, putative OS=Ricinus communis GN=RCOM_0911070 PE=4 SV=1
elm_00977	12	0.7	37	792	1.9	522	1e-84	Ubiquitin carrier protein OS=Ricinus communis GN=RCOM_0149570 PE=3 SV=1
elm_01076	17	1	33	994	1.9	779	4e-134	Phospholipase C, putative OS=Ricinus communis GN=RCOM_0739740 PE=4 SV=1
elm_01252	14	0.8	31	463	1.9	269	2e-41	30S ribosomal protein S16, chloroplastic OS=Morus indica GN=rps16 PE=3 SV=1
elm_01336	14	0.8	27	851	1.9	593	5e-102	ATP-dependent Clp protease proteolytic subunit (Fragment) OS=Vitis vinifera GN=GSVIVT01031146001 PE=3 SV=1
elm_01380	8	0.5	26	526	1.9	322	1e-32	F8K7.10 protein OS=Arabidopsis thaliana GN=At1g21680 PE=2 SV=1
elm_01500	15	0.9	24	507	1.9	228	1e-28	Ras-related protein Rab11D OS=Nicotiana tabacum GN=RAB11D PE=2 SV=1
elm_01505	12	0.7	26	618	1.9	303	1e-53	V-type proton ATPase catalytic subunit A OS=Citrus unshiu PE=2 SV=1
elm_01513	11	0.6	24	603	1.9	275	1e-33	Predicted protein OS=Populus trichocarpa GN=POPTRDRAFT_738825 PE=4 SV=1
elm_01516	13	0.8	23	664	1.9	544	5e-83	60S ribosomal protein L16, putative OS=Ricinus communis GN=RCOM_2145580 PE=3 SV=1
elm_01561	14	0.8	23	673	1.9	651	7e-82	Putative uncharacterized protein OS=Vitis vinifera GN=VITISV_016330 PE=4 SV=1
elm_01592	4	0.2	22	447	1.9	302	3e-50	Whole genome shotgun sequence of line PN40024, scaffold_3.assembly12x (Fragment) OS=Vitis vinifera GN=GSVIVT01021436001 PE=3 SV=1
elm_01595	10	0.6	22	831	1.9	595	3e-73	Predicted protein OS=Populus trichocarpa GN=POPTRDRAFT_822837 PE=4 SV=1
elm_01614	9	0.5	22	484	1.9	470	8e-81	Whole genome shotgun sequence of line PN40024, scaffold_1.assembly12x OS=Vitis vinifera GN=GSVIVT01009947001 PE=3 SV=1
elm_01645	7	0.4	22	1108	1.9	773	1e-60	Putative uncharacterized protein OS=Glycine max PE=2 SV=1
elm_01681	9	0.5	21	504	1.9	275	8e-52	Predicted protein OS=Populus trichocarpa GN=POPTRDRAFT_650821 PE=4 SV=1
elm_01819	12	0.7	21	536	1.9	350	1e-32	Whole genome shotgun sequence of line PN40024, scaffold_7.assembly12x (Fragment) OS=Vitis vinifera GN=GSVIVT01034129001 PE=4 SV=1
elm_01887	5	0.3	18	848	1.9	467	1e-73	Whole genome shotgun sequence of line PN40024, scaffold_91.assembly12x (Fragment) OS=Vitis vinifera GN=GSVIVT01037889001 PE=4 SV=1
elm_01990	12	0.7	18	871	1.9	862	5e-137	Predicted protein OS=Populus trichocarpa GN=POPTRDRAFT_560522 PE=4 SV=1
elm_01995	10	0.6	17	815	1.9	533	3e-71	Predicted protein OS=Populus trichocarpa GN=POPTRDRAFT_710069 PE=3 SV=1
elm_02002	6	0.4	17	671	1.9	495	8e-64	Predicted protein OS=Populus trichocarpa GN=POPTRDRAFT_656784 PE=2 SV=1
elm_02046	8	0.5	16	474	1.9	291	8e-23	Probable pyridoxal biosynthesis protein PDX1 OS=Hevea brasiliensis GN=PDX1 PE=2 SV=1
elm_02100	11	0.6	16	458	1.9	183	1e-22	Putative uncharacterized protein OS=Glycine max PE=4 SV=1
elm_02105	5	0.3	16	859	1.9	692	5e-121	Glycylpeptide N-tetradecanoyltransferase OS=Ricinus communis GN=RCOM_1047660 PE=3 SV=1
elm_02146	11	0.6	16	707	1.9	454	1e-81	Xyloglucan endotransglycosylase OS=Malus domestica GN=XET01 PE=2 SV=1
elm_02155	5	0.3	16	612	1.9	455	2e-34	Lupus la ribonucleoprotein, putative OS=Ricinus communis GN=RCOM_1269060 PE=4 SV=1
elm_02238	6	0.4	15	477	1.9	403	2e-43	Lyase, putative OS=Ricinus communis GN=RCOM_0482630 PE=4 SV=1
elm_02272	11	0.6	16	676	1.9	540	5e-64	Whole genome shotgun sequence of line PN40024, scaffold_50.assembly12x (Fragment) OS=Vitis vinifera GN=GSVIVT01028899001 PE=3 SV=1
elm_02353	9	0.5	14	369	1.9	361	2e-21	Whole genome shotgun sequence of line PN40024, scaffold_0.assembly12x (Fragment) OS=Vitis vinifera GN=GSVIVT01008628001 PE=4 SV=1
elm_02403	6	0.4	14	587	1.9	235	3e-33	Putative uncharacterized protein OS=Glycine max PE=2 SV=1
elm_02437	3	0.2	14	651	1.9	269	4e-21	50S ribosomal protein L33 OS=Glycine max PE=3 SV=1
elm_02471	11	0.6	14	569	1.9	248	5e-45	Predicted protein OS=Populus trichocarpa GN=POPTRDRAFT_1069624 PE=4 SV=1
elm_02510	5	0.3	13	528	1.9	514	2e-84	Betaine aldehyde dehydrogenase OS=Amaranthus hypochondriacus GN=ahybadh4 PE=2 SV=1
elm_02562	5	0.3	13	1093	1.9	957	4e-163	Whole genome shotgun sequence of line PN40024, scaffold_1.assembly12x (Fragment) OS=Vitis vinifera GN=GSVIVT01010033001 PE=4 SV=1
elm_02571	6	0.4	13	950	1.9	938	5e-94	Predicted protein OS=Populus trichocarpa GN=POPTRDRAFT_663393 PE=4 SV=1
elm_02784	6	0.4	12	575	1.9	377	7e-52	Beta-fructofuranosidase, putative OS=Ricinus communis GN=RCOM_1002060 PE=4 SV=1
elm_02823	9	0.5	17	482	1.9	476	4e-47	Whole genome shotgun sequence of line PN40024, scaffold_59.assembly12x (Fragment) OS=Vitis vinifera GN=GSVIVT01030528001 PE=4 SV=1
elm_02825	7	0.4	12	513	1.9	505	1e-85	Whole genome shotgun sequence of line PN40024, scaffold_4.assembly12x (Fragment) OS=Vitis vinifera GN=GSVIVT01025471001 PE=4 SV=1
elm_02961	7	0.4	11	434	1.9	427	3e-28	Putative uncharacterized protein OS=Glycine max PE=2 SV=1
elm_03219	7	0.4	10	392	1.9	345	2e-45	Histone H2AX OS=Cicer arietinum GN=HIS2A PE=2 SV=1
elm_03273	7	0.4	10	511	1.9	282	2e-38	Whole genome shotgun sequence of line PN40024, scaffold_34.assembly12x (Fragment) OS=Vitis vinifera GN=GSVIVT01022966001 PE=3 SV=1
elm_03465	2	0.1	10	514	1.9	425	1e-62	Predicted protein OS=Populus trichocarpa GN=POPTRDRAFT_834331 PE=4 SV=1
elm_03553	6	0.4	10	353	1.9	345	3e-60	NAD(P)H-quinone oxidoreductase subunit H, chloroplastic OS=Morus indica GN=ndhH PE=3 SV=1
elm_03603	4	0.2	9	533	1.9	132	2e-27	Whole genome shotgun sequence of line PN40024, scaffold_64.assembly12x (Fragment) OS=Vitis vinifera GN=GSVIVT01032178001 PE=4 SV=1
elm_03720	7	0.4	11	323	1.9	318	2e-33	Tubulin alpha-1 chain OS=Pisum sativum GN=TUBA1 PE=3 SV=1
elm_03803	6	0.4	9	649	1.9	311	5e-34	Putative uncharacterized protein OS=Vitis vinifera GN=VITISV_038668 PE=4 SV=1
elm_03886	4	0.2	9	411	1.9	379	4e-51	Anthocyanidin reductase OS=Lotus uliginosus GN=ANR PE=2 SV=1
elm_03976	7	0.4	8	266	1.9	262	2e-24	Predicted protein OS=Populus trichocarpa GN=POPTRDRAFT_834878 PE=4 SV=1
elm_03984	3	0.2	8	510	1.9	353	4e-38	Predicted protein OS=Populus trichocarpa GN=POPTRDRAFT_819715 PE=4 SV=1
elm_04011	4	0.2	9	437	1.9	331	8e-46	Putative 2-3 biphosphoglycerate independant phosphoglycerate mutase OS=Vitis vinifera GN=40N03_140 PE=4 SV=1
elm_04169	2	0.1	8	371	1.9	365	5e-34	D-xylose-proton symporter-like 2 OS=Arabidopsis thaliana GN=At5g17010 PE=1 SV=1
elm_04205	3	0.2	8	611	1.9	602	3e-53	Methionine sulfoxide reductase, putative OS=Ricinus communis GN=RCOM_0816980 PE=4 SV=1
elm_04255	3	0.2	8	506	1.9	500	7e-67	Putative uncharacterized protein OS=Ricinus communis GN=RCOM_0384330 PE=4 SV=1
elm_04276	7	0.4	8	442	1.9	319	6e-51	Sucrose synthase OS=Vicia faba GN=SUCS PE=2 SV=1
elm_04329	3	0.2	8	694	1.9	293	9e-67	Whole genome shotgun sequence of line PN40024, scaffold_66.assembly12x (Fragment) OS=Vitis vinifera GN=GSVIVT01032364001 PE=4 SV=1
elm_04340	2	0.1	8	616	1.9	221	2e-44	Phosphatidylglycerol/phosphatidylinositol transfer protein, putative OS=Ricinus communis GN=RCOM_0421550 PE=4 SV=1
elm_04341	4	0.2	8	440	1.9	200	9e-32	Poly-A binding protein, putative OS=Ricinus communis GN=RCOM_0768330 PE=4 SV=1
elm_04563	2	0.1	7	393	1.9	170	7e-34	60S ribosomal protein L6-2 OS=Arabidopsis thaliana GN=RPL6B PE=2 SV=1
elm_04596	3	0.2	7	386	1.9	378	2e-59	Glutamate decarboxylase OS=Petunia hybrida GN=GAD PE=1 SV=1
elm_04640	4	0.2	9	345	1.9	284	6e-23	Predicted protein OS=Populus trichocarpa GN=POPTRDRAFT_593067 PE=4 SV=1
elm_04642	3	0.2	7	487	1.9	481	4e-68	Putative uncharacterized protein OS=Glycine max PE=2 SV=1
elm_04761	3	0.2	7	503	1.9	499	6e-74	Putative uncharacterized protein OS=Vitis vinifera GN=VITISV_010562 PE=4 SV=1
elm_04924	2	0.1	7	340	1.9	282	2e-34	Whole genome shotgun sequence of line PN40024, scaffold_16.assembly12x (Fragment) OS=Vitis vinifera GN=GSVIVT01015567001 PE=4 SV=1
elm_05146	2	0.1	7	362	1.9	341	7e-54	Endoplasmin homolog OS=Catharanthus roseus GN=HSP90 PE=2 SV=1
elm_05293	4	0.2	6	582	1.9	356	3e-50	Whole genome shotgun sequence of line PN40024, scaffold_88.assembly12x (Fragment) OS=Vitis vinifera GN=GSVIVT01036990001 PE=4 SV=1
elm_05384	4	0.2	6	374	1.9	365	1e-67	Glycosyltransferase QUASIMODO1 OS=Arabidopsis thaliana GN=QUA1 PE=1 SV=1
elm_05642	2	0.1	6	595	1.9	407	1e-70	Whole genome shotgun sequence of line PN40024, scaffold_171.assembly12x (Fragment) OS=Vitis vinifera GN=GSVIVT01001839001 PE=4 SV=1
elm_05648	4	0.2	6	394	1.9	387	8e-65	Whole genome shotgun sequence of line PN40024, scaffold_404.assembly12x (Fragment) OS=Vitis vinifera GN=GSVIVT01006710001 PE=4 SV=1
elm_05830	4	0.2	6	501	1.9	185	2e-21	ACI14 OS=Solanum lycopersicum GN=ACI14 PE=2 SV=1
elm_05948	4	0.2	6	428	1.9	355	7e-35	Whole genome shotgun sequence of line PN40024, scaffold_23.assembly12x (Fragment) OS=Vitis vinifera GN=GSVIVT01018747001 PE=4 SV=1
elm_06254	5	0.3	5	387	1.9	346	1e-20	Non-specific lipid-transfer protein (Fragment) OS=Vitis vinifera GN=GSVIVT01018008001 PE=3 SV=1
elm_06371	1	0.1	5	476	1.9	473	3e-76	Whole genome shotgun sequence of line PN40024, scaffold_149.assembly12x (Fragment) OS=Vitis vinifera GN=GSVIVT01001035001 PE=3 SV=1
elm_06433	3	0.2	5	502	1.9	499	6e-69	Whole genome shotgun sequence of line PN40024, scaffold_60.assembly12x (Fragment) OS=Vitis vinifera GN=GSVIVT01031360001 PE=4 SV=1
elm_06500	3	0.2	5	292	1.9	287	2e-30	Putative uncharacterized protein OS=Vitis vinifera GN=VITISV_014605 PE=4 SV=1
elm_06532	1	0.1	5	360	1.9	356	1e-51	Putative uncharacterized protein OS=Ricinus communis GN=RCOM_0421530 PE=4 SV=1
elm_06543	5	0.3	5	480	1.9	248	2e-37	Fyve finger-containing phosphoinositide kinase, fyv1, putative OS=Ricinus communis GN=RCOM_0708740 PE=4 SV=1
elm_06613	5	0.3	5	297	1.9	274	5e-38	Predicted protein OS=Populus trichocarpa GN=POPTRDRAFT_921885 PE=4 SV=1
elm_06632	5	0.3	5	305	1.9	258	8e-30	GTP-binding protein engA (Fragment) OS=Populus trichocarpa GN=POPTRDRAFT_203056 PE=3 SV=1
elm_06669	5	0.3	5	257	1.9	181	2e-40	NAD(P)H-quinone oxidoreductase subunit 2 A, chloroplastic OS=Coffea arabica GN=ndhB1 PE=3 SV=1
elm_06758	5	0.3	5	242	1.9	241	1e-30	Whole genome shotgun sequence of line PN40024, scaffold_13.assembly12x (Fragment) OS=Vitis vinifera GN=GSVIVT01013865001 PE=4 SV=1
elm_06787	5	0.3	5	239	1.9	234	1e-34	Whole genome shotgun sequence of line PN40024, scaffold_10.assembly12x (Fragment) OS=Vitis vinifera GN=GSVIVT01010442001 PE=4 SV=1
elm_06801	5	0.3	5	261	1.9	260	4e-22	Predicted protein OS=Populus trichocarpa GN=POPTRDRAFT_579545 PE=4 SV=1
elm_06806	1	0.1	5	376	1.9	375	5e-40	T23G18.6 OS=Arabidopsis thaliana GN=At1g08200 PE=2 SV=1
elm_06878	5	0.3	5	458	1.9	268	1e-33	Whole genome shotgun sequence of line PN40024, scaffold_38.assembly12x OS=Vitis vinifera GN=GSVIVT01024196001 PE=4 SV=1
elm_06893	5	0.3	5	349	1.9	347	5e-42	Serine carboxypeptidase-like 34 OS=Arabidopsis thaliana GN=SCPL34 PE=2 SV=2
elm_06907	5	0.3	5	324	1.9	229	2e-26	Type 2A phosphatase activator TIP41, putative OS=Ricinus communis GN=RCOM_0174260 PE=4 SV=1
elm_06948	5	0.3	5	272	1.9	248	8e-41	Acetolactate synthase OS=Gossypium hirsutum GN=AHAS PE=3 SV=1
elm_07016	5	0.3	5	281	1.9	272	2e-36	Whole genome shotgun sequence of line PN40024, scaffold_38.assembly12x (Fragment) OS=Vitis vinifera GN=GSVIVT01024202001 PE=4 SV=1
elm_07092	5	0.3	5	265	1.9	260	4e-40	Serine endopeptidase degp2, putative OS=Ricinus communis GN=RCOM_0556530 PE=4 SV=1
elm_07100	1	0.1	5	320	1.9	174	4e-29	Putative uncharacterized protein At2g30730 OS=Arabidopsis thaliana GN=At2g30730 PE=2 SV=1
elm_07125	5	0.3	5	279	1.9	221	2e-22	ATP-binding cassette transporter, putative OS=Ricinus communis GN=RCOM_0472860 PE=4 SV=1
elm_07154	5	0.3	5	228	1.9	225	1e-24	Predicted protein OS=Populus trichocarpa GN=POPTRDRAFT_570325 PE=4 SV=1
elm_07210	3	0.2	5	448	1.9	446	4e-52	Phosphoglucomutase, cytoplasmic OS=Solanum tuberosum GN=PGM1 PE=2 SV=1
elm_07214	7	0.4	8	297	1.9	291	2e-24	Putative uncharacterized protein OS=Ricinus communis GN=RCOM_1345510 PE=4 SV=1
elm_07225	1	0.1	5	330	1.9	287	7e-47	Serine hydroxymethyltransferase OS=Gossypium hirsutum PE=2 SV=1
elm_07239	3	0.2	5	667	1.9	338	5e-77	Whole genome shotgun sequence of line PN40024, scaffold_114.assembly12x (Fragment) OS=Vitis vinifera GN=GSVIVT01012510001 PE=4 SV=1
elm_07282	5	0.3	5	441	1.9	439	1e-61	Inner membrane protein yrbE, putative OS=Ricinus communis GN=RCOM_0927080 PE=4 SV=1
elm_07288	5	0.3	5	251	1.9	250	3e-36	CBL-interacting serine/threonine-protein kinase, putative OS=Ricinus communis GN=RCOM_0921580 PE=4 SV=1
elm_07314	5	0.3	5	363	1.9	362	1e-44	Whole genome shotgun sequence of line PN40024, scaffold_0.assembly12x (Fragment) OS=Vitis vinifera GN=GSVIVT01008122001 PE=4 SV=1
elm_07325	5	0.3	5	404	1.9	337	1e-40	Autophagy-related protein 3 OS=Populus trichocarpa GN=POPTRDRAFT_836380 PE=3 SV=1
elm_07397	5	0.3	5	288	1.9	287	2e-24	Predicted protein OS=Populus trichocarpa GN=POPTRDRAFT_1105187 PE=4 SV=1
elm_07488	5	0.3	5	379	1.9	376	1e-22	Putative uncharacterized protein OS=Vitis vinifera GN=VITISV_021595 PE=4 SV=1
elm_07560	1	0.1	5	309	1.9	304	1e-43	Ras-related protein Rab7 OS=Gossypium hirsutum GN=RAB7 PE=2 SV=1
elm_07570	5	0.3	5	291	1.9	286	8e-30	Predicted protein OS=Populus trichocarpa GN=POPTRDRAFT_823412 PE=3 SV=1
elm_07584	1	0.1	5	352	1.9	348	1e-40	Whole genome shotgun sequence of line PN40024, scaffold_40.assembly12x (Fragment) OS=Vitis vinifera GN=GSVIVT01025801001 PE=4 SV=1
elm_07599	5	0.3	5	292	1.9	285	3e-48	NADH-ubiquinone oxidoreductase chain 2 OS=Oenothera bertiana GN=ND2 PE=2 SV=2
elm_07669	1	0.1	5	479	1.9	400	5e-64	Serine/threonine-protein phosphatase OS=Glycine max PE=2 SV=1
elm_07675	5	0.3	5	446	1.9	246	3e-21	Putative uncharacterized protein OS=Glycine max PE=2 SV=1
elm_07851	3	0.2	4	302	1.9	300	2e-51	Whole genome shotgun sequence of line PN40024, scaffold_60.assembly12x (Fragment) OS=Vitis vinifera GN=GSVIVT01031195001 PE=4 SV=1
elm_08450	5	0.3	5	270	1.9	264	1e-22	Whole genome shotgun sequence of line PN40024, scaffold_127.assembly12x (Fragment) OS=Vitis vinifera GN=GSVIVT01013806001 PE=4 SV=1
elm_08532	3	0.2	4	376	1.9	373	5e-64	Xaa-pro aminopeptidase, putative OS=Ricinus communis GN=RCOM_0553210 PE=3 SV=1
elm_08620	3	0.2	4	480	1.9	259	8e-38	Whole genome shotgun sequence of line PN40024, scaffold_154.assembly12x (Fragment) OS=Vitis vinifera GN=GSVIVT01001269001 PE=4 SV=1
elm_08783	3	0.2	4	286	1.9	223	2e-25	Sucrose synthase OS=Vicia faba GN=SUCS PE=2 SV=1
elm_08815	3	0.2	8	239	1.9	137	6e-25	Putative ribosomal protein S3 (Fragment) OS=Vigna unguiculata GN=rrn23 PE=2 SV=1
elm_09330	1	0.1	4	346	1.9	261	7e-39	Whole genome shotgun sequence of line PN40024, scaffold_1.assembly12x (Fragment) OS=Vitis vinifera GN=GSVIVT01009529001 PE=4 SV=1
elm_09709	3	0.2	4	360	1.9	221	3e-29	Proteasome subunit alpha type (Fragment) OS=Vitis vinifera GN=GSVIVT01016670001 PE=3 SV=1
elm_10058	5	0.3	5	244	1.9	238	2e-36	Predicted protein OS=Populus trichocarpa GN=POPTRDRAFT_826772 PE=4 SV=1
elm_10700	1	0.1	3	238	1.9	235	7e-23	Whole genome shotgun sequence of line PN40024, scaffold_2.assembly12x (Fragment) OS=Vitis vinifera GN=GSVIVT01017471001 PE=4 SV=1
elm_12076	1	0.1	3	212	1.9	208	5e-21	Carboxyl methyltransferase 4 OS=Humulus lupulus GN=CMT4 PE=2 SV=1
elm_12165	5	0.3	5	253	1.9	251	4e-27	Predicted protein OS=Populus trichocarpa GN=POPTRDRAFT_564775 PE=4 SV=1
elm_12570	1	0.1	3	378	1.9	332	3e-48	Putative nucleotide-binding protein OS=Arabidopsis thaliana GN=At5g50960 PE=2 SV=1
elm_00689	26	1.5	60	1092	1.8	942	1e-113	Putative uncharacterized protein OS=Ricinus communis GN=RCOM_1398810 PE=4 SV=1
elm_00826	17	1	44	1090	1.8	728	9e-113	Whole genome shotgun sequence of line PN40024, scaffold_54.assembly12x (Fragment) OS=Vitis vinifera GN=GSVIVT01029655001 PE=3 SV=1
elm_00849	14	0.8	42	693	1.8	368	5e-24	High mobility group family OS=Populus trichocarpa GN=HMGB910 PE=4 SV=1
elm_01057	20	1.2	34	941	1.8	629	3e-44	Whole genome shotgun sequence of line PN40024, scaffold_69.assembly12x (Fragment) OS=Vitis vinifera GN=GSVIVT01033172001 PE=4 SV=1
elm_01296	12	0.7	28	877	1.8	173	4e-89	Ribokinase, putative OS=Ricinus communis GN=RCOM_1327470 PE=3 SV=1
elm_01509	11	0.6	24	457	1.8	265	1e-32	Ribosomal protein S19, mitochondrial OS=Petunia hybrida GN=RPS19 PE=2 SV=2
elm_01545	7	0.4	23	690	1.8	684	9e-85	Peptidyl-prolyl cis-trans isomerase (Fragment) OS=Vitis vinifera GN=GSVIVT01000919001 PE=3 SV=1
elm_01598	14	0.8	22	756	1.8	742	1e-38	Predicted protein OS=Populus trichocarpa GN=POPTRDRAFT_667832 PE=4 SV=1
elm_01677	9	0.5	21	453	1.8	272	2e-24	Whole genome shotgun sequence of line PN40024, scaffold_46.assembly12x (Fragment) OS=Vitis vinifera GN=GSVIVT01027051001 PE=4 SV=1
elm_01682	8	0.5	21	528	1.8	392	3e-39	Calcium binding protein OS=Sesbania rostrata GN=cbl1 PE=2 SV=1
elm_01707	12	0.7	20	533	1.8	276	4e-29	Predicted protein OS=Populus trichocarpa GN=POPTRDRAFT_673941 PE=2 SV=1
elm_01792	7	0.4	19	453	1.8	365	6e-47	Sorbitol transporter OS=Malus domestica GN=MdSOT5 PE=2 SV=1
elm_01802	12	0.7	19	673	1.8	588	4e-54	Predicted protein OS=Populus trichocarpa GN=POPTRDRAFT_551232 PE=4 SV=1
elm_01865	8	0.5	18	749	1.8	472	5e-42	Acyl carrier protein (Fragment) OS=Vitis vinifera GN=GSVIVT01004932001 PE=3 SV=1
elm_01921	6	0.4	18	738	1.8	731	7e-134	DNA-directed RNA polymerase subunit beta' OS=Morus indica GN=rpoC1 PE=3 SV=1
elm_01975	6	0.4	17	631	1.8	622	2e-97	Predicted protein OS=Populus trichocarpa GN=POPTRDRAFT_836675 PE=2 SV=1
elm_01979	8	0.5	17	798	1.8	790	3e-100	TRL10 OS=Cleome spinosa GN=TRL10 PE=3 SV=1
elm_02000	12	0.7	18	659	1.8	377	2e-50	Putative uncharacterized protein OS=Glycine max PE=2 SV=1
elm_02088	4	0.2	18	337	1.8	183	8e-27	60S ribosomal protein L7a-2 OS=Arabidopsis thaliana GN=RPL7AB PE=2 SV=1
elm_02161	9	0.5	17	533	1.8	299	2e-53	Whole genome shotgun sequence of line PN40024, scaffold_40.assembly12x (Fragment) OS=Vitis vinifera GN=GSVIVT01025730001 PE=4 SV=1
elm_02207	4	0.2	15	690	1.8	368	3e-46	Neutral amino acid transport protein OS=Populus trichocarpa GN=PtrLAT1 PE=4 SV=1
elm_02333	3	0.2	14	537	1.8	206	4e-25	3-phosphoshikimate 1-carboxyvinyltransferase 1, chloroplastic OS=Nicotiana tabacum GN=EPSPS-1 PE=2 SV=1
elm_02350	4	0.2	14	570	1.8	397	6e-72	60S ribosomal protein L8 OS=Solanum lycopersicum GN=RPL8 PE=2 SV=1
elm_02378	4	0.2	14	688	1.8	421	1e-64	Probable inositol transporter 2 OS=Arabidopsis thaliana GN=INT2 PE=2 SV=1
elm_02398	8	0.5	20	323	1.8	309	4e-36	Malate dehydrogenase, cytoplasmic OS=Zea mays PE=2 SV=2
elm_02442	6	0.4	14	531	1.8	525	2e-92	Proliferation-associated 2g4, putative OS=Ricinus communis GN=RCOM_0489730 PE=4 SV=1
elm_02482	7	0.4	14	800	1.8	475	3e-55	Predicted protein OS=Populus trichocarpa GN=POPTRDRAFT_1099781 PE=4 SV=1
elm_02573	10	0.6	13	666	1.8	515	4e-64	Whole genome shotgun sequence of line PN40024, scaffold_67.assembly12x (Fragment) OS=Vitis vinifera GN=GSVIVT01032685001 PE=4 SV=1
elm_02594	4	0.2	13	560	1.8	251	1e-24	Predicted protein OS=Populus trichocarpa GN=POPTRDRAFT_595272 PE=4 SV=1
elm_02597	8	0.5	13	497	1.8	222	5e-37	3-ketoacyl-CoA synthase 6 OS=Arabidopsis thaliana GN=CUT1 PE=2 SV=1
elm_02675	2	0.1	13	370	1.8	285	8e-34	Predicted protein OS=Populus trichocarpa GN=POPTRDRAFT_552134 PE=4 SV=1
elm_02701	5	0.3	13	578	1.8	572	2e-47	Cytochrome P450, putative OS=Ricinus communis GN=RCOM_0522370 PE=3 SV=1
elm_02719	7	0.4	12	745	1.8	467	2e-71	Pyruvate kinase OS=Sorghum bicolor GN=Sb05g002900 PE=3 SV=1
elm_02837	3	0.2	12	972	1.8	964	2e-129	Glucan endo-1,3-beta-glucosidase, putative OS=Ricinus communis GN=RCOM_1314040 PE=3 SV=1
elm_02944	2	0.1	11	589	1.8	279	7e-81	Alcohol dehydrogenase class-3 OS=Arabidopsis thaliana GN=ADH2 PE=1 SV=2
elm_02992	5	0.3	11	454	1.8	450	6e-24	50S ribosomal protein L7/L12, putative OS=Ricinus communis GN=RCOM_1510530 PE=4 SV=1
elm_03135	5	0.3	11	604	1.8	345	3e-53	Serine/threonine-protein kinase SAPK10, putative OS=Ricinus communis GN=RCOM_0602280 PE=4 SV=1
elm_03191	2	0.1	11	496	1.8	490	2e-41	Putative uncharacterized protein OS=Glycine max PE=2 SV=1
elm_03193	9	0.5	11	449	1.8	352	2e-51	Putative uncharacterized protein OS=Glycine max PE=2 SV=1
elm_03233	6	0.4	10	493	1.8	492	9e-61	Cytochrome P450 98A2 OS=Glycine max GN=CYP98A2 PE=2 SV=1
elm_03307	2	0.1	10	468	1.8	458	4e-65	Exostosin-like OS=Medicago truncatula GN=EXO PE=4 SV=1
elm_03355	5	0.3	10	534	1.8	472	2e-71	14-3-3-like protein C OS=Glycine max GN=GF14C PE=2 SV=1
elm_03452	7	0.4	10	507	1.8	209	5e-21	UVB-resistance protein UVR8 OS=Arabidopsis thaliana GN=UVR8 PE=2 SV=1
elm_03485	8	0.5	10	738	1.8	641	1e-95	Whole genome shotgun sequence of line PN40024, scaffold_404.assembly12x OS=Vitis vinifera GN=GSVIVT01006715001 PE=4 SV=1
elm_03542	7	0.4	9	411	1.8	409	8e-30	Putative uncharacterized protein OS=Ricinus communis GN=RCOM_0791080 PE=4 SV=1
elm_03567	6	0.4	9	515	1.8	221	6e-62	Ring finger protein, putative OS=Ricinus communis GN=RCOM_0534690 PE=4 SV=1
elm_03578	5	0.3	9	430	1.8	185	1e-25	Putative uncharacterized protein OS=Ricinus communis GN=RCOM_1687550 PE=4 SV=1
elm_03694	1	0.1	9	479	1.8	300	3e-63	Putative uncharacterized protein OS=Vitis vinifera GN=VITISV_007126 PE=4 SV=1
elm_03714	4	0.2	11	727	1.8	631	1e-73	Predicted protein OS=Populus trichocarpa GN=POPTRDRAFT_555559 PE=3 SV=1
elm_03769	2	0.1	9	447	1.8	335	6e-28	Whole genome shotgun sequence of line PN40024, scaffold_15.assembly12x (Fragment) OS=Vitis vinifera GN=GSVIVT01014683001 PE=4 SV=1
elm_03855	3	0.2	9	391	1.8	316	2e-33	Lambda class glutathione transferase GSTL1 OS=Populus trichocarpa PE=2 SV=1
elm_03893	2	0.1	9	313	1.8	305	2e-40	Predicted protein OS=Populus trichocarpa GN=POPTRDRAFT_837476 PE=4 SV=1
elm_04025	5	0.3	8	454	1.8	293	2e-27	Putative uncharacterized protein OS=Vitis vinifera GN=VITISV_041548 PE=4 SV=1
elm_04045	4	0.2	10	276	1.8	180	4e-27	Putative uncharacterized protein OS=Glycine max PE=4 SV=1
elm_04069	4	0.2	8	438	1.8	237	6e-31	Whole genome shotgun sequence of line PN40024, scaffold_42.assembly12x (Fragment) OS=Vitis vinifera GN=GSVIVT01026227001 PE=3 SV=1
elm_04144	1	0.1	8	406	1.8	395	1e-44	Putative DNA repair protein RAD23-4 OS=Arabidopsis thaliana GN=RAD23-4 PE=2 SV=2
elm_04164	1	0.1	8	386	1.8	346	9e-34	Auxin-induced in root cultures protein 12, putative OS=Ricinus communis GN=RCOM_0318590 PE=4 SV=1
elm_04170	2	0.1	9	523	1.8	521	4e-69	Cinnamate-4-hydroxylase OS=Gossypium arboreum PE=2 SV=1
elm_04274	1	0.1	8	279	1.8	273	4e-28	Predicted protein OS=Populus trichocarpa GN=POPTRDRAFT_574973 PE=3 SV=1
elm_04336	6	0.4	8	525	1.8	247	8e-33	Whole genome shotgun sequence of line PN40024, scaffold_73.assembly12x (Fragment) OS=Vitis vinifera GN=GSVIVT01034647001 PE=4 SV=1
elm_04400	7	0.4	9	520	1.8	511	1e-73	Nucleoside diphosphate kinase III, chloroplastic/mitochondrial OS=Arabidopsis thaliana GN=NDPK3 PE=1 SV=1
elm_04404	1	0.1	8	538	1.8	476	4e-47	Predicted protein OS=Populus trichocarpa GN=POPTRDRAFT_1096018 PE=4 SV=1
elm_04436	1	0.1	8	439	1.8	272	3e-32	Putative uncharacterized protein OS=Ricinus communis GN=RCOM_1315060 PE=4 SV=1
elm_04460	5	0.3	8	550	1.8	416	7e-51	Putative uncharacterized protein OS=Vitis vinifera GN=VITISV_043274 PE=3 SV=1
elm_04465	4	0.2	8	418	1.8	205	2e-25	Putative uncharacterized protein OS=Ricinus communis GN=RCOM_1439020 PE=4 SV=1
elm_04486	6	0.4	8	567	1.8	493	5e-56	Whole genome shotgun sequence of line PN40024, scaffold_11.assembly12x (Fragment) OS=Vitis vinifera GN=GSVIVT01011714001 PE=4 SV=1
elm_04834	1	0.1	7	302	1.8	297	5e-35	GTP-binding protein SAR1B OS=Arabidopsis thaliana GN=SAR1B PE=2 SV=1
elm_04862	1	0.1	7	441	1.8	243	9e-55	Putative uncharacterized protein OS=Medicago truncatula GN=MtrDRAFT_AC148995g8v2 PE=4 SV=1
elm_04882	1	0.1	7	587	1.8	583	2e-63	Fasciclin-like arabinogalactan protein (Fragment) OS=Populus trichocarpa GN=POPTRDRAFT_234940 PE=4 SV=1
elm_04936	1	0.1	7	407	1.8	362	1e-56	Whole genome shotgun sequence of line PN40024, scaffold_7.assembly12x (Fragment) OS=Vitis vinifera GN=GSVIVT01033575001 PE=4 SV=1
elm_04962	1	0.1	7	343	1.8	295	3e-26	Whole genome shotgun sequence of line PN40024, scaffold_2.assembly12x (Fragment) OS=Vitis vinifera GN=GSVIVT01017493001 PE=4 SV=1
elm_05170	5	0.3	7	352	1.8	345	6e-46	RuBisCO large subunit-binding protein subunit alpha (Fragment) OS=Ricinus communis PE=2 SV=1
elm_05370	2	0.1	6	445	1.8	227	2e-28	Predicted protein OS=Populus trichocarpa GN=POPTRDRAFT_570607 PE=4 SV=1
elm_05393	2	0.1	6	456	1.8	313	1e-28	Putative uncharacterized protein OS=Glycine max PE=2 SV=1
elm_05549	2	0.1	6	274	1.8	269	6e-39	Probable protein phosphatase 2C 52 OS=Oryza sativa subsp. japonica GN=Os05g0587100 PE=2 SV=1
elm_05705	2	0.1	6	321	1.8	315	4e-24	Putative uncharacterized protein orf115 OS=Nicotiana tabacum GN=orf115 PE=4 SV=1
elm_05933	2	0.1	6	517	1.8	515	8e-30	Predicted protein OS=Populus trichocarpa GN=POPTRDRAFT_796628 PE=2 SV=1
elm_06040	3	0.2	6	537	1.8	526	2e-56	Porphobilinogen deaminase, putative OS=Ricinus communis GN=RCOM_1534040 PE=3 SV=1
elm_06118	2	0.1	6	304	1.8	299	3e-23	Enod93 protein OS=Medicago varia GN=enod93 PE=4 SV=1
elm_06178	3	0.2	6	459	1.8	453	2e-48	Predicted protein OS=Populus trichocarpa GN=POPTRDRAFT_1106310 PE=4 SV=1
elm_06193	3	0.2	6	685	1.8	370	3e-26	Putative uncharacterized protein OS=Vitis vinifera GN=VITISV_038716 PE=4 SV=1
elm_06211	2	0.1	6	506	1.8	470	7e-66	Predicted protein OS=Populus trichocarpa GN=POPTRDRAFT_565798 PE=4 SV=1
elm_06982	2	0.1	5	283	1.8	279	2e-44	Leucine-rich repeat protein OS=x Citrofortunella mitis PE=2 SV=1
elm_08789	2	0.1	4	428	1.8	424	6e-34	Squamosa promoter-binding protein, putative OS=Ricinus communis GN=RCOM_0201150 PE=4 SV=1
elm_11235	1	0.1	3	337	1.8	159	1e-29	Whole genome shotgun sequence of line PN40024, scaffold_32.assembly12x (Fragment) OS=Vitis vinifera GN=GSVIVT01022480001 PE=3 SV=1
elm_11936	1	0.1	3	270	1.8	194	2e-23	Glutathione-s-transferase omega, putative OS=Ricinus communis GN=RCOM_0819940 PE=4 SV=1
elm_12013	1	0.1	3	271	1.8	270	2e-43	Asparagine synthetase [glutamine-hydrolyzing] OS=Asparagus officinalis PE=2 SV=2
elm_13331	1	0.1	3	252	1.8	247	2e-39	26S protease regulatory subunit 7 OS=Spinacia oleracea GN=RPT1 PE=2 SV=1
elm_15830	1	0.1	2	277	1.8	216	1e-25	Predicted protein OS=Populus trichocarpa GN=POPTRDRAFT_750635 PE=4 SV=1
elm_19966	1	0.1	2	331	1.8	263	1e-35	Predicted protein OS=Populus trichocarpa GN=POPTRDRAFT_576911 PE=3 SV=1
elm_00478	27	1.6	73	1027	1.7	611	7e-89	Putative uncharacterized protein OS=Vitis vinifera GN=VITISV_016190 PE=4 SV=1
elm_00529	27	1.6	69	1521	1.7	1241	0	Whole genome shotgun sequence of line PN40024, scaffold_77.assembly12x (Fragment) OS=Vitis vinifera GN=GSVIVT01034940001 PE=4 SV=1
elm_00571	29	1.7	64	881	1.7	488	9e-76	Thioredoxin-dependent peroxidase OS=Nelumbo nucifera GN=TDP PE=2 SV=1
elm_00674	28	1.7	54	740	1.7	307	3e-21	Probable cytochrome c oxidase subunit 5C-3 OS=Arabidopsis thaliana GN=At5g61310 PE=2 SV=1
elm_00731	21	1.2	49	1498	1.7	593	8e-112	Predicted protein OS=Populus trichocarpa GN=POPTRDRAFT_731296 PE=4 SV=1
elm_00819	26	1.5	47	1507	1.7	1349	0	Predicted protein OS=Populus trichocarpa GN=POPTRDRAFT_871134 PE=4 SV=1
elm_00875	22	1.3	41	1105	1.7	766	2e-135	Whole genome shotgun sequence of line PN40024, scaffold_8.assembly12x (Fragment) OS=Vitis vinifera GN=GSVIVT01035374001 PE=3 SV=1
elm_01067	12	0.7	35	762	1.7	488	2e-64	Putative uncharacterized protein OS=Glycine max PE=2 SV=1
elm_01175	19	1.1	31	438	1.7	256	4e-24	Predicted protein OS=Populus trichocarpa GN=POPTRDRAFT_659707 PE=4 SV=1
elm_01176	11	0.6	31	1422	1.7	890	2e-117	ATP-dependent Clp protease proteolytic subunit OS=Populus trichocarpa GN=POPTRDRAFT_854979 PE=3 SV=1
elm_01188	18	1.1	30	484	1.7	191	5e-26	CONSTANS-like 2 OS=Malus domestica GN=Col2 PE=2 SV=1
elm_01413	12	0.7	27	621	1.7	512	1e-85	S-adenosylmethionine synthetase 1 OS=Solanum tuberosum GN=METK1 PE=2 SV=1
elm_01444	6	0.4	25	631	1.7	292	1e-43	Unknow protein OS=Oryza sativa subsp. japonica GN=P0496H07.14 PE=4 SV=1
elm_01467	7	0.4	24	220	1.7	140	4e-24	Uncharacterized mitochondrial protein AtMg00030 OS=Arabidopsis thaliana GN=AtMg00030 PE=4 SV=1
elm_01496	10	0.6	24	474	1.7	240	1e-28	Whole genome shotgun sequence of line PN40024, scaffold_1.assembly12x OS=Vitis vinifera GN=GSVIVT01009495001 PE=4 SV=1
elm_01520	9	0.5	25	557	1.7	413	1e-23	Predicted protein OS=Populus trichocarpa GN=POPTRDRAFT_596467 PE=4 SV=1
elm_01521	8	0.5	24	683	1.7	673	1e-79	Ribosomal protein L19 OS=Ricinus communis GN=RCOM_0682590 PE=3 SV=1
elm_01688	9	0.5	21	592	1.7	340	1e-21	AP2/ERF domain-containing transcription factor OS=Populus trichocarpa GN=TINYL12 PE=4 SV=1
elm_01739	9	0.5	20	742	1.7	729	7e-128	ATP synthase subunit alpha, chloroplastic OS=Manihot esculenta GN=atpA PE=3 SV=1
elm_01780	9	0.5	21	579	1.7	398	9e-42	Putative uncharacterized protein OS=Glycine max PE=2 SV=1
elm_01918	6	0.4	18	750	1.7	512	7e-27	Putative uncharacterized protein OS=Oryza sativa subsp. japonica GN=OsJ_22698 PE=4 SV=1
elm_01920	9	0.5	18	868	1.7	564	2e-80	T5E21.14/T5E21.14 OS=Arabidopsis thaliana GN=At1g14670 PE=2 SV=1
elm_01973	11	0.6	17	735	1.7	263	3e-73	Whole genome shotgun sequence of line PN40024, scaffold_32.assembly12x (Fragment) OS=Vitis vinifera GN=GSVIVT01022479001 PE=4 SV=1
elm_02017	12	0.7	17	359	1.7	298	3e-31	Multifunctional aminoacyl-tRNA ligase-like protein OS=Arabidopsis thaliana GN=T17J13.8 PE=2 SV=1
elm_02090	5	0.3	17	447	1.7	433	7e-26	Putative uncharacterized protein OS=Ricinus communis GN=RCOM_1599540 PE=4 SV=1
elm_02129	4	0.2	16	429	1.7	333	2e-36	Ethylene signal transcription factor OS=Morus alba PE=2 SV=1
elm_02391	4	0.2	14	529	1.7	336	3e-88	Whole genome shotgun sequence of line PN40024, scaffold_10.assembly12x (Fragment) OS=Vitis vinifera GN=GSVIVT01010120001 PE=3 SV=1
elm_02574	7	0.4	13	582	1.7	390	2e-54	Whole genome shotgun sequence of line PN40024, scaffold_14.assembly12x (Fragment) OS=Vitis vinifera GN=GSVIVT01014240001 PE=4 SV=1
elm_02640	6	0.4	13	421	1.7	415	1e-35	Whole genome shotgun sequence of line PN40024, scaffold_38.assembly12x OS=Vitis vinifera GN=GSVIVT01024082001 PE=4 SV=1
elm_02671	4	0.2	13	442	1.7	312	1e-46	Putative uncharacterized protein OS=Medicago truncatula PE=2 SV=1
elm_02822	5	0.3	12	914	1.7	548	1e-88	Predicted protein OS=Populus trichocarpa GN=POPTRDRAFT_837483 PE=3 SV=1
elm_02857	9	0.5	12	472	1.7	164	3e-24	Whole genome shotgun sequence of line PN40024, scaffold_71.assembly12x (Fragment) OS=Vitis vinifera GN=GSVIVT01034332001 PE=4 SV=1
elm_02911	5	0.3	12	640	1.7	182	1e-33	Putative uncharacterized protein OS=Vitis vinifera GN=VITISV_041986 PE=4 SV=1
elm_02918	3	0.2	12	507	1.7	380	2e-32	Putative uncharacterized protein OS=Glycine max PE=2 SV=1
elm_03286	9	0.5	13	376	1.7	270	2e-39	Chlorophyll a-b binding protein 2, chloroplastic OS=Oryza sativa subsp. japonica GN=CAB2R PE=2 SV=2
elm_03315	4	0.2	10	529	1.7	264	3e-37	Predicted protein OS=Populus trichocarpa GN=POPTRDRAFT_866091 PE=4 SV=1
elm_03318	3	0.2	10	526	1.7	146	3e-36	Sucrose synthase OS=Citrus unshiu GN=CitSUSA PE=2 SV=1
elm_03466	3	0.2	10	622	1.7	448	3e-82	Whole genome shotgun sequence of line PN40024, scaffold_46.assembly12x (Fragment) OS=Vitis vinifera GN=GSVIVT01027086001 PE=4 SV=1
elm_03743	3	0.2	9	557	1.7	319	4e-46	Whole genome shotgun sequence of line PN40024, scaffold_31.assembly12x (Fragment) OS=Vitis vinifera GN=GSVIVT01022276001 PE=4 SV=1
elm_03796	2	0.1	9	544	1.7	331	7e-48	Whole genome shotgun sequence of line PN40024, scaffold_25.assembly12x (Fragment) OS=Vitis vinifera GN=GSVIVT01019654001 PE=4 SV=1
elm_03835	4	0.2	10	467	1.7	130	2e-58	Predicted protein OS=Populus trichocarpa GN=POPTRDRAFT_1100159 PE=3 SV=1
elm_03875	1	0.1	9	431	1.7	320	1e-45	Glutathione S-transferase 2 OS=Glycine max GN=GST2 PE=2 SV=1
elm_04119	3	0.2	8	363	1.7	274	7e-44	Proteasome subunit alpha type-3 OS=Arabidopsis thaliana GN=PAG1 PE=1 SV=2
elm_04128	1	0.1	8	596	1.7	534	1e-75	Whole genome shotgun sequence of line PN40024, scaffold_4.assembly12x (Fragment) OS=Vitis vinifera GN=GSVIVT01024619001 PE=4 SV=1
elm_04140	3	0.2	8	384	1.7	281	5e-32	Whole genome shotgun sequence of line PN40024, scaffold_2.assembly12x (Fragment) OS=Vitis vinifera GN=GSVIVT01017006001 PE=4 SV=1
elm_04173	4	0.2	8	534	1.7	532	2e-73	Sorbitol transporter OS=Malus domestica GN=MdSOT5 PE=2 SV=1
elm_04256	4	0.2	8	338	1.7	332	3e-58	Auxin-responsive protein IAA7, putative OS=Ricinus communis GN=RCOM_0909070 PE=4 SV=1
elm_04386	3	0.2	8	359	1.7	177	7e-21	Predicted protein OS=Populus trichocarpa GN=POPTRDRAFT_1067352 PE=4 SV=1
elm_04517	2	0.1	8	538	1.7	230	2e-54	Predicted protein OS=Populus trichocarpa GN=POPTRDRAFT_740227 PE=3 SV=1
elm_04549	6	0.4	7	394	1.7	351	4e-31	Cyclin-dependent protein kinase, putative OS=Ricinus communis GN=RCOM_0557800 PE=4 SV=1
elm_04576	3	0.2	7	504	1.7	212	2e-49	Predicted protein OS=Populus trichocarpa GN=POPTRDRAFT_729454 PE=4 SV=1
elm_04588	1	0.1	7	302	1.7	299	4e-33	Putative uncharacterized protein OS=Medicago truncatula PE=2 SV=1
elm_04597	6	0.4	7	458	1.7	453	2e-72	Prolyl 4-hydroxylase alpha subunit, putative OS=Ricinus communis GN=RCOM_0853250 PE=4 SV=1
elm_04603	6	0.4	7	460	1.7	228	1e-26	Probable cytochrome b5 isoform 2 OS=Arabidopsis thaliana GN=At2g32720 PE=1 SV=1
elm_04659	3	0.2	7	451	1.7	286	1e-35	Predicted protein OS=Populus trichocarpa GN=POPTRDRAFT_825763 PE=4 SV=1
elm_04693	4	0.2	7	580	1.7	197	4e-21	Putative uncharacterized protein OS=Ricinus communis GN=RCOM_2059740 PE=4 SV=1
elm_04799	4	0.2	7	410	1.7	408	2e-68	Putative thiamin biosynthesis protein OS=Arabidopsis thaliana GN=At2g29630 PE=2 SV=1
elm_04813	2	0.1	7	487	1.7	479	2e-80	Whole genome shotgun sequence of line PN40024, scaffold_129.assembly12x (Fragment) OS=Vitis vinifera GN=GSVIVT01000137001 PE=4 SV=1
elm_04832	6	0.4	7	371	1.7	367	6e-57	Elongation factor Ts OS=Ricinus communis GN=RCOM_1051260 PE=3 SV=1
elm_04836	3	0.2	7	481	1.7	192	9e-58	Predicted protein (Fragment) OS=Populus trichocarpa GN=POPTRDRAFT_873617 PE=4 SV=1
elm_04869	3	0.2	7	422	1.7	251	3e-36	Predicted protein OS=Populus trichocarpa GN=POPTRDRAFT_667133 PE=4 SV=1
elm_04976	6	0.4	7	444	1.7	220	2e-21	Predicted membrane protein OS=Populus trichocarpa GN=POPTRDRAFT_814506 PE=4 SV=1
elm_04980	4	0.2	7	291	1.7	202	4e-22	Fiber protein Fb11 OS=Zea mays PE=4 SV=1
elm_04991	6	0.4	7	479	1.7	256	5e-29	Peroxisomal enoyl-CoA hydratase/isomerase family protein OS=Glycine max PE=2 SV=1
elm_05045	6	0.4	7	506	1.7	175	8e-22	Cytochrome b OS=Cyanidium caldarium GN=MT-CYB PE=3 SV=1
elm_05080	6	0.4	7	474	1.7	174	1e-24	Aquaporin PIP2.1, putative OS=Ricinus communis GN=RCOM_0154010 PE=3 SV=1
elm_05114	3	0.2	7	464	1.7	199	1e-63	Whole genome shotgun sequence of line PN40024, scaffold_7.assembly12x (Fragment) OS=Vitis vinifera GN=GSVIVT01033830001 PE=4 SV=1
elm_05212	2	0.1	7	428	1.7	240	1e-37	Uncharacterized protein At3g60250.2 OS=Arabidopsis thaliana GN=At3g60250 PE=4 SV=1
elm_05214	6	0.4	7	415	1.7	279	3e-26	Predicted protein OS=Populus trichocarpa GN=POPTRDRAFT_826926 PE=2 SV=1
elm_05215	6	0.4	7	272	1.7	207	4e-29	Probable 26S proteasome non-ATPase regulatory subunit 6 OS=Arabidopsis thaliana GN=At4g24820 PE=2 SV=1
elm_05216	3	0.2	7	358	1.7	351	6e-35	Eukaryotic translation initiation factor 5A-1 OS=Nicotiana tabacum GN=EIF-5A1 PE=3 SV=1
elm_05433	1	0.1	6	506	1.7	440	2e-53	Predicted protein OS=Populus trichocarpa GN=POPTRDRAFT_560917 PE=2 SV=1
elm_05517	1	0.1	6	560	1.7	233	3e-39	Whole genome shotgun sequence of line PN40024, scaffold_58.assembly12x (Fragment) OS=Vitis vinifera GN=GSVIVT01030181001 PE=3 SV=1
elm_05601	4	0.2	6	397	1.7	280	2e-28	Putative uncharacterized protein OS=Glycine max PE=2 SV=1
elm_05683	1	0.1	7	366	1.7	359	4e-51	Mannose-1-phosphate guanyltransferase, putative OS=Ricinus communis GN=RCOM_1512730 PE=4 SV=1
elm_05687	2	0.1	6	581	1.7	318	2e-62	Predicted protein OS=Populus trichocarpa GN=POPTRDRAFT_707493 PE=2 SV=1
elm_05796	1	0.1	6	339	1.7	248	8e-36	Whole genome shotgun sequence of line PN40024, scaffold_0.assembly12x (Fragment) OS=Vitis vinifera GN=GSVIVT01008526001 PE=3 SV=1
elm_05819	3	0.2	6	475	1.7	278	9e-29	Predicted protein (Fragment) OS=Populus trichocarpa GN=POPTRDRAFT_665871 PE=4 SV=1
elm_05887	5	0.3	6	576	1.7	206	4e-29	Putative uncharacterized protein OS=Ricinus communis GN=RCOM_0172960 PE=4 SV=1
elm_05927	5	0.3	6	669	1.7	512	2e-54	Whole genome shotgun sequence of line PN40024, scaffold_3.assembly12x (Fragment) OS=Vitis vinifera GN=GSVIVT01021602001 PE=4 SV=1
elm_06008	4	0.2	7	258	1.7	251	1e-29	Alcohol acyl transferase (Fragment) OS=Prunus armeniaca GN=AAT PE=2 SV=1
elm_06073	5	0.3	6	330	1.7	206	2e-45	Casein kinase I isoform delta-like OS=Arabidopsis thaliana GN=At4g26100 PE=2 SV=2
elm_06142	3	0.2	6	434	1.7	229	1e-31	Predicted protein OS=Populus trichocarpa GN=POPTRDRAFT_576161 PE=4 SV=1
elm_06182	5	0.3	6	336	1.7	330	3e-32	Multidrug resistance-associated protein 2, 6 (Mrp2, 6), abc-transoprter, putative OS=Ricinus communis GN=RCOM_0423490 PE=4 SV=1
elm_06219	5	0.3	6	321	1.7	319	2e-58	Phytochrome-associated serine/threonine protein phosphatase OS=Pisum sativum GN=FYPP PE=1 SV=1
elm_06289	3	0.2	5	345	1.7	233	5e-21	Light-inducible protein CPRF-2, putative OS=Ricinus communis GN=RCOM_0484650 PE=3 SV=1
elm_06320	1	0.1	5	424	1.7	420	2e-32	Predicted protein (Fragment) OS=Populus trichocarpa GN=POPTRDRAFT_265385 PE=4 SV=1
elm_06377	1	0.1	5	249	1.7	200	2e-27	Putative uncharacterized protein F22O6_230 OS=Arabidopsis thaliana GN=F22O6_230 PE=4 SV=1
elm_06395	3	0.2	5	493	1.7	327	5e-46	Whole genome shotgun sequence of line PN40024, scaffold_154.assembly12x (Fragment) OS=Vitis vinifera GN=GSVIVT01001274001 PE=3 SV=1
elm_06423	3	0.2	5	278	1.7	272	3e-36	Putative uncharacterized protein OS=Glycine max PE=2 SV=1
elm_06442	1	0.1	5	384	1.7	283	1e-35	Signal transducer, putative OS=Ricinus communis GN=RCOM_0896900 PE=4 SV=1
elm_06507	1	0.1	5	323	1.7	320	2e-47	Aldose 1-epimerase, putative OS=Ricinus communis GN=RCOM_1064700 PE=4 SV=1
elm_06510	1	0.1	5	270	1.7	222	8e-28	Whole genome shotgun sequence of line PN40024, scaffold_157.assembly12x (Fragment) OS=Vitis vinifera GN=GSVIVT01001427001 PE=4 SV=1
elm_06610	1	0.1	5	326	1.7	322	1e-48	Whole genome shotgun sequence of line PN40024, scaffold_50.assembly12x (Fragment) OS=Vitis vinifera GN=GSVIVT01028703001 PE=4 SV=1
elm_06635	3	0.2	5	332	1.7	330	2e-51	Whole genome shotgun sequence of line PN40024, scaffold_25.assembly12x (Fragment) OS=Vitis vinifera GN=GSVIVT01019442001 PE=3 SV=1
elm_06683	1	0.1	5	341	1.7	227	5e-37	Whole genome shotgun sequence of line PN40024, scaffold_8.assembly12x (Fragment) OS=Vitis vinifera GN=GSVIVT01035335001 PE=4 SV=1
elm_06703	1	0.1	5	366	1.7	358	5e-53	Whole genome shotgun sequence of line PN40024, scaffold_50.assembly12x (Fragment) OS=Vitis vinifera GN=GSVIVT01028887001 PE=3 SV=1
elm_06784	2	0.1	5	397	1.7	396	1e-45	Pectinesterase OS=Populus trichocarpa GN=POPTRDRAFT_1100752 PE=3 SV=1
elm_06785	1	0.1	5	491	1.7	368	1e-39	Probable succinyl-CoA ligase [GDP-forming] subunit alpha, mitochondrial OS=Oryza sativa subsp. japonica GN=Os07g0577700 PE=1 SV=1
elm_06828	1	0.1	5	212	1.7	210	1e-26	BEL1-like homeodomain protein 2 OS=Arabidopsis thaliana GN=BLH2 PE=1 SV=2
elm_06838	1	0.1	5	322	1.7	319	7e-40	Whole genome shotgun sequence of line PN40024, scaffold_4.assembly12x (Fragment) OS=Vitis vinifera GN=GSVIVT01024532001 PE=4 SV=1
elm_06862	2	0.1	5	446	1.7	444	3e-23	Putative uncharacterized protein OS=Ricinus communis GN=RCOM_0866500 PE=4 SV=1
elm_06865	2	0.1	5	451	1.7	234	7e-73	Zinc finger protein, putative OS=Ricinus communis GN=RCOM_0819850 PE=4 SV=1
elm_06885	1	0.1	5	452	1.7	450	6e-63	Predicted protein OS=Populus trichocarpa GN=POPTRDRAFT_829891 PE=2 SV=1
elm_06927	3	0.2	5	521	1.7	277	3e-60	Whole genome shotgun sequence of line PN40024, scaffold_391.assembly12x (Fragment) OS=Vitis vinifera GN=GSVIVT01006626001 PE=3 SV=1
elm_06989	1	0.1	5	456	1.7	453	2e-25	Putative uncharacterized protein OS=Ricinus communis GN=RCOM_0968070 PE=4 SV=1
elm_07005	2	0.1	5	269	1.7	265	4e-41	Putative uncharacterized protein OS=Glycine max PE=2 SV=1
elm_07049	1	0.1	5	296	1.7	281	3e-38	Whole genome shotgun sequence of line PN40024, scaffold_4.assembly12x (Fragment) OS=Vitis vinifera GN=GSVIVT01024855001 PE=4 SV=1
elm_07060	3	0.2	5	327	1.7	251	8e-54	26S proteasome regulatory subunit 7, psd7, putative OS=Ricinus communis GN=RCOM_0591890 PE=4 SV=1
elm_07136	1	0.1	5	376	1.7	368	2e-28	Whole genome shotgun sequence of line PN40024, scaffold_122.assembly12x (Fragment) OS=Vitis vinifera GN=GSVIVT01013388001 PE=3 SV=1
elm_07156	1	0.1	5	361	1.7	358	3e-29	Predicted protein (Fragment) OS=Populus trichocarpa GN=POPTRDRAFT_663376 PE=4 SV=1
elm_07199	1	0.1	5	336	1.7	100	8e-41	30S ribosomal protein S4, chloroplastic OS=Platanus occidentalis GN=rps4 PE=3 SV=1
elm_07242	3	0.2	5	453	1.7	158	3e-22	Putative alfin-like transcription factor OS=Solanum lycopersicum GN=fin1 PE=2 SV=1
elm_07316	3	0.2	5	258	1.7	254	2e-24	Putative uncharacterized protein OS=Glycine max PE=4 SV=1
elm_07334	1	0.1	5	452	1.7	451	2e-46	Aspartic proteinase nepenthesin-1, putative OS=Ricinus communis GN=RCOM_1617400 PE=4 SV=1
elm_07354	1	0.1	5	306	1.7	303	1e-32	Peptide transporter, putative OS=Ricinus communis GN=RCOM_2046980 PE=3 SV=1
elm_07383	1	0.1	5	240	1.7	234	1e-26	Glyceraldehyde-3-phosphate dehydrogenase, cytosolic (Fragment) OS=Nicotiana tabacum GN=GAPC PE=2 SV=1
elm_07434	2	0.1	5	325	1.7	320	8e-22	Predicted protein OS=Populus trichocarpa GN=POPTRDRAFT_792755 PE=4 SV=1
elm_07464	1	0.1	5	422	1.7	236	4e-43	F18B13.1 protein OS=Arabidopsis thaliana GN=F18B13.1 PE=2 SV=1
elm_07492	3	0.2	5	310	1.7	256	2e-27	Predicted protein OS=Populus trichocarpa GN=POPTRDRAFT_742962 PE=4 SV=1
elm_07594	1	0.1	5	500	1.7	492	8e-85	UDP-D-glucuronic acid 4-epimerase OS=Gossypium hirsutum PE=2 SV=1
elm_07603	1	0.1	5	390	1.7	373	1e-58	Ubiquitin carrier protein OS=Ricinus communis GN=RCOM_0553170 PE=3 SV=1
elm_08310	1	0.1	5	405	1.7	403	7e-56	Putative uncharacterized protein OS=Ricinus communis GN=RCOM_1453740 PE=4 SV=1
elm_08504	1	0.1	5	260	1.7	257	1e-26	Cytosine-specific methyltransferase OS=Prunus persica PE=2 SV=1
elm_09254	1	0.1	5	307	1.7	305	1e-38	Putative uncharacterized protein OS=Ricinus communis GN=RCOM_1439030 PE=4 SV=1
elm_10055	1	0.1	5	339	1.7	281	1e-22	Predicted protein (Fragment) OS=Populus trichocarpa GN=POPTRDRAFT_177701 PE=4 SV=1
elm_10145	2	0.1	3	433	1.7	431	6e-83	Histone deacetylase 19 OS=Arabidopsis thaliana GN=HDA19 PE=1 SV=2
elm_10659	1	0.1	3	208	1.7	207	9e-29	Whole genome shotgun sequence of line PN40024, scaffold_106.assembly12x (Fragment) OS=Vitis vinifera GN=GSVIVT01011268001 PE=4 SV=1
elm_11023	2	0.1	3	261	1.7	258	3e-48	Whole genome shotgun sequence of line PN40024, scaffold_20.assembly12x (Fragment) OS=Vitis vinifera GN=GSVIVT01017760001 PE=4 SV=1
elm_11098	2	0.1	3	381	1.7	380	9e-56	Uncharacterized protein At2g46210.1 OS=Arabidopsis thaliana GN=At2g46210 PE=4 SV=1
elm_11479	2	0.1	3	331	1.7	327	4e-46	WD-repeat protein, putative OS=Ricinus communis GN=RCOM_1720840 PE=4 SV=1
elm_11917	2	0.1	3	375	1.7	245	1e-23	Putative uncharacterized protein OS=Medicago truncatula GN=MtrDRAFT_AC155895g22v2 PE=4 SV=1
elm_12121	2	0.1	3	330	1.7	260	3e-28	Tyrosyl-tRNA synthetase, putative OS=Ricinus communis GN=RCOM_1443770 PE=3 SV=1
elm_12466	2	0.1	3	378	1.7	370	2e-42	Cdk8, putative OS=Ricinus communis GN=RCOM_1312220 PE=4 SV=1
elm_12526	1	0.1	3	503	1.7	420	3e-60	Phosphoglycerate mutase OS=Populus trichocarpa GN=POPTRDRAFT_818291 PE=3 SV=1
elm_12678	1	0.1	3	237	1.7	235	1e-32	Whole genome shotgun sequence of line PN40024, scaffold_123.assembly12x (Fragment) OS=Vitis vinifera GN=GSVIVT01013487001 PE=4 SV=1
elm_12772	2	0.1	3	347	1.7	207	1e-32	Whole genome shotgun sequence of line PN40024, scaffold_87.assembly12x (Fragment) OS=Vitis vinifera GN=GSVIVT01036899001 PE=3 SV=1
elm_12955	2	0.1	3	472	1.7	272	1e-31	Predicted protein OS=Populus trichocarpa GN=POPTRDRAFT_566655 PE=3 SV=1
elm_13290	1	0.1	3	356	1.7	354	2e-55	Predicted protein OS=Populus trichocarpa GN=POPTRDRAFT_823751 PE=4 SV=1
elm_13844	2	0.1	3	299	1.7	298	3e-32	Whole genome shotgun sequence of line PN40024, scaffold_35.assembly12x (Fragment) OS=Vitis vinifera GN=GSVIVT01023279001 PE=4 SV=1
elm_13853	2	0.1	3	405	1.7	404	8e-68	Predicted protein OS=Populus trichocarpa GN=POPTRDRAFT_677982 PE=4 SV=1
elm_13880	2	0.1	3	308	1.7	305	5e-22	Whole genome shotgun sequence of line PN40024, scaffold_20.assembly12x (Fragment) OS=Vitis vinifera GN=GSVIVT01017784001 PE=4 SV=1
elm_14084	2	0.1	3	463	1.7	229	2e-35	RNA export 1 OS=Nicotiana benthamiana GN=RAE1 PE=2 SV=1
elm_14093	2	0.1	3	401	1.7	398	5e-30	Whole genome shotgun sequence of line PN40024, scaffold_40.assembly12x (Fragment) OS=Vitis vinifera GN=GSVIVT01025865001 PE=4 SV=1
elm_00786	23	1.4	45	623	1.6	329	1e-23	Predicted protein OS=Populus trichocarpa GN=POPTRDRAFT_717040 PE=4 SV=1
elm_01041	16	0.9	35	1045	1.6	599	6e-88	Whole genome shotgun sequence of line PN40024, scaffold_50.assembly12x (Fragment) OS=Vitis vinifera GN=GSVIVT01028704001 PE=4 SV=1
elm_01219	14	0.8	31	700	1.6	227	9e-42	30S ribosomal protein S3, chloroplastic OS=Panax ginseng GN=rps3 PE=3 SV=1
elm_01329	15	0.9	27	908	1.6	587	1e-93	Glutamate-1-semialdehyde 2,1-aminomutase, chloroplastic OS=Nicotiana tabacum GN=GSA PE=2 SV=1
elm_01386	17	1	26	855	1.6	464	3e-63	Putative uncharacterized protein OS=Glycine max PE=2 SV=1
elm_01448	12	0.7	25	765	1.6	165	3e-33	30S ribosomal protein S16, chloroplastic OS=Morus indica GN=rps16 PE=3 SV=1
elm_01636	12	0.7	21	1030	1.6	696	2e-21	Putative uncharacterized protein OS=Ricinus communis GN=RCOM_0591430 PE=4 SV=1
elm_01640	10	0.6	24	622	1.6	462	3e-43	Beta-amylase (Fragment) OS=Prunus armeniaca GN=AMYB PE=2 SV=1
elm_01674	6	0.4	22	576	1.6	510	2e-76	Putative uncharacterized protein OS=Medicago truncatula PE=2 SV=1
elm_01775	12	0.7	20	651	1.6	359	2e-36	Whole genome shotgun sequence of line PN40024, scaffold_57.assembly12x (Fragment) OS=Vitis vinifera GN=GSVIVT01030083001 PE=4 SV=1
elm_01958	7	0.4	17	637	1.6	370	7e-44	Putative uncharacterized protein OS=Glycine max PE=4 SV=1
elm_02252	6	0.4	15	833	1.6	827	3e-83	Predicted protein OS=Populus trichocarpa GN=POPTRDRAFT_554513 PE=4 SV=1
elm_02375	5	0.3	14	626	1.6	476	3e-32	Predicted protein OS=Populus trichocarpa GN=POPTRDRAFT_742022 PE=2 SV=1
elm_02440	3	0.2	14	638	1.6	631	2e-94	Putative uncharacterized protein OS=Populus trichocarpa PE=2 SV=1
elm_02578	2	0.1	13	508	1.6	140	4e-22	ATP sulfurylase OS=Glycine max PE=2 SV=2
elm_02599	3	0.2	13	716	1.6	316	9e-52	Glutathione-s-transferase theta, gst, putative OS=Ricinus communis GN=RCOM_1299540 PE=4 SV=1
elm_02609	4	0.2	13	602	1.6	362	1e-49	Predicted protein OS=Populus trichocarpa GN=POPTRDRAFT_560613 PE=4 SV=1
elm_02641	4	0.2	13	702	1.6	377	2e-61	Uncharacterized protein At5g64816 OS=Arabidopsis thaliana GN=At5g64816 PE=2 SV=1
elm_02655	8	0.5	13	518	1.6	446	2e-57	Whole genome shotgun sequence of line PN40024, scaffold_0.assembly12x (Fragment) OS=Vitis vinifera GN=GSVIVT01008385001 PE=4 SV=1
elm_02731	8	0.5	13	269	1.6	266	4e-35	NADH-ubiquinone oxidoreductase chain 5 OS=Oenothera bertiana GN=ND5 PE=2 SV=2
elm_02828	9	0.5	12	796	1.6	792	5e-117	Putative uncharacterized protein OS=Populus trichocarpa PE=2 SV=1
elm_02860	3	0.2	12	706	1.6	266	6e-45	Putative uncharacterized protein OS=Ricinus communis GN=RCOM_0613770 PE=4 SV=1
elm_02865	9	0.5	12	547	1.6	498	1e-41	Whole genome shotgun sequence of line PN40024, scaffold_4.assembly12x (Fragment) OS=Vitis vinifera GN=GSVIVT01025450001 PE=4 SV=1
elm_02974	10	0.6	14	678	1.6	263	2e-33	Putative uncharacterized protein OS=Ricinus communis GN=RCOM_0381780 PE=4 SV=1
elm_02994	7	0.4	12	346	1.6	311	7e-21	SAUR family protein OS=Populus trichocarpa GN=SAUR82 PE=4 SV=1
elm_03000	2	0.1	11	265	1.6	197	1e-20	Predicted protein OS=Populus trichocarpa GN=POPTRDRAFT_813895 PE=4 SV=1
elm_03043	5	0.3	11	632	1.6	268	3e-32	Putative uncharacterized protein OS=Medicago truncatula PE=2 SV=1
elm_03063	2	0.1	11	447	1.6	332	5e-78	Isocitrate dehydrogenase [NADP] OS=Glycine max GN=IDH1 PE=2 SV=2
elm_03216	6	0.4	10	405	1.6	224	7e-27	Predicted protein OS=Populus trichocarpa GN=POPTRDRAFT_563075 PE=4 SV=1
elm_03294	3	0.2	10	308	1.6	175	3e-23	Glutaredoxin, grx, putative OS=Ricinus communis GN=RCOM_0186790 PE=4 SV=1
elm_03312	5	0.3	10	456	1.6	381	1e-33	Predicted protein OS=Populus trichocarpa GN=POPTRDRAFT_817349 PE=4 SV=1
elm_03321	4	0.2	10	343	1.6	331	1e-26	Whole genome shotgun sequence of line PN40024, scaffold_59.assembly12x (Fragment) OS=Vitis vinifera GN=GSVIVT01030533001 PE=4 SV=1
elm_03322	8	0.5	10	453	1.6	290	4e-31	Whole genome shotgun sequence of line PN40024, scaffold_122.assembly12x (Fragment) OS=Vitis vinifera GN=GSVIVT01013468001 PE=3 SV=1
elm_03349	6	0.4	10	492	1.6	343	8e-52	Whole genome shotgun sequence of line PN40024, scaffold_26.assembly12x (Fragment) OS=Vitis vinifera GN=GSVIVT01020206001 PE=3 SV=1
elm_03373	8	0.5	10	653	1.6	552	2e-76	Putative uncharacterized protein OS=Medicago truncatula PE=2 SV=1
elm_03378	4	0.2	10	769	1.6	646	2e-87	Putative uncharacterized protein OS=Vitis vinifera GN=VITISV_030871 PE=4 SV=1
elm_03383	6	0.4	10	586	1.6	485	1e-52	Predicted protein OS=Populus trichocarpa GN=POPTRDRAFT_798495 PE=4 SV=1
elm_03385	5	0.3	10	762	1.6	557	1e-56	Magnesium-dependent phosphatase, putative OS=Ricinus communis GN=RCOM_0886170 PE=4 SV=1
elm_03389	6	0.4	10	743	1.6	242	1e-44	Petunia mitochondrial nad1 NADH dehydrogenase subunit 1, exon d OS=Petunia hybrida PE=4 SV=1
elm_03487	3	0.2	10	300	1.6	288	8e-49	Predicted protein OS=Populus trichocarpa GN=POPTRDRAFT_574973 PE=3 SV=1
elm_03493	8	0.5	10	573	1.6	329	8e-48	Predicted protein OS=Populus trichocarpa GN=POPTRDRAFT_1092314 PE=3 SV=1
elm_03526	4	0.2	10	607	1.6	344	5e-28	Mitochondrial import receptor subunit TOM22 homolog 2 OS=Arabidopsis thaliana GN=TOM22-2 PE=1 SV=3
elm_03528	5	0.3	10	617	1.6	491	4e-63	Whole genome shotgun sequence of line PN40024, scaffold_48.assembly12x (Fragment) OS=Vitis vinifera GN=GSVIVT01027422001 PE=4 SV=1
elm_03549	6	0.4	9	629	1.6	362	2e-69	Predicted protein OS=Populus trichocarpa GN=POPTRDRAFT_1115910 PE=4 SV=1
elm_03588	6	0.4	9	391	1.6	215	3e-22	Putative uncharacterized protein OS=Vitis vinifera GN=VITISV_010777 PE=4 SV=1
elm_03613	5	0.3	9	537	1.6	431	3e-70	Predicted protein OS=Populus trichocarpa GN=POPTRDRAFT_569056 PE=4 SV=1
elm_03633	3	0.2	9	555	1.6	548	2e-75	Fructokinase-like protein (Fragment) OS=Cicer arietinum PE=2 SV=1
elm_03669	6	0.4	9	427	1.6	281	2e-32	Whole genome shotgun sequence of line PN40024, scaffold_48.assembly12x (Fragment) OS=Vitis vinifera GN=GSVIVT01027494001 PE=4 SV=1
elm_03678	6	0.4	9	573	1.6	568	2e-57	Putative uncharacterized protein OS=Vitis vinifera GN=VITISV_018923 PE=4 SV=1
elm_03713	3	0.2	10	530	1.6	522	5e-35	Putative uncharacterized protein OS=Vitis vinifera GN=VITISV_014205 PE=4 SV=1
elm_03814	5	0.3	12	336	1.6	197	9e-26	Inositol-3-phosphate synthase OS=Sesamum indicum PE=2 SV=1
elm_03926	4	0.2	9	624	1.6	134	7e-32	Whole genome shotgun sequence of line PN40024, scaffold_11.assembly12x (Fragment) OS=Vitis vinifera GN=GSVIVT01012116001 PE=4 SV=1
elm_03958	6	0.4	9	473	1.6	465	1e-74	Peptidyl-prolyl isomerase OS=Zea mays PE=2 SV=1
elm_03960	5	0.3	9	393	1.6	374	3e-26	Whole genome shotgun sequence of line PN40024, scaffold_40.assembly12x (Fragment) OS=Vitis vinifera GN=GSVIVT01025542001 PE=4 SV=1
elm_04123	2	0.1	8	450	1.6	422	1e-20	U1 small nuclear ribonucleoprotein C, putative OS=Ricinus communis GN=RCOM_0556840 PE=4 SV=1
elm_04135	5	0.3	8	522	1.6	278	4e-28	Putative uncharacterized protein OS=Ricinus communis GN=RCOM_0623840 PE=4 SV=1
elm_04207	2	0.1	8	399	1.6	258	3e-54	Whole genome shotgun sequence of line PN40024, scaffold_19.assembly12x (Fragment) OS=Vitis vinifera GN=GSVIVT01016368001 PE=4 SV=1
elm_04209	2	0.1	8	672	1.6	666	3e-93	2-isopropylmalate synthase 2, chloroplastic OS=Arabidopsis thaliana GN=IPMS2 PE=1 SV=1
elm_04391	3	0.2	8	439	1.6	430	3e-76	NADP-specific isocitrate dehydrogenase, putative OS=Ricinus communis GN=RCOM_0113200 PE=3 SV=1
elm_04413	2	0.1	8	230	1.6	224	7e-37	Predicted protein (Fragment) OS=Populus trichocarpa GN=POPTRDRAFT_256091 PE=4 SV=1
elm_04599	1	0.1	7	391	1.6	381	3e-43	Whole genome shotgun sequence of line PN40024, scaffold_4.assembly12x (Fragment) OS=Vitis vinifera GN=GSVIVT01024730001 PE=3 SV=1
elm_04654	6	0.4	7	369	1.6	366	1e-46	Poly(A) polymerase beta, putative OS=Ricinus communis GN=RCOM_0801640 PE=4 SV=1
elm_04703	6	0.4	7	444	1.6	254	2e-23	Whole genome shotgun sequence of line PN40024, scaffold_19.assembly12x (Fragment) OS=Vitis vinifera GN=GSVIVT01016351001 PE=4 SV=1
elm_04712	6	0.4	7	420	1.6	415	2e-54	Predicted protein OS=Populus trichocarpa GN=POPTRDRAFT_573126 PE=4 SV=1
elm_04843	6	0.4	7	274	1.6	270	2e-22	Os02g0637900 protein OS=Oryza sativa subsp. japonica GN=OSJNBa0014E22.24 PE=2 SV=1
elm_04877	1	0.1	7	452	1.6	446	8e-66	Whole genome shotgun sequence of line PN40024, scaffold_21.assembly12x (Fragment) OS=Vitis vinifera GN=GSVIVT01018163001 PE=3 SV=1
elm_04952	6	0.4	7	368	1.6	173	2e-21	Phenylalanyl-tRNA synthetase, putative OS=Ricinus communis GN=RCOM_0511140 PE=3 SV=1
elm_05067	6	0.4	7	442	1.6	441	4e-68	Nucleoside transporter, putative OS=Ricinus communis GN=RCOM_0527650 PE=4 SV=1
elm_05101	6	0.4	7	320	1.6	314	3e-52	Putative uncharacterized protein OS=Vitis vinifera GN=VITISV_000787 PE=4 SV=1
elm_05167	4	0.2	7	321	1.6	276	4e-47	Putative membrane protein ycf1 OS=Eucalyptus globulus subsp. globulus GN=ycf1 PE=3 SV=1
elm_05178	6	0.4	7	455	1.6	453	1e-55	Whole genome shotgun sequence of line PN40024, scaffold_1.assembly12x (Fragment) OS=Vitis vinifera GN=GSVIVT01008876001 PE=4 SV=1
elm_05194	6	0.4	7	502	1.6	498	1e-81	AMP dependent CoA ligase, putative OS=Ricinus communis GN=RCOM_0473330 PE=4 SV=1
elm_05197	6	0.4	7	660	1.6	459	1e-35	Putative uncharacterized protein OS=Glycine max PE=2 SV=1
elm_05250	3	0.2	6	307	1.6	270	3e-32	Predicted protein (Fragment) OS=Populus trichocarpa GN=POPTRDRAFT_294042 PE=4 SV=1
elm_05286	6	0.4	7	378	1.6	255	6e-26	Predicted protein OS=Populus trichocarpa GN=POPTRDRAFT_819975 PE=4 SV=1
elm_05348	1	0.1	6	365	1.6	336	3e-38	Whole genome shotgun sequence of line PN40024, scaffold_38.assembly12x (Fragment) OS=Vitis vinifera GN=GSVIVT01024003001 PE=4 SV=1
elm_05456	1	0.1	6	368	1.6	364	4e-54	Cellulose synthase A catalytic subunit 6 [UDP-forming] OS=Arabidopsis thaliana GN=CESA6 PE=1 SV=2
elm_05565	4	0.2	6	384	1.6	313	8e-28	Predicted protein (Fragment) OS=Populus trichocarpa GN=POPTRDRAFT_857018 PE=4 SV=1
elm_05721	1	0.1	6	335	1.6	324	4e-45	Putative uncharacterized protein OS=Ricinus communis GN=RCOM_0647740 PE=4 SV=1
elm_05725	3	0.2	6	453	1.6	328	6e-50	Whole genome shotgun sequence of line PN40024, scaffold_7.assembly12x (Fragment) OS=Vitis vinifera GN=GSVIVT01033478001 PE=4 SV=1
elm_05827	1	0.1	6	337	1.6	333	9e-58	Phospho-2-dehydro-3-deoxyheptonate aldolase 1, chloroplastic OS=Nicotiana tabacum GN=DHAPS-1 PE=2 SV=1
elm_06041	1	0.1	6	386	1.6	381	5e-48	Predicted protein OS=Populus trichocarpa GN=POPTRDRAFT_803896 PE=4 SV=1
elm_06076	3	0.2	6	402	1.6	313	4e-30	Putative uncharacterized protein OS=Glycine max PE=2 SV=1
elm_06079	1	0.1	6	389	1.6	131	2e-33	Probable gamma-secretase subunit PEN-2 OS=Arabidopsis thaliana GN=At5g09310 PE=2 SV=1
elm_06106	4	0.2	6	312	1.6	187	1e-24	MYB transcription factor MYB142 OS=Glycine max GN=MYB142 PE=4 SV=1
elm_06112	2	0.1	6	391	1.6	333	2e-51	Ubiquitin-activating enzyme E1, putative OS=Ricinus communis GN=RCOM_0753070 PE=4 SV=1
elm_06121	1	0.1	6	337	1.6	204	4e-25	Predicted protein OS=Populus trichocarpa GN=POPTRDRAFT_593768 PE=4 SV=1
elm_06176	1	0.1	6	239	1.6	236	2e-34	Pyruvate kinase, cytosolic isozyme OS=Glycine max PE=2 SV=1
elm_06188	4	0.2	6	557	1.6	552	2e-53	Whole genome shotgun sequence of line PN40024, scaffold_7.assembly12x (Fragment) OS=Vitis vinifera GN=GSVIVT01033806001 PE=4 SV=1
elm_06366	3	0.2	5	370	1.6	368	1e-60	Putative serine decarboxylase OS=Beta vulgaris GN=BvSDC1 PE=2 SV=1
elm_06966	3	0.2	5	459	1.6	456	9e-57	Molybdopterin synthase large subunit, putative OS=Ricinus communis GN=RCOM_0785360 PE=4 SV=1
elm_07086	1	0.1	6	370	1.6	363	2e-60	Predicted protein OS=Populus trichocarpa GN=POPTRDRAFT_802394 PE=4 SV=1
elm_07104	1	0.1	5	422	1.6	332	1e-38	Protein phosphatase 2c, putative OS=Ricinus communis GN=RCOM_1173310 PE=4 SV=1
elm_07187	2	0.1	5	553	1.6	386	1e-57	Whole genome shotgun sequence of line PN40024, scaffold_128.assembly12x (Fragment) OS=Vitis vinifera GN=GSVIVT01000056001 PE=4 SV=1
elm_07287	3	0.2	5	445	1.6	440	1e-74	Porphobilinogen deaminase, putative OS=Ricinus communis GN=RCOM_1534040 PE=3 SV=1
elm_07793	2	0.1	4	496	1.6	495	4e-66	Predicted protein OS=Populus trichocarpa GN=POPTRDRAFT_575740 PE=4 SV=1
elm_07923	2	0.1	4	409	1.6	237	1e-34	Ankyrin repeat BTB/POZ domain-containing protein OS=Populus trichocarpa GN=NPR41 PE=2 SV=1
elm_07940	2	0.1	4	389	1.6	298	2e-22	Ras-related protein RIC1 OS=Oryza sativa subsp. japonica GN=RIC1 PE=2 SV=2
elm_07945	1	0.1	4	266	1.6	257	8e-38	Leucine-rich repeat receptor-like protein kinase OS=Pyrus pyrifolia PE=2 SV=1
elm_07970	2	0.1	4	345	1.6	339	3e-48	Receptor serine-threonine protein kinase, putative OS=Ricinus communis GN=RCOM_0680250 PE=4 SV=1
elm_08041	1	0.1	4	315	1.6	311	1e-29	Whole genome shotgun sequence of line PN40024, scaffold_116.assembly12x (Fragment) OS=Vitis vinifera GN=GSVIVT01012652001 PE=3 SV=1
elm_08141	2	0.1	4	604	1.6	571	5e-61	Putative uncharacterized protein OS=Ricinus communis GN=RCOM_1609120 PE=4 SV=1
elm_08178	1	0.1	4	426	1.6	290	5e-37	Transmembrane protein TPARL, putative OS=Ricinus communis GN=RCOM_0353750 PE=4 SV=1
elm_08608	2	0.1	4	288	1.6	282	4e-47	Whole genome shotgun sequence of line PN40024, scaffold_8.assembly12x OS=Vitis vinifera GN=GSVIVT01035773001 PE=4 SV=1
elm_08675	1	0.1	4	270	1.6	267	6e-37	Probable 4-coumarate--CoA ligase 2 OS=Oryza sativa subsp. japonica GN=4CL2 PE=2 SV=2
elm_08676	1	0.1	4	292	1.6	282	2e-50	WD-40 repeat-containing protein MSI1 OS=Arabidopsis thaliana GN=MSI1 PE=1 SV=1
elm_08848	2	0.1	4	319	1.6	197	9e-24	Whole genome shotgun sequence of line PN40024, scaffold_2.assembly12x (Fragment) OS=Vitis vinifera GN=GSVIVT01016749001 PE=4 SV=1
elm_09116	2	0.1	4	281	1.6	258	2e-40	Protein binding protein, putative OS=Ricinus communis GN=RCOM_1324630 PE=4 SV=1
elm_09126	2	0.1	4	446	1.6	444	4e-65	Predicted protein OS=Populus trichocarpa GN=POPTRDRAFT_646882 PE=4 SV=1
elm_09190	2	0.1	4	415	1.6	302	8e-46	Whole genome shotgun sequence of line PN40024, scaffold_174.assembly12x (Fragment) OS=Vitis vinifera GN=GSVIVT01001907001 PE=4 SV=1
elm_09220	1	0.1	4	292	1.6	268	1e-22	Putative uncharacterized protein OS=Vitis vinifera GN=VITISV_042202 PE=4 SV=1
elm_09229	1	0.1	4	402	1.6	181	4e-23	Whole genome shotgun sequence of line PN40024, scaffold_5.assembly12x (Fragment) OS=Vitis vinifera GN=GSVIVT01028479001 PE=4 SV=1
elm_09235	1	0.1	4	259	1.6	194	3e-36	Cytosolic fructose-1,6-bisphosphatase OS=Fragaria ananassa PE=2 SV=1
elm_09312	2	0.1	4	320	1.6	296	5e-29	Whole genome shotgun sequence of line PN40024, scaffold_0.assembly12x (Fragment) OS=Vitis vinifera GN=GSVIVT01008074001 PE=3 SV=1
elm_09608	2	0.1	4	392	1.6	389	9e-32	Putative uncharacterized protein OS=Vitis vinifera GN=VITISV_006434 PE=4 SV=1
elm_09618	1	0.1	4	390	1.6	386	1e-22	Putative uncharacterized protein OS=Medicago truncatula PE=2 SV=1
elm_09832	1	0.1	4	361	1.6	197	3e-26	Whole genome shotgun sequence of line PN40024, scaffold_7.assembly12x (Fragment) OS=Vitis vinifera GN=GSVIVT01033693001 PE=4 SV=1
elm_09849	1	0.1	4	331	1.6	230	2e-48	Endo-1,4-beta-glucanase OS=Solanum lycopersicum GN=Cel3 PE=2 SV=1
elm_10109	1	0.1	3	283	1.6	280	3e-27	Whole genome shotgun sequence of line PN40024, scaffold_66.assembly12x (Fragment) OS=Vitis vinifera GN=GSVIVT01032398001 PE=4 SV=1
elm_10124	1	0.1	3	289	1.6	239	3e-30	Iron-sulfur assembly protein IscA-like 1, mitochondrial OS=Arabidopsis thaliana GN=At2g16710 PE=2 SV=2
elm_10128	1	0.1	3	226	1.6	217	2e-27	Predicted protein OS=Populus trichocarpa GN=POPTRDRAFT_547725 PE=2 SV=1
elm_10158	1	0.1	3	242	1.6	241	1e-30	Predicted protein OS=Populus trichocarpa GN=POPTRDRAFT_1094210 PE=3 SV=1
elm_10314	1	0.1	3	328	1.6	271	9e-34	Whole genome shotgun sequence of line PN40024, scaffold_4.assembly12x (Fragment) OS=Vitis vinifera GN=GSVIVT01025180001 PE=4 SV=1
elm_10357	1	0.1	3	290	1.6	289	2e-21	Histone acetyltransferase OS=Populus trichocarpa GN=HAG903 PE=4 SV=1
elm_10365	1	0.1	3	315	1.6	308	6e-38	NGMTP1 OS=Nicotiana glauca GN=NgMTP1 PE=2 SV=1
elm_10653	1	0.1	3	355	1.6	354	3e-35	Whole genome shotgun sequence of line PN40024, scaffold_14.assembly12x (Fragment) OS=Vitis vinifera GN=GSVIVT01014423001 PE=4 SV=1
elm_10730	1	0.1	3	406	1.6	393	1e-21	Predicted protein OS=Populus trichocarpa GN=POPTRDRAFT_559636 PE=4 SV=1
elm_10827	1	0.1	3	264	1.6	253	6e-28	Structural maintenance of chromosome 1 protein, putative OS=Ricinus communis GN=RCOM_0499140 PE=4 SV=1
elm_10866	1	0.1	3	253	1.6	232	5e-38	Whole genome shotgun sequence of line PN40024, scaffold_4.assembly12x (Fragment) OS=Vitis vinifera GN=GSVIVT01024937001 PE=3 SV=1
elm_10924	1	0.1	3	316	1.6	314	3e-38	Putative uncharacterized protein OS=Ricinus communis GN=RCOM_1575940 PE=4 SV=1
elm_10925	1	0.1	3	325	1.6	229	2e-35	Whole genome shotgun sequence of line PN40024, scaffold_154.assembly12x (Fragment) OS=Vitis vinifera GN=GSVIVT01001321001 PE=4 SV=1
elm_11026	1	0.1	3	322	1.6	228	9e-27	Whole genome shotgun sequence of line PN40024, scaffold_0.assembly12x (Fragment) OS=Vitis vinifera GN=GSVIVT01008621001 PE=3 SV=1
elm_11186	1	0.1	3	335	1.6	331	2e-49	Os01g0973500 protein OS=Oryza sativa subsp. japonica GN=P0698H10.18 PE=2 SV=1
elm_11407	1	0.1	3	278	1.6	277	1e-38	Predicted protein OS=Populus trichocarpa GN=POPTRDRAFT_744476 PE=4 SV=1
elm_11425	1	0.1	3	345	1.6	343	9e-56	Putative uncharacterized protein OS=Ricinus communis GN=RCOM_0065550 PE=4 SV=1
elm_11465	1	0.1	3	246	1.6	245	3e-34	Putative uncharacterized protein OS=Oryza sativa subsp. indica GN=OsI_21667 PE=4 SV=1
elm_11483	1	0.1	3	415	1.6	146	4e-24	Beta-glucosidase 42 OS=Arabidopsis thaliana GN=BGLU42 PE=2 SV=1
elm_11860	1	0.1	3	367	1.6	366	1e-41	Putative uncharacterized protein OS=Medicago truncatula PE=2 SV=1
elm_11861	1	0.1	3	259	1.6	258	5e-43	Predicted protein (Fragment) OS=Populus trichocarpa GN=POPTRDRAFT_283901 PE=4 SV=1
elm_11890	1	0.1	3	362	1.6	360	8e-51	Predicted protein OS=Populus trichocarpa GN=POPTRDRAFT_830225 PE=4 SV=1
elm_11920	1	0.1	3	269	1.6	265	1e-38	Phosphoethanolamine n-methyltransferase, putative OS=Ricinus communis GN=RCOM_0161380 PE=4 SV=1
elm_12005	1	0.1	3	335	1.6	334	2e-41	Predicted protein OS=Populus trichocarpa GN=POPTRDRAFT_1088663 PE=4 SV=1
elm_12041	1	0.1	3	325	1.6	324	4e-50	Xanthine dehydrogenase, putative OS=Ricinus communis GN=RCOM_1577610 PE=4 SV=1
elm_12132	1	0.1	3	371	1.6	363	2e-32	WD-repeat protein, putative OS=Ricinus communis GN=RCOM_1452660 PE=4 SV=1
elm_12218	1	0.1	3	306	1.6	234	3e-35	Whole genome shotgun sequence of line PN40024, scaffold_20.assembly12x (Fragment) OS=Vitis vinifera GN=GSVIVT01017932001 PE=4 SV=1
elm_12333	1	0.1	3	351	1.6	295	2e-26	Elongation factor 1-alpha OS=Nicotiana tabacum PE=2 SV=1
elm_12460	1	0.1	3	330	1.6	327	7e-40	Predicted protein (Fragment) OS=Populus trichocarpa GN=POPTRDRAFT_291016 PE=4 SV=1
elm_12475	1	0.1	3	265	1.6	148	2e-37	Predicted protein OS=Populus trichocarpa GN=POPTRDRAFT_556870 PE=3 SV=1
elm_12536	1	0.1	3	500	1.6	497	2e-54	Putative uncharacterized protein OS=Vitis vinifera GN=VITISV_024250 PE=4 SV=1
elm_12681	1	0.1	3	333	1.6	331	7e-45	Predicted protein OS=Populus trichocarpa GN=POPTRDRAFT_818154 PE=2 SV=1
elm_12868	1	0.1	3	244	1.6	242	8e-28	Predicted protein OS=Populus trichocarpa GN=POPTRDRAFT_642844 PE=4 SV=1
elm_12902	1	0.1	3	298	1.6	296	3e-52	Alpha-galactosidase/alpha-n-acetylgalactosaminidase, putative OS=Ricinus communis GN=RCOM_0689610 PE=4 SV=1
elm_12984	1	0.1	3	357	1.6	325	5e-35	Transcription factor, putative OS=Ricinus communis GN=RCOM_1063050 PE=4 SV=1
elm_13123	1	0.1	3	263	1.6	168	8e-21	Whole genome shotgun sequence of line PN40024, scaffold_11.assembly12x (Fragment) OS=Vitis vinifera GN=GSVIVT01011794001 PE=4 SV=1
elm_13159	1	0.1	3	264	1.6	190	2e-21	Putative uncharacterized protein OS=Ricinus communis GN=RCOM_0856130 PE=4 SV=1
elm_13183	1	0.1	3	235	1.6	234	4e-31	Expressed protein OS=Arabidopsis thaliana GN=At2g16460 PE=2 SV=2
elm_13186	1	0.1	3	355	1.6	354	4e-34	Predicted protein OS=Populus trichocarpa GN=POPTRDRAFT_572689 PE=4 SV=1
elm_13386	1	0.1	3	250	1.6	247	2e-39	Autophagy-related protein 3 OS=Arabidopsis thaliana GN=ATG3 PE=2 SV=2
elm_13390	1	0.1	3	285	1.6	281	1e-35	Predicted protein OS=Populus trichocarpa GN=POPTRDRAFT_646132 PE=4 SV=1
elm_13413	1	0.1	3	346	1.6	193	1e-29	Predicted protein OS=Populus trichocarpa GN=POPTRDRAFT_1084309 PE=4 SV=1
elm_13423	1	0.1	3	373	1.6	216	8e-54	Whole genome shotgun sequence of line PN40024, scaffold_29.assembly12x (Fragment) OS=Vitis vinifera GN=GSVIVT01020909001 PE=4 SV=1
elm_13537	1	0.1	3	375	1.6	348	1e-48	Whole genome shotgun sequence of line PN40024, scaffold_72.assembly12x (Fragment) OS=Vitis vinifera GN=GSVIVT01034548001 PE=4 SV=1
elm_13559	1	0.1	3	273	1.6	271	4e-39	Whole genome shotgun sequence of line PN40024, scaffold_52.assembly12x (Fragment) OS=Vitis vinifera GN=GSVIVT01029102001 PE=4 SV=1
elm_13589	1	0.1	3	345	1.6	331	1e-48	Putative uncharacterized protein OS=Vitis vinifera GN=VITISV_037044 PE=4 SV=1
elm_13634	1	0.1	3	335	1.6	262	3e-37	Predicted protein OS=Populus trichocarpa GN=POPTRDRAFT_1074404 PE=3 SV=1
elm_13834	1	0.1	3	333	1.6	262	3e-30	Whole genome shotgun sequence of line PN40024, scaffold_66.assembly12x (Fragment) OS=Vitis vinifera GN=GSVIVT01032407001 PE=4 SV=1
elm_13919	1	0.1	3	217	1.6	216	3e-25	Predicted protein OS=Populus trichocarpa GN=POPTRDRAFT_860476 PE=4 SV=1
elm_13933	1	0.1	3	236	1.6	234	1e-33	Whole genome shotgun sequence of line PN40024, scaffold_25.assembly12x (Fragment) OS=Vitis vinifera GN=GSVIVT01019815001 PE=4 SV=1
elm_13945	1	0.1	3	283	1.6	277	8e-25	Predicted protein OS=Populus trichocarpa GN=POPTRDRAFT_643329 PE=4 SV=1
elm_13983	1	0.1	3	371	1.6	233	2e-32	Acetyl Co-A acetyltransferase OS=Hevea brasiliensis PE=2 SV=1
elm_00572	27	1.6	71	666	1.5	364	2e-51	Nucleoside diphosphate kinase B OS=Flaveria bidentis PE=2 SV=1
elm_00574	23	1.4	62	1388	1.5	593	2e-88	Methionine sulfoxide reductase type (Fragment) OS=Populus trichocarpa GN=PtrcMsrA2 PE=3 SV=1
elm_00802	20	1.2	45	916	1.5	728	6e-43	Whole genome shotgun sequence of line PN40024, scaffold_616.assembly12x (Fragment) OS=Vitis vinifera GN=GSVIVT01002112001 PE=4 SV=1
elm_00912	22	1.3	39	1010	1.5	698	3e-87	2-C-methyl-D-erythritol 2,4-cyclodiphosphate synthase OS=Stevia rebaudiana GN=ispF PE=2 SV=1
elm_00949	19	1.1	41	697	1.5	368	5e-60	Predicted protein OS=Populus trichocarpa GN=POPTRDRAFT_834438 PE=3 SV=1
elm_01075	17	1	33	870	1.5	433	6e-39	Cyclin-dependent kinases regulatory subunit 1 OS=Oryza sativa subsp. japonica GN=CKS1 PE=2 SV=1
elm_01122	14	0.8	33	602	1.5	507	1e-79	Predicted protein OS=Populus trichocarpa GN=POPTRDRAFT_830146 PE=2 SV=1
elm_01131	11	0.6	32	798	1.5	392	2e-64	Putative uncharacterized protein OS=Ricinus communis GN=RCOM_0597570 PE=4 SV=1
elm_01157	15	0.9	31	663	1.5	395	1e-52	Putative chaperon P13.9 OS=Castanea sativa PE=2 SV=1
elm_01161	18	1.1	31	573	1.5	344	7e-52	Whole genome shotgun sequence of line PN40024, scaffold_18.assembly12x (Fragment) OS=Vitis vinifera GN=GSVIVT01016110001 PE=4 SV=1
elm_01370	13	0.8	26	1053	1.5	512	2e-52	Zinc finger A20 and AN1 domain-containing stress-associated protein 4 OS=Arabidopsis thaliana GN=SAP4 PE=1 SV=1
elm_01392	16	0.9	26	754	1.5	518	1e-36	Transcription regulator, putative OS=Ricinus communis GN=RCOM_1517150 PE=3 SV=1
elm_01522	10	0.6	23	635	1.5	328	6e-52	Eukaryotic translation initiation factor 5A-2 OS=Nicotiana plumbaginifolia GN=EIF-5A2 PE=2 SV=1
elm_01589	11	0.6	22	829	1.5	170	2e-57	Putative uncharacterized protein OS=Populus trichocarpa x Populus deltoides PE=2 SV=1
elm_01602	6	0.4	22	654	1.5	395	5e-47	Actin-depolymerizing factor OS=Vitis vinifera PE=2 SV=1
elm_01610	8	0.5	22	670	1.5	487	1e-52	Whole genome shotgun sequence of line PN40024, scaffold_11.assembly12x (Fragment) OS=Vitis vinifera GN=GSVIVT01011707001 PE=4 SV=1
elm_01698	6	0.4	20	593	1.5	317	6e-46	Transport inhibitor response protein OS=Poncirus trifoliata GN=TIR1 PE=2 SV=1
elm_01701	9	0.5	20	624	1.5	559	2e-33	Translation initiation factor IF-1, chloroplastic OS=Glycine max GN=infA PE=2 SV=1
elm_01727	7	0.4	20	647	1.5	280	9e-46	Proteasome subunit alpha type-3 OS=Oryza sativa subsp. japonica GN=PAG1 PE=2 SV=1
elm_01798	11	0.6	19	1004	1.5	836	2e-127	Predicted protein OS=Populus trichocarpa GN=POPTRDRAFT_827761 PE=4 SV=1
elm_01808	12	0.7	19	814	1.5	527	6e-78	Whole genome shotgun sequence of line PN40024, scaffold_30.assembly12x OS=Vitis vinifera GN=GSVIVT01021973001 PE=4 SV=1
elm_01869	7	0.4	18	491	1.5	479	6e-55	Putative uncharacterized protein (Fragment) OS=Brassica napus var. napus PE=2 SV=1
elm_01924	8	0.5	19	539	1.5	284	9e-48	GCPE protein OS=Catharanthus roseus PE=2 SV=1
elm_01943	12	0.7	17	433	1.5	391	4e-53	Signal recognition particle 19 kD protein, putative OS=Ricinus communis GN=RCOM_1002940 PE=4 SV=1
elm_01963	8	0.5	17	514	1.5	359	1e-39	Histone H2A OS=Glycine max PE=2 SV=1
elm_01998	6	0.4	17	839	1.5	612	1e-79	Cytochrome P450, putative OS=Ricinus communis GN=RCOM_1016730 PE=3 SV=1
elm_02039	9	0.5	16	527	1.5	352	3e-52	Whole genome shotgun sequence of line PN40024, scaffold_59.assembly12x (Fragment) OS=Vitis vinifera GN=GSVIVT01030625001 PE=4 SV=1
elm_02102	5	0.3	16	790	1.5	446	1e-82	Ubiquitin carrier protein OS=Glycine max PE=2 SV=1
elm_02107	8	0.5	16	771	1.5	711	8e-93	Endo-1,3-1,4-beta-d-glucanase, putative OS=Ricinus communis GN=RCOM_0678170 PE=4 SV=1
elm_02150	11	0.6	16	508	1.5	500	5e-60	Carbonic anhydrase OS=Ricinus communis GN=RCOM_0528440 PE=3 SV=1
elm_02295	9	0.5	15	729	1.5	673	1e-110	Whole genome shotgun sequence of line PN40024, scaffold_19.assembly12x (Fragment) OS=Vitis vinifera GN=GSVIVT01016268001 PE=4 SV=1
elm_02304	8	0.5	15	409	1.5	350	2e-36	Probable small nuclear ribonucleoprotein F OS=Arabidopsis thaliana GN=At4g30220 PE=2 SV=1
elm_02472	8	0.5	14	771	1.5	608	6e-80	Primary amine oxidase (Fragment) OS=Vitis vinifera GN=GSVIVT01017954001 PE=3 SV=1
elm_02606	5	0.3	13	841	1.5	543	2e-66	Ubiquitin carboxyl-terminal hydrolase OS=Populus trichocarpa GN=POPTRDRAFT_597670 PE=3 SV=1
elm_02756	3	0.2	12	606	1.5	481	5e-67	Whole genome shotgun sequence of line PN40024, scaffold_14.assembly12x (Fragment) OS=Vitis vinifera GN=GSVIVT01014113001 PE=4 SV=1
elm_02795	8	0.5	12	458	1.5	388	1e-64	Predicted protein OS=Populus trichocarpa GN=POPTRDRAFT_1074704 PE=4 SV=1
elm_02851	5	0.3	12	519	1.5	508	1e-68	Whole genome shotgun sequence of line PN40024, scaffold_31.assembly12x (Fragment) OS=Vitis vinifera GN=GSVIVT01022063001 PE=3 SV=1
elm_02867	8	0.5	12	384	1.5	194	3e-29	Predicted protein OS=Populus trichocarpa GN=POPTRDRAFT_674896 PE=4 SV=1
elm_02905	5	0.3	12	375	1.5	371	3e-49	Aldo-keto reductase, putative OS=Ricinus communis GN=RCOM_1450950 PE=4 SV=1
elm_02998	4	0.2	11	425	1.5	248	3e-36	Putative uncharacterized protein OS=Glycine max PE=2 SV=1
elm_03016	7	0.4	11	514	1.5	510	1e-50	Putative uncharacterized protein OS=Populus trichocarpa PE=2 SV=1
elm_03077	6	0.4	11	407	1.5	211	1e-30	6,7-dimethyl-8-ribityllumazine synthase OS=Populus trichocarpa GN=POPTRDRAFT_585046 PE=3 SV=1
[truncated: 3,875 more rows]

## Sheet: EF+F and F and c
	red=defense response
UniTrans	EF+F	F	C	EF+F pp10000	F pp10000	C pp10000	# of ESTs	Length	Rstat 1 vs 2	Rstat 1 vs 3	Rstat 2 vs 3	Longest ORF	Top UP E-value	Top Uniprot Description
elm_00001	2723	85	27	160.5	179.9	126.6	7723	2666	0.2	0.4	0.6	266	7e-48	Retrotransposon protein OS=Oryza sativa subsp. indica PE=4 SV=1
elm_00002	1708	61	33	100.7	129.1	154.8	3261	1137	0.7	1.1	0.2	542	2e-71	Ribulose bisphosphate carboxylase small chain, chloroplastic OS=Silene pratensis GN=RBCS PE=2 SV=1
elm_00003	569	52	16	33.5	110.1	75	1986	1539	10.7	1.7	0.4	194	3e-63	Unknow protein OS=Oryza sativa subsp. japonica GN=P0496H07.14 PE=4 SV=1
elm_00004	1230	127	50	72.5	268.8	234.5	5139	3767	30.6	10.3	0.1	473	8e-87	Cytochrome P450 like_TBP OS=Nicotiana tabacum GN=cTBP PE=2 SV=1
elm_00006	251	2	2	14.8	4.2	9.4	549	2079	1.1	0.1	0.1	671	9e-101	Class I chitinase OS=Pyrus pyrifolia PE=2 SV=1
elm_00007	248	4	1	14.6	8.5	4.7	531	860	0.3	0.4	0.1	479	4e-47	Thioredoxin H OS=Prunus persica PE=2 SV=1
elm_00010	1855	57	14	109.3	120.6	65.7	3535	4078	0.1	0.9	1	1448	0	ATP synthase subunit beta OS=Ficus sp. Moore 315 GN=atpB PE=3 SV=1
elm_00011	161	19	1	9.5	40.2	4.7	559	959	5.3	0.1	1.9	256	6e-55	Predicted protein (Fragment) OS=Micromonas pusilla CCMP1545 GN=MICPUCDRAFT_23892 PE=4 SV=1
elm_00012	182	12	1	10.7	25.4	4.7	440	1747	1.4	0.2	0.9	650	0	Ribulose bisphosphate carboxylase/oxygenase activase 1, chloroplastic OS=Larrea tridentata GN=RCA1 PE=2 SV=1
elm_00014	2784	83	42	164.1	175.7	197	5562	2833	0.1	0.3	0.1	194	8e-63	Unknow protein OS=Oryza sativa subsp. japonica GN=P0496H07.14 PE=4 SV=1
elm_00015	520	19	6	30.6	40.2	28.1	993	1042	0.3	0	0.1	506	1e-53	Plastocyanin A, chloroplast, putative OS=Ricinus communis GN=RCOM_1599580 PE=4 SV=1
elm_00016	191	6	1	11.3	12.7	4.7	370	1911	0	0.2	0.2	1445	4e-166	Predicted protein OS=Populus trichocarpa GN=POPTRDRAFT_759609 PE=3 SV=1
elm_00018	167	3	5	9.8	6.3	23.5	412	1723	0.1	0.6	0.7	488	5e-118	Putative uncharacterized protein Sb03g017580 OS=Sorghum bicolor GN=Sb03g017580 PE=3 SV=1
elm_00019	673	15	5	39.7	31.7	23.5	1065	1630	0.2	0.4	0.1	602	9e-101	Cytochrome b6 OS=Eucalyptus globulus subsp. globulus GN=petB PE=3 SV=1
elm_00020	882	17	7	52	36	32.8	1442	1515	0.6	0.4	0	1011	3e-133	Carbonic anhydrase OS=Pachysandra terminalis PE=2 SV=1
elm_00022	272	9	2	16	19	9.4	634	1567	0.1	0.1	0.2	263	4e-51	Putative uncharacterized protein orf133 OS=Lobularia maritima GN=orf133 PE=4 SV=1
elm_00023	1297	38	8	76.4	80.4	37.5	2268	3257	0	1.1	1	1421	0	Photosystem II CP43 chlorophyll apoprotein OS=Coix lachryma-jobi GN=psbC PE=3 SV=1
elm_00024	162	3	6	9.5	6.3	28.1	339	2162	0.1	1.1	1	1406	0	Whole genome shotgun sequence of line PN40024, scaffold_8.assembly12x (Fragment) OS=Vitis vinifera GN=GSVIVT01035408001 PE=4 SV=1
elm_00025	885	29	8	52.2	61.4	37.5	2111	1258	0.2	0.2	0.4	207	2e-39	Putative uncharacterized protein OS=Vitis vinifera GN=VITISV_002825 PE=4 SV=1
elm_00026	439	14	2	25.9	29.6	9.4	877	1787	0.1	0.6	0.7	1263	4e-83	Predicted protein OS=Populus trichocarpa GN=POPTRDRAFT_825509 PE=4 SV=1
elm_00027	872	26	15	51.4	55	70.4	1676	1394	0	0.3	0.1	1001	1e-168	Oxygen evolving enhancer protein 1 OS=Bruguiera gymnorhiza GN=psbO PE=2 SV=1
elm_00028	145	7	1	8.5	14.8	4.7	462	920	0.4	0.1	0.3	534	2e-54	Photosystem I reaction center subunit V, chloroplast, putative OS=Ricinus communis GN=RCOM_0302140 PE=4 SV=1
elm_00029	145	4	1	8.5	8.5	4.7	351	1537	0	0.1	0.1	1217	0	Glyceraldehyde 3-phosphate dehydrogenase, putative OS=Ricinus communis GN=RCOM_1443660 PE=3 SV=1
elm_00030	998	41	22	58.8	86.8	103.2	1670	1317	1.2	1.2	0.1	996	4e-134	Light-harvesting complex II protein Lhcb5 OS=Populus trichocarpa GN=Lhcb5 PE=2 SV=1
elm_00031	376	12	2	22.2	25.4	9.4	675	1386	0	0.4	0.5	998	2e-133	Carbonic anhydrase OS=Pachysandra terminalis PE=2 SV=1
elm_00032	101	6	17	6	12.7	79.7	427	769	0.6	11.8	3.9	229	3e-24	Putative uncharacterized protein OS=Glycine max PE=4 SV=1
elm_00033	192	8	1	11.3	16.9	4.7	339	731	0.2	0.2	0.4	353	4e-23	Putative uncharacterized protein OS=Vitis vinifera GN=VITISV_037530 PE=4 SV=1
elm_00034	128	5	5	7.5	10.6	23.5	341	1733	0.1	1	0.3	1243	3e-150	Thiazole biosynthetic enzyme, chloroplastic OS=Citrus sinensis GN=THI1 PE=2 SV=1
elm_00035	219	10	3	12.9	21.2	14.1	453	715	0.4	0	0.1	365	5e-23	Putative uncharacterized protein OS=Ricinus communis GN=RCOM_1045940 PE=4 SV=1
elm_00036	930	3	6	54.8	6.3	28.1	1232	839	7	0.7	1	661	1e-103	Chlorophyll a-b binding protein 21, chloroplastic OS=Nicotiana tabacum GN=CAB21 PE=2 SV=1
elm_00037	230	9	4	13.6	19	18.8	417	863	0.2	0.1	0	380	1e-38	Whole genome shotgun sequence of line PN40024, scaffold_154.assembly12x (Fragment) OS=Vitis vinifera GN=GSVIVT01001299001 PE=4 SV=1
elm_00038	130	8	2	7.7	16.9	9.4	330	1039	0.8	0	0.1	724	7e-90	Putative uncharacterized protein OS=Vitis vinifera GN=VITISV_036477 PE=4 SV=1
elm_00039	218	1	1	12.8	2.1	4.7	405	886	1.4	0.3	0.1	520	5e-57	50S ribosomal protein L18, chloroplastic OS=Arabidopsis thaliana GN=RPL18 PE=1 SV=1
elm_00040	253	7	4	14.9	14.8	18.8	375	864	0	0	0	389	2e-51	Putative uncharacterized protein OS=Glycine max PE=2 SV=1
elm_00042	142	13	1	8.4	27.5	4.7	340	1116	2.7	0.1	1	773	1e-80	Whole genome shotgun sequence of line PN40024, scaffold_904.assembly12x (Fragment) OS=Vitis vinifera GN=GSVIVT01002809001 PE=4 SV=1
elm_00043	108	3	4	6.4	6.3	18.8	303	1868	0	0.7	0.4	1523	0	ATP synthase subunit alpha, mitochondrial OS=Oenothera biennis GN=ATPA PE=3 SV=1
elm_00044	1048	18	3	61.8	38.1	14.1	1603	1552	1.1	2.5	0.7	568	7e-93	Cytochrome b6 OS=Eucalyptus globulus subsp. globulus GN=petB PE=3 SV=1
elm_00047	160	9	3	9.4	19	14.1	338	1331	0.7	0.1	0	536	7e-99	Predicted protein OS=Populus trichocarpa GN=POPTRDRAFT_813651 PE=2 SV=1
elm_00048	625	16	8	36.8	33.9	37.5	1141	1732	0	0	0	1436	0	Whole genome shotgun sequence of line PN40024, scaffold_4.assembly12x (Fragment) OS=Vitis vinifera GN=GSVIVT01024910001 PE=4 SV=1
elm_00051	183	5	3	10.8	10.6	14.1	329	1183	0	0	0	886	1e-121	Putative uncharacterized protein OS=Populus trichocarpa x Populus deltoides PE=2 SV=1
elm_00053	125	8	1	7.4	16.9	4.7	358	1358	0.9	0.1	0.4	815	3e-118	Chlorophyll a-b binding protein 7, chloroplastic OS=Solanum lycopersicum GN=CAB7 PE=3 SV=1
elm_00055	83	2	5	4.9	4.2	23.5	313	1096	0	1.6	1	836	3e-115	Cytosolic ascorbate peroxidase OS=Fragaria ananassa GN=APX-c PE=2 SV=1
elm_00057	116	8	1	6.8	16.9	4.7	272	1239	1	0	0.4	674	1e-85	Photosystem I reaction center subunit III, chloroplast, putative OS=Ricinus communis GN=RCOM_1426230 PE=4 SV=1
elm_00058	675	32	23	39.8	67.7	107.9	1747	1198	1.6	3.6	0.6	797	2e-139	Chlorophyll a-b binding protein 151, chloroplastic OS=Gossypium hirsutum GN=CAB-151 PE=2 SV=2
elm_00060	126	1	1	7.4	2.1	4.7	303	1159	0.5	0.1	0.1	726	5e-121	Putative uncharacterized protein OS=Glycine max PE=2 SV=1
elm_00062	265	20	6	15.6	42.3	28.1	980	2188	3.1	0.4	0.2	294	4e-39	Putative uncharacterized protein OS=Vitis vinifera GN=VITISV_002825 PE=4 SV=1
elm_00064	123	7	3	7.2	14.8	14.1	275	1239	0.6	0.2	0	746	3e-128	Chlorophyll A/B binding protein, putative OS=Ricinus communis GN=RCOM_0333020 PE=4 SV=1
elm_00066	294	3	2	17.3	6.3	9.4	570	2643	0.9	0.2	0	2165	2e-130	Predicted protein OS=Populus trichocarpa GN=POPTRDRAFT_825509 PE=4 SV=1
elm_00068	636	78	21	37.5	165.1	98.5	2398	2803	22.9	3.1	1.1	395	7e-66	Putative uncharacterized protein rps12 OS=Phalaenopsis aphrodite subsp. formosana GN=rps12 PE=4 SV=1
elm_00069	83	4	5	4.9	8.5	23.5	255	1861	0.2	1.6	0.5	1190	0	Fructose-bisphosphate aldolase OS=Ricinus communis GN=RCOM_0291680 PE=3 SV=1
elm_00070	465	7	2	27.4	14.8	9.4	855	2149	0.7	0.7	0.1	1337	0	Photosystem I P700 chlorophyll a apoprotein (Fragment) OS=Ranunculus macranthus GN=psaB PE=3 SV=1
elm_00074	80	7	6	4.7	14.8	28.1	282	937	1.3	2.4	0.3	556	5e-46	Putative uncharacterized protein OS=Populus trichocarpa x Populus deltoides PE=2 SV=1
elm_00076	256	3	1	15.1	6.3	4.7	467	660	0.7	0.5	0	419	7e-58	Chloroplast photosystem II PsbR OS=Prosopsis juliflora GN=PsbR PE=2 SV=1
elm_00077	108	2	2	6.4	4.2	9.4	242	1605	0.1	0.1	0.1	1495	3e-88	Whole genome shotgun sequence of line PN40024, scaffold_66.assembly12x (Fragment) OS=Vitis vinifera GN=GSVIVT01032348001 PE=4 SV=1
elm_00079	65	10	1	3.8	21.2	4.7	285	2099	3.7	0	0.7	263	7e-40	Putative uncharacterized protein orf111-b OS=Zea mays GN=orf111-b PE=4 SV=1
elm_00081	101	2	2	6	4.2	9.4	248	1101	0.1	0.1	0.1	791	1e-130	Whole genome shotgun sequence of line PN40024, scaffold_36.assembly12x (Fragment) OS=Vitis vinifera GN=GSVIVT01023471001 PE=4 SV=1
elm_00082	162	6	2	9.5	12.7	9.4	266	921	0.1	0	0	543	3e-83	Putative uncharacterized protein OS=Vitis vinifera GN=VITISV_038357 PE=3 SV=1
elm_00083	138	5	3	8.1	10.6	14.1	243	1218	0.1	0.2	0	869	3e-146	Lactoylglutathione lyase OS=Gossypium hirsutum PE=2 SV=1
elm_00084	357	4	4	21	8.5	18.8	777	2954	1	0	0.3	2295	0	Lipoxygenase OS=Corylus avellana GN=lox PE=3 SV=1
elm_00085	118	3	2	7	6.3	9.4	300	776	0	0	0	379	9e-27	Predicted protein OS=Populus trichocarpa GN=POPTRDRAFT_714062 PE=4 SV=1
elm_00086	116	3	4	6.8	6.3	18.8	254	1407	0	0.6	0.4	1167	1e-180	Whole genome shotgun sequence of line PN40024, scaffold_23.assembly12x (Fragment) OS=Vitis vinifera GN=GSVIVT01018772001 PE=4 SV=1
elm_00087	164	8	3	9.7	16.9	14.1	299	927	0.4	0.1	0	509	3e-62	Predicted protein OS=Populus trichocarpa GN=POPTRDRAFT_715775 PE=2 SV=1
elm_00088	116	3	1	6.8	6.3	4.7	243	1174	0	0	0	694	3e-43	Predicted protein OS=Populus trichocarpa GN=POPTRDRAFT_825509 PE=4 SV=1
elm_00089	162	1	3	9.5	2.1	14.1	253	1713	0.9	0.1	0.7	1352	0	Tubulin alpha chain OS=Prunus dulcis GN=TUBA PE=2 SV=1
elm_00090	101	13	6	6	27.5	28.1	235	790	4	1.9	0	543	3e-25	Photosystem I reaction center subunit IV B, chloroplastic OS=Nicotiana sylvestris GN=PSAEB PE=1 SV=1
elm_00091	134	3	2	7.9	6.3	9.4	244	1001	0	0	0	575	8e-81	Os03g0758800 protein OS=Oryza sativa subsp. japonica GN=OSJNBa0040E01.1 PE=2 SV=1
elm_00093	107	6	1	6.3	12.7	4.7	235	1674	0.5	0	0.2	1109	0	(S)-2-hydroxy-acid oxidase, putative OS=Ricinus communis GN=RCOM_0631490 PE=4 SV=1
elm_00094	79	1	4	4.7	2.1	18.8	268	1046	0.2	1.1	1.1	580	4e-83	Peptidyl-prolyl cis-trans isomerase OS=Citrus sinensis GN=CYP PE=2 SV=1
elm_00095	429	13	16	25.3	27.5	75	846	1479	0	2.9	1.6	1007	8e-161	Galactinol synthase 1 OS=Populus trichocarpa GN=GOLS1 PE=2 SV=1
elm_00096	101	4	1	6	8.5	4.7	216	1571	0.1	0	0.1	1130	1e-160	ATP synthase gamma chain OS=Ricinus communis GN=RCOM_0904560 PE=3 SV=1
elm_00097	113	6	1	6.7	12.7	4.7	268	1107	0.4	0	0.2	576	2e-86	Ycf4 OS=Jatropha curcas GN=ycf4 PE=3 SV=1
elm_00098	100	1	1	5.9	2.1	4.7	234	914	0.3	0	0.1	551	1e-53	Whole genome shotgun sequence of line PN40024, scaffold_14.assembly12x (Fragment) OS=Vitis vinifera GN=GSVIVT01014360001 PE=4 SV=1
elm_00102	118	3	3	7	6.3	14.1	306	787	0	0.3	0.2	621	5e-74	Photosystem I reaction center subunit XI, chloroplast, putative OS=Ricinus communis GN=RCOM_1628230 PE=4 SV=1
elm_00103	91	9	3	5.4	19	14.1	250	1107	2.1	0.4	0	794	1e-107	Chlorophyll a-b binding protein 7, chloroplastic OS=Solanum lycopersicum GN=CAB7 PE=3 SV=1
elm_00105	130	4	1	7.7	8.5	4.7	280	966	0	0.1	0.1	497	1e-93	Photosystem I P700 chlorophyll a apoprotein A2 OS=Triticum aestivum GN=psaB PE=3 SV=1
elm_00106	85	3	1	5	6.3	4.7	214	1611	0	0	0	989	6e-150	Whole genome shotgun sequence of line PN40024, scaffold_16.assembly12x OS=Vitis vinifera GN=GSVIVT01015078001 PE=3 SV=1
elm_00107	1003	12	6	59.1	25.4	28.1	1677	1062	2.5	0.9	0	635	2e-88	Auxin-binding protein ABP19a OS=Prunus persica GN=ABP19A PE=3 SV=1
elm_00108	3418	60	26	201.4	127	122	7040	1336	3.2	1.7	0	797	3e-144	Putative uncharacterized protein OS=Populus trichocarpa x Populus deltoides PE=2 SV=1
elm_00110	104	3	1	6.1	6.3	4.7	212	2106	0	0	0	824	5e-148	50S ribosomal protein L2, chloroplastic OS=Morus indica GN=rpl2-A PE=3 SV=1
elm_00111	530	43	5	31.2	91	23.5	1001	1093	7.4	0.1	2.5	786	8e-82	Whole genome shotgun sequence of line PN40024, scaffold_904.assembly12x (Fragment) OS=Vitis vinifera GN=GSVIVT01002809001 PE=4 SV=1
elm_00113	390	24	14	23	50.8	65.7	833	1139	2.5	2.4	0.1	910	5e-137	Putative uncharacterized protein OS=Vitis vinifera GN=VITISV_010727 PE=4 SV=1
elm_00114	512	9	2	30.2	19	9.4	788	3449	0.5	0.9	0.2	628	0	Acetyl-coenzyme A carboxylase carboxyl transferase subunit beta, chloroplastic OS=Morus indica GN=accD PE=3 SV=1
elm_00115	6012	116	64	354.3	245.5	300.2	13074	1119	3.8	0.4	0.4	233	2e-35	ORF124 OS=Pinus koraiensis PE=4 SV=1
elm_00118	3554	44	14	209.5	93.1	65.7	6851	894	8.2	6.2	0.3	419	2e-57	Chloroplast photosystem II PsbR OS=Prosopsis juliflora GN=PsbR PE=2 SV=1
elm_00119	318	11	3	18.7	23.3	14.1	609	1299	0.1	0.1	0.1	791	2e-110	Putative uncharacterized protein OS=Populus trichocarpa GN=POPTRDRAFT_818640 PE=2 SV=1
elm_00121	79	6	1	4.7	12.7	4.7	216	994	0.9	0	0.2	410	1e-71	Histone H3.3 OS=Vitis vinifera PE=2 SV=3
elm_00123	60	2	1	3.5	4.2	4.7	211	1254	0	0	0	911	4e-150	Lipoxygenase OS=Adelostemma gracillimum GN=Lox PE=2 SV=1
elm_00125	183	10	12	10.8	21.2	56.3	501	705	0.8	4.3	1.1	486	4e-54	Plastocyanin A, chloroplast, putative OS=Ricinus communis GN=RCOM_1599580 PE=4 SV=1
elm_00126	89	4	2	5.2	8.5	9.4	220	1274	0.2	0.1	0	1153	8e-171	Photosystem II CP47 chlorophyll apoprotein OS=Vitis vinifera GN=psbB PE=3 SV=1
elm_00127	128	15	7	7.5	31.7	32.8	744	576	4.2	2.1	0	408	7e-50	Putative uncharacterized protein OS=Zea mays PE=2 SV=1
elm_00128	479	12	2	28.2	25.4	9.4	918	1203	0	0.8	0.5	755	2e-132	Chlorophyll A/B binding protein, putative OS=Ricinus communis GN=RCOM_1471590 PE=4 SV=1
elm_00130	675	32	20	39.8	67.7	93.8	2549	977	1.6	2.4	0.3	426	9e-63	Putative uncharacterized protein OS=Zea mays PE=2 SV=1
elm_00131	86	1	1	5.1	2.1	4.7	202	1191	0.2	0	0.1	739	2e-97	Cytochrome b6-f complex iron-sulfur subunit OS=Glycine max PE=2 SV=1
elm_00132	753	8	13	44.4	16.9	61	1291	1154	2.2	0.3	1.8	887	4e-117	Chlorophyll A/B binding protein, putative OS=Ricinus communis GN=RCOM_1211480 PE=4 SV=1
elm_00135	234	3	4	13.8	6.3	18.8	470	2108	0.5	0.1	0.4	719	3e-126	Apocytochrome f OS=Cucumis sativus GN=petA PE=3 SV=1
elm_00136	2170	76	12	127.9	160.8	56.3	5024	3773	0.8	2.3	3.2	365	5e-58	Putative uncharacterized protein orf138b OS=Nicotiana tabacum GN=orf138c PE=4 SV=1
elm_00139	503	7	2	29.6	14.8	9.4	1114	581	0.9	0.9	0.1	530	1e-57	Chlorophyll a-b binding protein 2, chloroplastic OS=Oryza sativa subsp. japonica GN=CAB2R PE=2 SV=2
elm_00140	334	25	2	19.7	52.9	9.4	588	1549	3.8	0.3	2	554	5e-91	ATP synthase subunit b, chloroplastic OS=Morus indica GN=atpF PE=3 SV=1
elm_00142	191	5	1	11.3	10.6	4.7	430	391	0	0.2	0.1	236	1e-30	Putative uncharacterized protein orf138b OS=Nicotiana tabacum GN=orf138c PE=4 SV=1
elm_00144	2986	46	3	176	97.4	14.1	4711	856	4.2	11.6	4.1	296	7e-55	Chlorophyll a-b binding protein 2, chloroplastic OS=Oryza sativa subsp. japonica GN=CAB2R PE=2 SV=2
elm_00145	151	2	1	8.9	4.2	4.7	241	733	0.3	0.1	0	405	2e-22	60S acidic ribosomal protein P1, putative OS=Ricinus communis GN=RCOM_1339620 PE=4 SV=1
elm_00149	121	5	6	7.1	10.6	28.1	283	650	0.1	1.6	0.6	466	5e-52	Ribulose bisphosphate carboxylase small chain OS=Corchorus olitorius PE=2 SV=1
elm_00154	591	4	2	34.8	8.5	9.4	1146	1047	2.9	1.2	0	455	3e-57	Ribulose bisphosphate carboxylase small chain, chloroplastic OS=Malus sp. GN=RBCS PE=2 SV=1
elm_00155	57	4	3	3.4	8.5	14.1	186	1276	0.5	0.9	0.1	776	3e-120	Putative uncharacterized protein OS=Populus trichocarpa x Populus deltoides PE=2 SV=1
elm_00156	178	3	4	10.5	6.3	18.8	321	839	0.2	0.2	0.4	389	2e-51	Putative uncharacterized protein OS=Glycine max PE=2 SV=1
elm_00161	296	2	2	17.4	4.2	9.4	446	717	1.5	0.2	0.1	568	1e-75	Auxin-binding protein ABP19a OS=Prunus persica GN=ABP19A PE=3 SV=1
elm_00163	208	2	1	12.3	4.2	4.7	448	533	0.7	0.3	0	197	4e-23	Putative uncharacterized protein OS=Glycine max PE=4 SV=1
elm_00164	77	1	1	4.5	2.1	4.7	169	1567	0.2	0	0.1	1143	2e-174	Putative uncharacterized protein OS=Populus trichocarpa PE=2 SV=1
elm_00167	97	1	1	5.7	2.1	4.7	180	928	0.3	0	0.1	548	2e-60	Whole genome shotgun sequence of line PN40024, scaffold_1.assembly12x (Fragment) OS=Vitis vinifera GN=GSVIVT01010012001 PE=4 SV=1
elm_00171	1424	12	12	83.9	25.4	56.3	2341	1659	5.7	0.5	0.8	185	2e-27	Photosystem II reaction center protein K OS=Eucalyptus globulus subsp. globulus GN=psbK PE=3 SV=1
elm_00172	306	4	5	18	8.5	23.5	793	1292	0.6	0.1	0.5	278	2e-30	Putative uncharacterized protein orf121-a-ct OS=Zea mays GN=orf121-a-ct PE=4 SV=1
elm_00174	63	6	1	3.7	12.7	4.7	171	868	1.3	0	0.2	615	1e-58	Putative uncharacterized protein OS=Medicago truncatula PE=2 SV=1
elm_00176	100	1	3	5.9	2.1	14.1	178	1572	0.3	0.4	0.7	218	2e-55	Predicted protein OS=Populus trichocarpa GN=POPTRDRAFT_588640 PE=3 SV=1
elm_00177	50	1	1	2.9	2.1	4.7	174	1547	0	0	0.1	1225	0	Ubiquitin OS=Pisum sativum GN=PUB4 PE=4 SV=1
elm_00182	47	4	1	2.8	8.5	4.7	169	1087	0.7	0.1	0.1	678	1e-56	Predicted protein OS=Populus trichocarpa GN=POPTRDRAFT_664200 PE=4 SV=1
elm_00188	580	23	21	34.2	48.7	98.5	1304	962	0.5	3.6	1.1	542	1e-64	Ribulose bisphosphate carboxylase small chain OS=Corchorus olitorius PE=2 SV=1
elm_00190	938	20	3	55.3	42.3	14.1	1714	632	0.3	2	0.9	296	6e-61	Chlorophyll a-b binding protein 2, chloroplastic OS=Oryza sativa subsp. japonica GN=CAB2R PE=2 SV=2
elm_00193	101	2	1	6	4.2	4.7	169	785	0.1	0	0	335	3e-46	Predicted protein OS=Populus trichocarpa GN=POPTRDRAFT_664200 PE=4 SV=1
elm_00194	55	2	1	3.2	4.2	4.7	168	1344	0	0	0	620	8e-50	Predicted protein (Fragment) OS=Populus trichocarpa GN=POPTRDRAFT_195915 PE=4 SV=1
elm_00195	207	11	1	12.2	23.3	4.7	388	2896	0.8	0.3	0.8	2495	0	Lipoxygenase OS=Camellia sinensis GN=lox3 PE=2 SV=1
elm_00196	84	6	1	5	12.7	4.7	179	831	0.8	0	0.2	509	2e-51	Putative uncharacterized protein OS=Ricinus communis GN=RCOM_1347390 PE=4 SV=1
elm_00199	72	2	3	4.2	4.2	14.1	156	1468	0	0.6	0.4	1142	0	Putative uncharacterized protein OS=Populus trichocarpa x Populus deltoides PE=2 SV=1
elm_00202	72	3	2	4.2	6.3	9.4	155	934	0.1	0.2	0	698	6e-61	Predicted protein OS=Populus trichocarpa GN=POPTRDRAFT_715775 PE=2 SV=1
elm_00203	35	1	1	2.1	2.1	4.7	186	937	0	0.1	0.1	270	3e-27	ORF124 OS=Pinus koraiensis PE=4 SV=1
elm_00204	347	7	1	20.5	14.8	4.7	1348	500	0.2	0.8	0.3	232	2e-31	Photosystem II 10 kDa polypeptide, chloroplastic OS=Solanum tuberosum GN=PSBR PE=2 SV=1
elm_00215	43	2	2	2.5	4.2	9.4	142	2081	0.1	0.5	0.1	988	2e-132	Arginase OS=Malus hupehensis PE=2 SV=1
elm_00217	86	2	2	5.1	4.2	9.4	187	787	0	0.1	0.1	459	9e-40	Non-specific lipid-transfer protein 1 OS=Morus nigra PE=1 SV=1
elm_00218	52	2	1	3.1	4.2	4.7	149	1315	0	0	0	755	1e-118	Tonoplast intrinsic protein 1;1 OS=Mimosa pudica GN=tip1;1 PE=2 SV=1
elm_00220	960	19	23	56.6	40.2	107.9	2154	682	0.5	1.7	2.2	554	3e-90	Chlorophyll a-b binding protein 1, chloroplastic OS=Sinapis alba GN=CAB1 PE=3 SV=1
elm_00221	64	1	1	3.8	2.1	4.7	143	2825	0.1	0	0.1	1331	0	Vacuolar proton-inorganic pyrophosphatase OS=Pyrus communis GN=PVP3 PE=2 SV=1
elm_00222	78	2	2	4.6	4.2	9.4	146	961	0	0.2	0.1	404	7e-41	Histone H2A.6 OS=Arabidopsis thaliana GN=RAT5 PE=1 SV=1
elm_00223	46	2	1	2.7	4.2	4.7	140	1120	0.1	0.1	0	856	4e-143	Putative uncharacterized protein OS=Vitis vinifera GN=VITISV_021173 PE=4 SV=1
elm_00224	222	8	11	13.1	16.9	51.6	550	397	0.1	2.9	1.3	224	1e-31	Chlorophyll a-b binding protein 1, chloroplastic OS=Sinapis alba GN=CAB1 PE=3 SV=1
elm_00225	1203	4	2	70.9	8.5	9.4	1782	709	9	3.9	0	628	1e-79	Chlorophyll a-b binding protein 2, chloroplastic OS=Oryza sativa subsp. japonica GN=CAB2R PE=2 SV=2
elm_00229	99	2	2	5.8	4.2	9.4	159	799	0	0.1	0.1	410	1e-44	Putative uncharacterized protein OS=Glycine max PE=4 SV=1
elm_00230	232	4	1	13.7	8.5	4.7	452	1603	0.2	0.4	0.1	467	4e-83	30S ribosomal protein S7 OS=Glycine max PE=2 SV=1
elm_00234	54	1	2	3.2	2.1	9.4	137	903	0	0.4	0.3	563	1e-51	30S ribosomal protein 3, chloroplastic OS=Spinacia oleracea GN=PSRP3 PE=1 SV=1
elm_00236	54	3	3	3.2	6.3	14.1	143	1562	0.2	0.9	0.2	1237	9e-155	Cysteine synthase OS=Ricinus communis GN=RCOM_0723350 PE=3 SV=1
elm_00238	32	2	1	1.9	4.2	4.7	133	2193	0.2	0.1	0	1949	0	Heat shock protein, putative OS=Ricinus communis GN=RCOM_1248100 PE=3 SV=1
elm_00240	44	1	1	2.6	2.1	4.7	129	1335	0	0.1	0.1	1073	0	Fructose-bisphosphate aldolase OS=Populus trichocarpa GN=POPTRDRAFT_708143 PE=2 SV=1
elm_00241	274	11	5	16.1	23.3	23.5	528	694	0.3	0.1	0	179	1e-46	Putative uncharacterized protein OS=Medicago truncatula PE=4 SV=1
elm_00242	62	2	4	3.7	4.2	18.8	151	881	0	1.4	0.7	452	2e-40	Histone H2A OS=Euphorbia esula PE=2 SV=1
elm_00250	29	1	1	1.7	2.1	4.7	144	1653	0	0.2	0.1	1146	2e-173	Putative uncharacterized protein OS=Populus trichocarpa PE=2 SV=1
elm_00257	3151	40	2	185.7	84.7	9.4	5302	805	6.9	13.6	4	200	2e-50	Putative uncharacterized protein orf138b OS=Nicotiana tabacum GN=orf138c PE=4 SV=1
elm_00259	85	5	3	5	10.6	14.1	132	618	0.5	0.5	0	515	8e-43	Whole genome shotgun sequence of line PN40024, scaffold_8.assembly12x OS=Vitis vinifera GN=GSVIVT01035991001 PE=4 SV=1
elm_00263	249	6	3	14.7	12.7	14.1	525	1047	0	0	0	775	8e-86	Photosystem I reaction center subunit XI, chloroplastic OS=Cucumis sativus GN=PSAL PE=2 SV=1
elm_00268	35	7	1	2.1	14.8	4.7	122	896	3.2	0.1	0.3	194	1e-40	Uncharacterized protein ORF91 OS=Phalaenopsis aphrodite subsp. formosana PE=4 SV=1
elm_00269	46	3	4	2.7	6.3	18.8	124	1151	0.3	1.8	0.4	632	6e-73	Predicted protein OS=Populus trichocarpa GN=POPTRDRAFT_835469 PE=4 SV=1
elm_00270	43	1	1	2.5	2.1	4.7	123	1454	0	0.1	0.1	1292	1e-91	Whole genome shotgun sequence of line PN40024, scaffold_66.assembly12x (Fragment) OS=Vitis vinifera GN=GSVIVT01032348001 PE=4 SV=1
elm_00272	78	2	1	4.6	4.2	4.7	151	1169	0	0	0	413	1e-88	ATP synthase subunit beta, chloroplastic OS=Morus indica GN=atpB PE=3 SV=1
elm_00274	61	1	1	3.6	2.1	4.7	122	966	0.1	0	0.1	524	8e-79	Ribulose-phosphate 3-epimerase, chloroplastic (Fragment) OS=Solanum tuberosum PE=1 SV=1
elm_00279	231	3	5	13.6	6.3	23.5	464	545	0.5	0.3	0.7	367	8e-58	Putative uncharacterized protein OS=Populus trichocarpa x Populus deltoides PE=2 SV=1
elm_00282	208	4	1	12.3	8.5	4.7	393	1608	0.1	0.3	0.1	1190	0	Fructose-bisphosphate aldolase OS=Hevea brasiliensis PE=2 SV=1
elm_00284	83	3	1	4.9	6.3	4.7	145	1283	0	0	0	932	4e-65	Predicted protein OS=Populus trichocarpa GN=POPTRDRAFT_819088 PE=4 SV=1
elm_00286	41	2	1	2.4	4.2	4.7	113	1109	0.1	0.1	0	878	9e-166	Photosystem II D2 protein OS=Nicotiana tabacum GN=psbD PE=3 SV=1
elm_00289	38	16	1	2.2	33.9	4.7	149	725	11.3	0.1	1.4	374	3e-36	Putative uncharacterized protein OS=Ricinus communis GN=RCOM_1433630 PE=4 SV=1
elm_00291	668	9	4	39.4	19	18.8	1024	736	1.3	0.6	0	347	5e-31	Non-specific lipid-transfer protein OS=Fragaria ananassa GN=LTP6 PE=3 SV=1
elm_00292	109	31	9	6.4	65.6	42.2	760	814	17.7	3.9	0.3	248	1e-49	Uncharacterized protein ORF91 OS=Phalaenopsis aphrodite subsp. formosana PE=4 SV=1
[truncated: 113 more rows]
