# Supplementary material for: An elm EST database for identifying leaf beetle egg-induced defense genes
Source: BMC Genomics. 2012 Jun 15;13:242. doi: 10.1186/1471-2164-13-242 (PMC3439254; doi:10.1186/1471-2164-13-242)
Supplement: Additional file 8 — Excel file of the library comparisons F vs EF vs MeJA of GO category “defense response”, sorted by R stat. [file 1471-2164-13-242-S8.xls]

## Sheet: EF and MeJA vs F
				list sorted after Rstat
UniTrans	EF	MeJA	EF pp10000	MeJA pp10000	# of ESTs	Length	Rstat	Longest ORF	Top UP E-value	Top Uniprot Description
elm_00112	11	8	57.3	11.3	216	1997	2.6	1798	1e-66	Putative uncharacterized protein OS=Vitis vinifera GN=VITISV_003896 PE=4 SV=1
elm_01262	5	1	26	1.4	29	997	2.3	560	3e-97	Lactoylglutathione lyase, putative OS=Ricinus communis GN=RCOM_0473450 PE=4 SV=1
elm_00059	5	3	26	4.2	264	1195	1.4	614	3e-86	Whole genome shotgun sequence of line PN40024, scaffold_16.assembly12x (Fragment) OS=Vitis vinifera GN=GSVIVT01015310001 PE=3 SV=1
elm_04223	4	2	20.8	2.8	8	381	1.2	380	4e-38	Putative uncharacterized protein OS=Medicago truncatula PE=2 SV=1
elm_01056	3	1	15.6	1.4	34	745	1.1	362	2e-45	Whole genome shotgun sequence of line PN40024, scaffold_21.assembly12x (Fragment) OS=Vitis vinifera GN=GSVIVT01018352001 PE=3 SV=1
elm_01210	3	1	15.6	1.4	33	783	1.1	361	2e-37	Putative uncharacterized protein OS=Ricinus communis GN=RCOM_1143570 PE=4 SV=1
elm_01450	3	1	15.6	1.4	25	677	1.1	556	1e-76	T25K16.17 OS=Arabidopsis thaliana GN=At1g01180 PE=4 SV=1
elm_00266	5	6	26	8.5	130	1377	0.7	503	5e-143	Triosephosphate isomerase, chloroplastic OS=Fragaria ananassa GN=TPI PE=2 SV=1
elm_00354	2	1	10.4	1.4	100	999	0.6	670	4e-93	Ribosomal protein L19 OS=Glycine max PE=2 SV=1
elm_00517	2	1	10.4	1.4	68	1087	0.6	788	3e-119	Putative uncharacterized protein OS=Glycine max PE=2 SV=1
elm_00730	2	1	10.4	1.4	51	584	0.6	182	2e-35	Ribosomal protein S8 (Fragment) OS=Glycine max PE=2 SV=1
elm_00917	2	1	10.4	1.4	39	1206	0.6	698	1e-112	Early-responsive to dehydration 4 OS=Brassica campestris PE=2 SV=1
elm_01493	2	1	10.4	1.4	25	649	0.6	532	6e-67	Ribulose bisphosphate carboxylase large chain OS=Cremastra appendiculata GN=rbcL PE=3 SV=1
elm_03525	2	1	10.4	1.4	10	488	0.6	477	1e-38	Putative uncharacterized protein OS=Ricinus communis GN=RCOM_0341930 PE=4 SV=1
elm_00122	4	5	20.8	7.1	221	2392	0.5	1607	0	Photosystem I P700 chlorophyll a apoprotein A2 OS=Buxus microphylla GN=psaB PE=3 SV=1
elm_01292	4	5	20.8	7.1	33	458	0.5	372	8e-57	Lipoxygenase OS=Populus trichocarpa GN=POPTRDRAFT_782901 PE=3 SV=1
elm_00133	2	2	10.4	2.8	286	2041	0.3	305	4e-55	NAD(P)H-quinone oxidoreductase subunit 6, chloroplastic OS=Guizotia abyssinica GN=ndhG PE=3 SV=1
elm_00137	2	16	10.4	22.6	196	1639	0.3	1022	2e-163	Predicted protein OS=Populus trichocarpa GN=POPTRDRAFT_552033 PE=3 SV=1
elm_00390	2	2	10.4	2.8	99	745	0.3	287	2e-66	40S ribosomal protein S15a-1 OS=Arabidopsis thaliana GN=RPS15AA PE=2 SV=2
elm_00752	2	2	10.4	2.8	53	1158	0.3	908	9e-139	Predicted protein OS=Populus trichocarpa GN=POPTRDRAFT_551702 PE=4 SV=1
elm_00262	1	1	5.2	1.4	122	1070	0.2	449	4e-80	Calmodulin OS=Lilium longiflorum PE=2 SV=2
elm_00327	2	3	10.4	4.2	102	1247	0.2	1166	9e-166	Predicted protein (Fragment) OS=Populus trichocarpa GN=POPTRDRAFT_412234 PE=3 SV=1
elm_00483	1	1	5.2	1.4	92	673	0.2	474	2e-34	CCR protein OS=x Citrofortunella mitis PE=2 SV=1
elm_00498	1	1	5.2	1.4	71	840	0.2	605	4e-85	Whole genome shotgun sequence of line PN40024, scaffold_20.assembly12x (Fragment) OS=Vitis vinifera GN=GSVIVT01018039001 PE=4 SV=1
elm_00530	1	1	5.2	1.4	68	1177	0.2	898	3e-79	Ribonucleoprotein, chloroplast, putative OS=Ricinus communis GN=RCOM_1355620 PE=4 SV=1
elm_00618	1	1	5.2	1.4	63	711	0.2	626	5e-35	Predicted protein OS=Populus trichocarpa GN=POPTRDRAFT_1095368 PE=4 SV=1
elm_00675	1	1	5.2	1.4	64	1356	0.2	605	2e-77	NAD(P)H-quinone oxidoreductase subunit 1, chloroplastic OS=Vitis vinifera GN=ndhA PE=3 SV=1
elm_00689	1	1	5.2	1.4	60	1092	0.2	942	1e-113	Putative uncharacterized protein OS=Ricinus communis GN=RCOM_1398810 PE=4 SV=1
elm_00700	1	1	5.2	1.4	53	1174	0.2	874	1e-156	Inositol-3-phosphate synthase OS=Nicotiana paniculata GN=INPS1 PE=2 SV=1
elm_00886	1	1	5.2	1.4	40	1167	0.2	619	1e-121	Endosomal protein-like OS=Oryza sativa subsp. japonica GN=OJ1034_C08.4-1 PE=4 SV=1
elm_00927	1	1	5.2	1.4	39	575	0.2	550	2e-92	Polyubiquitin OS=Vicia faba PE=2 SV=1
elm_00977	1	1	5.2	1.4	37	792	0.2	522	1e-84	Ubiquitin carrier protein OS=Ricinus communis GN=RCOM_0149570 PE=3 SV=1
elm_01076	1	1	5.2	1.4	33	994	0.2	779	4e-134	Phospholipase C, putative OS=Ricinus communis GN=RCOM_0739740 PE=4 SV=1
elm_01172	2	3	10.4	4.2	31	1049	0.2	794	4e-153	Putative uncharacterized protein OS=Vitis vinifera GN=VITISV_027403 PE=3 SV=1
elm_01177	1	1	5.2	1.4	31	966	0.2	635	8e-81	Whole genome shotgun sequence of line PN40024, scaffold_40.assembly12x OS=Vitis vinifera GN=GSVIVT01025786001 PE=4 SV=1
elm_01260	1	1	5.2	1.4	30	553	0.2	307	1e-30	Retrotransposon protein OS=Oryza sativa subsp. indica PE=4 SV=1
elm_01302	1	1	5.2	1.4	28	758	0.2	457	3e-53	Whole genome shotgun sequence of line PN40024, scaffold_31.assembly12x (Fragment) OS=Vitis vinifera GN=GSVIVT01022249001 PE=4 SV=1
elm_01438	1	1	5.2	1.4	25	544	0.2	218	2e-30	Predicted protein OS=Populus trichocarpa GN=POPTRDRAFT_832961 PE=4 SV=1
elm_01489	1	1	5.2	1.4	24	739	0.2	622	7e-107	Peroxidase OS=Populus trichocarpa GN=PO1 PE=2 SV=1
elm_01541	1	1	5.2	1.4	23	984	0.2	805	1e-124	Whole genome shotgun sequence of line PN40024, scaffold_39.assembly12x (Fragment) OS=Vitis vinifera GN=GSVIVT01024261001 PE=4 SV=1
elm_01720	1	1	5.2	1.4	20	714	0.2	492	8e-74	Putative uncharacterized protein OS=Zea mays PE=2 SV=1
elm_01822	1	1	5.2	1.4	19	945	0.2	692	1e-57	Predicted protein OS=Populus trichocarpa GN=POPTRDRAFT_1107312 PE=4 SV=1
elm_01920	1	1	5.2	1.4	18	868	0.2	564	2e-80	T5E21.14/T5E21.14 OS=Arabidopsis thaliana GN=At1g14670 PE=2 SV=1
elm_01980	1	1	5.2	1.4	18	378	0.2	361	7e-24	Bax inhibitor OS=Solanum lycopersicum GN=BI-1 PE=2 SV=1
elm_01989	1	1	5.2	1.4	18	734	0.2	497	7e-46	Putative uncharacterized protein OS=Glycine max PE=2 SV=1
elm_02186	1	1	5.2	1.4	16	274	0.2	235	2e-26	Chlorophyll a-b binding protein 1, chloroplastic OS=Sinapis alba GN=CAB1 PE=3 SV=1
elm_02530	1	1	5.2	1.4	13	472	0.2	460	5e-75	2-cys peroxiredoxin OS=Populus trichocarpa GN=PtrcPrx2cysB PE=2 SV=1
elm_02671	1	1	5.2	1.4	13	442	0.2	312	1e-46	Putative uncharacterized protein OS=Medicago truncatula PE=2 SV=1
elm_02712	1	1	5.2	1.4	12	455	0.2	387	4e-27	Vacuolar-processing enzyme OS=Citrus sinensis PE=2 SV=1
elm_03081	1	1	5.2	1.4	11	610	0.2	604	2e-49	Predicted protein OS=Populus trichocarpa GN=POPTRDRAFT_561796 PE=4 SV=1
elm_04091	1	1	5.2	1.4	8	453	0.2	392	4e-50	DnaJ homolog protein OS=Salix gilgiana PE=2 SV=1
elm_04470	1	1	5.2	1.4	8	555	0.2	248	6e-34	Whole genome shotgun sequence of line PN40024, scaffold_28.assembly12x (Fragment) OS=Vitis vinifera GN=GSVIVT01020604001 PE=4 SV=1
elm_04643	1	1	5.2	1.4	7	469	0.2	279	3e-31	Putative uncharacterized protein OS=Cleome spinosa PE=4 SV=1
elm_05912	1	1	5.2	1.4	6	490	0.2	489	6e-40	ATP binding protein, putative OS=Ricinus communis GN=RCOM_1096480 PE=4 SV=1
elm_07467	1	1	5.2	1.4	6	305	0.2	201	6e-25	NAC domain protein (Fragment) OS=Glycine max GN=NAC32 PE=2 SV=1
elm_10695	1	1	5.2	1.4	3	308	0.2	297	3e-30	Whole genome shotgun sequence of line PN40024, scaffold_49.assembly12x (Fragment) OS=Vitis vinifera GN=GSVIVT01027891001 PE=4 SV=1
elm_19616	1	1	5.2	1.4	2	367	0.2	318	2e-35	Putative uncharacterized protein OS=Vitis vinifera GN=VITISV_022321 PE=4 SV=1
elm_00063	1	8	5.2	11.3	292	2461	0.1	2168	1e-72	Sieve element-occluding protein 3 OS=Medicago truncatula GN=SEO3 PE=2 SV=1
elm_00186	4	11	20.8	15.5	165	1510	0.1	1151	0	5-methyltetrahydropteroyltriglutamate--homocysteine methyltransferase, putative OS=Ricinus communis GN=RCOM_1321820 PE=3 SV=1
elm_00297	2	4	10.4	5.6	126	722	0.1	672	6e-57	Putative uncharacterized protein OS=Vitis vinifera GN=VITISV_035042 PE=4 SV=1
elm_00329	2	4	10.4	5.6	109	1614	0.1	860	0	S-adenosylmethionine synthetase OS=Ricinus communis GN=RCOM_1436370 PE=3 SV=1
elm_00419	1	7	5.2	9.9	86	1581	0.1	1532	0	Predicted protein OS=Populus trichocarpa GN=POPTRDRAFT_564455 PE=3 SV=1
elm_00505	1	7	5.2	9.9	71	1121	0.1	700	1e-58	Whole genome shotgun sequence of line PN40024, scaffold_0.assembly12x (Fragment) OS=Vitis vinifera GN=GSVIVT01008273001 PE=4 SV=1
elm_00150	2	7	10.4	9.9	188	1645	0	1181	0	S-adenosylmethionine synthetase 1 OS=Elaeagnus umbellata GN=SAMS1 PE=2 SV=1
elm_00170	3	12	15.6	16.9	188	986	0	935	2e-54	Lectin-B OS=Phytolacca americana PE=1 SV=1
elm_00211	1	3	5.2	4.2	260	541	0	260	7e-31	Whole genome shotgun sequence of line PN40024, scaffold_27.assembly12x OS=Vitis vinifera GN=GSVIVT01020484001 PE=4 SV=1
elm_00258	1	3	5.2	4.2	125	1377	0	1070	0	Serine hydroxymethyltransferase OS=Populus tremuloides GN=SHMT7 PE=2 SV=1
elm_00287	1	2	5.2	2.8	120	842	0	188	3e-36	Putative uncharacterized protein OS=Populus trichocarpa GN=Poptr_cp018 PE=4 SV=1
elm_00298	1	6	5.2	8.5	111	1844	0	1568	0	Heat shock protein, putative OS=Ricinus communis GN=RCOM_0464250 PE=3 SV=1
elm_00324	1	6	5.2	8.5	102	1641	0	1250	0	Glutamine synthetase OS=Populus trichocarpa GN=POPTRDRAFT_820914 PE=2 SV=1
elm_00337	3	11	15.6	15.5	101	1096	0	662	1e-94	Tonoplast intrinsic protein, putative OS=Ricinus communis GN=RCOM_0190360 PE=3 SV=1
elm_00343	1	4	5.2	5.6	97	915	0	651	1e-99	Protochlorophyllide reductase, chloroplastic OS=Pisum sativum GN=3PCR PE=1 SV=1
elm_00351	2	6	10.4	8.5	113	964	0	800	3e-144	Whole genome shotgun sequence of line PN40024, scaffold_36.assembly12x (Fragment) OS=Vitis vinifera GN=GSVIVT01023471001 PE=4 SV=1
elm_00377	1	2	5.2	2.8	92	1038	0	818	2e-64	Predicted protein OS=Populus trichocarpa GN=POPTRDRAFT_574466 PE=4 SV=1
elm_00381	1	3	5.2	4.2	91	1227	0	1046	1e-175	Transketolase, putative OS=Ricinus communis GN=RCOM_1611360 PE=4 SV=1
elm_00417	3	9	15.6	12.7	82	1215	0	1136	0	Whole genome shotgun sequence of line PN40024, scaffold_1.assembly12x (Fragment) OS=Vitis vinifera GN=GSVIVT01008848001 PE=3 SV=1
elm_00448	1	5	5.2	7.1	90	1337	0	1022	3e-164	Proton pyrophosphatase OS=Vigna radiata PE=2 SV=1
elm_00529	1	3	5.2	4.2	69	1521	0	1241	0	Whole genome shotgun sequence of line PN40024, scaffold_77.assembly12x (Fragment) OS=Vitis vinifera GN=GSVIVT01034940001 PE=4 SV=1
elm_00538	1	5	5.2	7.1	67	786	0	395	2e-32	Putative uncharacterized protein OS=Populus trichocarpa PE=2 SV=1
elm_00572	1	2	5.2	2.8	71	666	0	364	2e-51	Nucleoside diphosphate kinase B OS=Flaveria bidentis PE=2 SV=1
elm_00591	2	9	10.4	12.7	85	437	0	305	3e-26	Non-specific lipid-transfer protein OS=Populus trichocarpa x Populus deltoides PE=3 SV=1
elm_00611	1	2	5.2	2.8	93	626	0	449	2e-81	Calmodulin OS=Lilium longiflorum PE=2 SV=2
elm_00712	1	2	5.2	2.8	52	451	0	263	2e-43	Ribulose-1,5-bisphosphate carboxylase/oxygenase activase 2 (Fragment) OS=Gossypium hirsutum PE=2 SV=1
elm_00741	1	4	5.2	5.6	53	671	0	422	2e-75	60S ribosomal protein L23 OS=Arabidopsis thaliana GN=RPL23A PE=2 SV=3
elm_00761	1	5	5.2	7.1	50	725	0	667	4e-98	Catalase CAT1 OS=Manihot esculenta PE=2 SV=1
elm_00798	1	2	5.2	2.8	47	801	0	534	5e-75	Phosphoribulose kinase, putative OS=Ricinus communis GN=RCOM_1316960 PE=4 SV=1
elm_00804	1	5	5.2	7.1	48	1080	0	859	7e-132	Proteasome subunit alpha type OS=Ricinus communis GN=RCOM_0391800 PE=3 SV=1
elm_00805	1	2	5.2	2.8	44	896	0	458	6e-74	Whole genome shotgun sequence of line PN40024, scaffold_151.assembly12x (Fragment) OS=Vitis vinifera GN=GSVIVT01001168001 PE=4 SV=1
elm_00878	1	2	5.2	2.8	40	963	0	704	2e-81	60S ribosomal protein L6 OS=Ricinus communis GN=RCOM_1526800 PE=3 SV=1
elm_00889	1	3	5.2	4.2	42	1201	0	1058	1e-162	Aspartic proteinase 1 OS=Castanea mollissima PE=2 SV=1
elm_00890	1	2	5.2	2.8	41	867	0	611	7e-100	Fructose-bisphosphate aldolase (Fragment) OS=Solanum lycopersicum PE=2 SV=1
elm_01112	1	2	5.2	2.8	32	1298	0	955	2e-149	Predicted protein OS=Populus trichocarpa GN=POPTRDRAFT_1083864 PE=2 SV=1
elm_01221	1	2	5.2	2.8	29	988	0	966	2e-166	2,3-bisphosphoglycerate-independent phosphoglycerate mutase OS=Mesembryanthemum crystallinum GN=PGM1 PE=2 SV=1
elm_01266	1	3	5.2	4.2	29	649	0	332	4e-52	60S ribosomal protein L36 OS=Populus trichocarpa GN=POPTRDRAFT_822944 PE=3 SV=1
elm_01825	1	4	5.2	5.6	19	684	0	675	4e-122	Vacuolar H+-translocating inorganic pyrophosphatase OS=Populus trichocarpa GN=POPTRDRAFT_828371 PE=4 SV=1
elm_02093	1	3	5.2	4.2	17	355	0	269	2e-35	Putative uncharacterized protein At2g47690 (Fragment) OS=Arabidopsis thaliana GN=At2g47690 PE=2 SV=1
elm_02750	1	3	5.2	4.2	14	246	0	219	9e-34	60S ribosomal protein L32-1 OS=Arabidopsis thaliana GN=RPL32A PE=2 SV=2
elm_02891	1	2	5.2	2.8	12	604	0	585	2e-68	Putative uncharacterized protein OS=Vitis vinifera GN=VITISV_043825 PE=4 SV=1
elm_03406	1	2	5.2	2.8	10	263	0	257	2e-36	Aquaporin PIP1.1 OS=Vicia faba GN=PIP1.1 PE=2 SV=1
elm_04311	1	2	5.2	2.8	8	681	0	667	5e-97	Whole genome shotgun sequence of line PN40024, scaffold_14.assembly12x (Fragment) OS=Vitis vinifera GN=GSVIVT01014430001 PE=4 SV=1
elm_13548	1	2	5.2	2.8	3	271	0	269	2e-27	Putative uncharacterized protein OS=Glycine max PE=2 SV=1

## Sheet: EF and F vs MeJA
		red=defense response		list sorted after Rstat
UniTrans	EF	F	EF pp10000	F pp10000	# of ESTs	Length	Rstat	Longest ORF	Top UP E-value	Top Uniprot Description
elm_00369	4	1	20.8	2.1	103	980	1.2	650	1e-100	Ribosomal protein L1 OS=Elaeis guineensis var. tenera PE=2 SV=1
elm_00612	4	1	20.8	2.1	58	807	1.2	470	9e-58	Calcium ion binding protein, putative OS=Ricinus communis GN=RCOM_1775940 PE=4 SV=1
elm_04930	4	1	20.8	2.1	7	325	1.2	323	8e-54	Elongation factor G, chloroplastic OS=Glycine max GN=FUSA PE=3 SV=1
elm_00439	2	1	10.4	2.1	78	1523	0.4	1089	1e-139	Putative uncharacterized protein OS=Ricinus communis GN=RCOM_1682480 PE=4 SV=1
elm_00589	2	1	10.4	2.1	74	661	0.4	365	1e-36	Auxin-repressed protein OS=Elaeagnus umbellata PE=4 SV=2
elm_00634	2	1	10.4	2.1	57	1667	0.4	1343	0	Beta-tubulin OS=Prunus salicina var. cordata PE=2 SV=1
elm_00640	2	1	10.4	2.1	57	1044	0.4	790	2e-96	Predicted protein OS=Populus trichocarpa GN=POPTRDRAFT_675982 PE=4 SV=1
elm_01346	2	1	10.4	2.1	29	699	0.4	431	7e-56	Putative uncharacterized protein OS=Medicago truncatula PE=2 SV=1
elm_01378	2	1	10.4	2.1	27	799	0.4	467	1e-56	Major latex-like protein OS=Prunus persica PE=4 SV=1
elm_01608	2	1	10.4	2.1	22	831	0.4	311	6e-44	Predicted protein OS=Populus trichocarpa GN=POPTRDRAFT_833345 PE=4 SV=1
elm_02389	2	1	10.4	2.1	14	756	0.4	651	2e-115	5-methyltetrahydropteroyltriglutamate--homocysteine methyltransferase OS=Solenostemon scutellarioides GN=MET PE=1 SV=2
elm_02417	2	1	10.4	2.1	14	906	0.4	705	7e-97	Mitochondrial glycine decarboxylase complex P-protein OS=Populus tremuloides GN=gdcP1 PE=2 SV=1
elm_00579	2	2	10.4	4.2	77	1273	0.2	331	5e-63	ATP synthase subunit, putative OS=Ricinus communis GN=RCOM_1988470 PE=4 SV=1
elm_00240	1	1	5.2	2.1	129	1335	0.1	1073	0	Fructose-bisphosphate aldolase OS=Populus trichocarpa GN=POPTRDRAFT_708143 PE=2 SV=1
elm_00355	2	3	10.4	6.3	105	772	0.1	356	1e-47	Whole genome shotgun sequence of line PN40024, scaffold_90.assembly12x (Fragment) OS=Vitis vinifera GN=GSVIVT01037653001 PE=4 SV=1
elm_00392	1	1	5.2	2.1	125	667	0.1	119	1e-45	Putative uncharacterized protein OS=Vitis vinifera GN=VITISV_009275 PE=4 SV=1
elm_00426	3	4	15.6	8.5	81	1754	0.1	461	1e-102	Putative uncharacterized protein OS=Populus trichocarpa PE=2 SV=1
elm_00442	1	1	5.2	2.1	98	366	0.1	244	1e-25	ORF124 OS=Pinus koraiensis PE=4 SV=1
elm_00514	1	5	5.2	10.6	79	766	0.1	496	3e-59	60S ribosomal protein L27 OS=Pisum sativum GN=RPL27 PE=2 SV=1
elm_00663	1	1	5.2	2.1	56	1066	0.1	805	4e-63	Putative uncharacterized protein OS=Glycine max PE=2 SV=1
elm_00837	2	3	10.4	6.3	43	1224	0.1	709	2e-173	Carotenoid cleavage dioxygenase 1 OS=Rosa damascena GN=CCD1 PE=2 SV=1
elm_00866	1	1	5.2	2.1	872	646	0.1	422	2e-52	Chlorophyll a-b binding protein 2, chloroplastic OS=Oryza sativa subsp. japonica GN=CAB2R PE=2 SV=2
elm_00908	1	1	5.2	2.1	39	1364	0.1	1143	6e-55	Predicted protein OS=Populus trichocarpa GN=POPTRDRAFT_589953 PE=4 SV=1
elm_00928	1	5	5.2	10.6	44	501	0.1	399	1e-64	Whole genome shotgun sequence of line PN40024, scaffold_181.assembly12x (Fragment) OS=Vitis vinifera GN=GSVIVT01003201001 PE=4 SV=1
elm_01032	1	1	5.2	2.1	40	936	0.1	903	1e-111	Whole genome shotgun sequence of line PN40024, scaffold_1.assembly12x (Fragment) OS=Vitis vinifera GN=GSVIVT01009079001 PE=4 SV=1
elm_01129	1	1	5.2	2.1	33	818	0.1	539	1e-49	Whole genome shotgun sequence of line PN40024, scaffold_14.assembly12x (Fragment) OS=Vitis vinifera GN=GSVIVT01014290001 PE=3 SV=1
elm_01148	1	1	5.2	2.1	32	1012	0.1	847	2e-77	Putative uncharacterized protein OS=Glycine max PE=2 SV=1
elm_01268	1	1	5.2	2.1	29	933	0.1	149	5e-78	Predicted protein (Fragment) OS=Populus trichocarpa GN=POPTRDRAFT_715538 PE=4 SV=1
elm_01305	1	1	5.2	2.1	28	910	0.1	485	5e-90	Whole genome shotgun sequence of line PN40024, scaffold_11.assembly12x (Fragment) OS=Vitis vinifera GN=GSVIVT01011891001 PE=3 SV=1
elm_01625	1	1	5.2	2.1	22	1099	0.1	850	2e-81	Predicted protein OS=Populus trichocarpa GN=POPTRDRAFT_814861 PE=4 SV=1
elm_01667	1	1	5.2	2.1	21	1220	0.1	965	3e-130	Geranyl diphosphate synthase large subunit OS=Humulus lupulus PE=2 SV=1
elm_01909	1	1	5.2	2.1	18	809	0.1	203	8e-68	Whole genome shotgun sequence of line PN40024, scaffold_11.assembly12x (Fragment) OS=Vitis vinifera GN=GSVIVT01011687001 PE=4 SV=1
elm_03285	2	3	10.4	6.3	10	656	0.1	314	2e-48	Putative uncharacterized protein OS=Glycine max PE=2 SV=1
elm_07549	1	1	5.2	2.1	5	388	0.1	384	7e-60	Photosystem II stability/assembly factor HCF136, chloroplastic OS=Arabidopsis thaliana GN=HCF136 PE=1 SV=1
elm_00056	1	3	5.2	6.3	331	1303	0	794	2e-130	40S ribosomal protein S4, putative OS=Ricinus communis GN=RCOM_1378650 PE=4 SV=1
elm_00163	1	2	5.2	4.2	448	533	0	197	4e-23	Putative uncharacterized protein OS=Glycine max PE=4 SV=1
elm_00592	1	2	5.2	4.2	61	830	0	449	1e-84	Aspartic proteinase, putative OS=Ricinus communis GN=RCOM_1303660 PE=3 SV=1
elm_00607	1	2	5.2	4.2	58	1211	0	524	6e-73	Putative uncharacterized protein OS=Medicago truncatula PE=2 SV=1
elm_00808	1	2	5.2	4.2	45	1037	0	563	4e-96	Predicted protein OS=Populus trichocarpa GN=POPTRDRAFT_552462 PE=4 SV=1
elm_00872	1	2	5.2	4.2	42	670	0	399	2e-47	Putative uncharacterized protein OS=Glycine max PE=2 SV=1
elm_01298	1	2	5.2	4.2	30	731	0	341	2e-44	Putative uncharacterized protein OS=Glycine max PE=4 SV=1
elm_01692	1	3	5.2	6.3	21	497	0	154	3e-22	Whole genome shotgun sequence of line PN40024, scaffold_94.assembly12x (Fragment) OS=Vitis vinifera GN=GSVIVT01038223001 PE=4 SV=1
elm_06576	1	2	5.2	4.2	5	326	0	217	3e-34	ATP-dependent Clp protease proteolytic subunit (Fragment) OS=Vitis vinifera GN=GSVIVT01003696001 PE=3 SV=1

## Sheet: F and MeJA vs EF
		red=defense response		list sorted after Rstat
UniTrans	F	MeJA	F pp10000	MeJA pp10000	# of ESTs	Length	Rstat	Longest ORF	Top UP E-value	Top Uniprot Description
elm_00292	31	7	65.6	9.9	760	814	6	248	1e-49	Uncharacterized protein ORF91 OS=Phalaenopsis aphrodite subsp. formosana PE=4 SV=1
elm_00074	7	30	14.8	42.4	282	937	1.7	556	5e-46	Putative uncharacterized protein OS=Populus trichocarpa x Populus deltoides PE=2 SV=1
elm_00011	19	11	40.2	15.5	559	959	1.4	256	6e-55	Predicted protein (Fragment) OS=Micromonas pusilla CCMP1545 GN=MICPUCDRAFT_23892 PE=4 SV=1
elm_00484	6	1	12.7	1.4	74	1245	1.4	869	3e-121	Glyoxysomal ascorbate peroxidase OS=Gossypium hirsutum GN=gAPX PE=2 SV=1
elm_00959	1	11	2.1	15.5	39	800	1.3	682	1e-116	Vitamin-b12 independent methionine synthase, 5-methyltetrahydropteroyltriglutamate-homocysteine OS=Populus trichocarpa GN=MS3 PE=3 SV=1
elm_00033	8	3	16.9	4.2	339	731	1	353	4e-23	Putative uncharacterized protein OS=Vitis vinifera GN=VITISV_037530 PE=4 SV=1
elm_00098	1	9	2.1	12.7	234	914	1	551	1e-53	Whole genome shotgun sequence of line PN40024, scaffold_14.assembly12x (Fragment) OS=Vitis vinifera GN=GSVIVT01014360001 PE=4 SV=1
elm_00334	5	1	10.6	1.4	128	775	1	437	2e-52	Putative uncharacterized protein OS=Vitis vinifera GN=VITISV_021007 PE=3 SV=1
elm_00344	8	3	16.9	4.2	1280	1142	1	482	1e-108	Chlorophyll a-b binding protein 2, chloroplastic OS=Glycine max GN=CAB2 PE=3 SV=1
elm_04325	5	1	10.6	1.4	9	439	1	280	9e-57	Glutaredoxin, grx, putative OS=Ricinus communis GN=RCOM_0936190 PE=4 SV=1
elm_00088	3	14	6.3	19.8	243	1174	0.9	694	3e-43	Predicted protein OS=Populus trichocarpa GN=POPTRDRAFT_825509 PE=4 SV=1
elm_00459	6	2	12.7	2.8	127	563	0.9	122	1e-29	Putative uncharacterized protein Sb1292s002010 (Fragment) OS=Sorghum bicolor GN=Sb1292s002010 PE=4 SV=1
elm_00485	6	2	12.7	2.8	78	984	0.9	736	2e-85	Glutathione peroxidase OS=Litchi chinensis GN=gpx PE=2 SV=1
elm_00035	10	6	21.2	8.5	453	715	0.7	365	5e-23	Putative uncharacterized protein OS=Ricinus communis GN=RCOM_1045940 PE=4 SV=1
elm_00271	4	1	8.5	1.4	140	827	0.7	509	2e-62	Predicted protein OS=Populus trichocarpa GN=POPTRDRAFT_715775 PE=2 SV=1
elm_00311	4	1	8.5	1.4	119	776	0.7	659	2e-101	ADP-ribosylation factor 2 OS=Oryza sativa subsp. japonica GN=ARF PE=2 SV=2
elm_00475	4	1	8.5	1.4	90	965	0.7	428	4e-63	Predicted protein OS=Populus trichocarpa GN=POPTRDRAFT_746459 PE=2 SV=1
elm_00479	4	1	8.5	1.4	74	1098	0.7	827	7e-143	Heat shock protein 70 OS=Cucumis sativus PE=2 SV=1
elm_00555	4	1	8.5	1.4	73	1062	0.7	806	7e-137	Predicted protein (Fragment) OS=Populus trichocarpa GN=POPTRDRAFT_205442 PE=4 SV=1
elm_00051	5	2	10.6	2.8	329	1183	0.6	886	1e-121	Putative uncharacterized protein OS=Populus trichocarpa x Populus deltoides PE=2 SV=1
elm_00085	3	12	6.3	16.9	300	776	0.6	379	9e-27	Predicted protein OS=Populus trichocarpa GN=POPTRDRAFT_714062 PE=4 SV=1
elm_00259	5	2	10.6	2.8	132	618	0.6	515	8e-43	Whole genome shotgun sequence of line PN40024, scaffold_8.assembly12x OS=Vitis vinifera GN=GSVIVT01035991001 PE=4 SV=1
elm_02500	1	7	2.1	9.9	17	610	0.6	147	4e-72	Putative uncharacterized protein OS=Ricinus communis GN=RCOM_0562800 PE=4 SV=1
elm_00364	1	6	2.1	8.5	265	1040	0.5	419	2e-44	Sucrose-phosphate synthase 1 OS=Vitis vinifera PE=2 SV=1
elm_00040	7	5	14.8	7.1	375	864	0.4	389	2e-51	Putative uncharacterized protein OS=Glycine max PE=2 SV=1
elm_00082	6	4	12.7	5.6	266	921	0.4	543	3e-83	Putative uncharacterized protein OS=Vitis vinifera GN=VITISV_038357 PE=3 SV=1
elm_00110	3	1	6.3	1.4	212	2106	0.4	824	5e-148	50S ribosomal protein L2, chloroplastic OS=Morus indica GN=rpl2-A PE=3 SV=1
elm_00146	3	1	6.3	1.4	194	674	0.4	314	5e-39	Predicted protein (Fragment) OS=Populus trichocarpa GN=POPTRDRAFT_281479 PE=4 SV=1
elm_00202	3	1	6.3	1.4	155	934	0.4	698	6e-61	Predicted protein OS=Populus trichocarpa GN=POPTRDRAFT_715775 PE=2 SV=1
elm_00231	4	2	8.5	2.8	140	1706	0.4	977	0	Cell division protease ftsH homolog 1, chloroplastic OS=Arabidopsis thaliana GN=FTSH1 PE=1 SV=2
elm_00384	3	1	6.3	1.4	113	610	0.4	355	6e-44	60S ribosomal protein L37a OS=Gossypium hirsutum GN=RPL37A PE=3 SV=1
elm_00403	3	1	6.3	1.4	93	1120	0.4	763	5e-56	CONSTANS-like zinc finger protein OS=Glycine max GN=COL8 PE=2 SV=1
elm_00423	3	1	6.3	1.4	84	1121	0.4	661	8e-78	Ubiquitin-conjugating enzyme variant OS=Citrus sinensis PE=2 SV=1
elm_00446	3	1	6.3	1.4	80	766	0.4	503	6e-51	50S ribosomal protein L31 (Fragment) OS=Vitis vinifera GN=GSVIVT01009748001 PE=3 SV=1
elm_00457	3	1	6.3	1.4	93	876	0.4	617	2e-78	Whole genome shotgun sequence of line PN40024, scaffold_338.assembly12x (Fragment) OS=Vitis vinifera GN=GSVIVT01006259001 PE=4 SV=1
elm_00502	3	1	6.3	1.4	71	630	0.4	425	4e-22	50S ribosomal protein 6, chloroplastic OS=Arabidopsis thaliana GN=PSRP6 PE=3 SV=1
elm_00649	3	1	6.3	1.4	56	1822	0.4	1001	6e-164	Protein FRIGIDA, putative OS=Ricinus communis GN=RCOM_0912030 PE=4 SV=1
elm_00697	3	1	6.3	1.4	55	1104	0.4	725	2e-88	Predicted protein OS=Populus trichocarpa GN=POPTRDRAFT_823227 PE=4 SV=1
elm_00780	3	1	6.3	1.4	46	720	0.4	524	7e-72	14-3-3 protein, putative OS=Ricinus communis GN=RCOM_0341430 PE=3 SV=1
elm_00900	3	1	6.3	1.4	40	918	0.4	530	3e-91	Whole genome shotgun sequence of line PN40024, scaffold_4.assembly12x (Fragment) OS=Vitis vinifera GN=GSVIVT01025463001 PE=3 SV=1
elm_01428	4	2	8.5	2.8	26	645	0.4	567	3e-105	Nitrite reductase OS=Nicotiana tabacum GN=nii2 PE=2 SV=1
elm_01491	3	1	6.3	1.4	24	855	0.4	323	5e-54	Whole genome shotgun sequence of line PN40024, scaffold_0.assembly12x OS=Vitis vinifera GN=GSVIVT01008499001 PE=4 SV=1
elm_01839	3	1	6.3	1.4	20	434	0.4	350	6e-44	Predicted protein OS=Populus trichocarpa GN=POPTRDRAFT_1088295 PE=4 SV=1
elm_01930	3	1	6.3	1.4	19	618	0.4	607	4e-91	Putative uncharacterized protein OS=Ricinus communis GN=RCOM_1077930 PE=4 SV=1
elm_02241	5	3	10.6	4.2	15	387	0.4	375	3e-21	Putative uncharacterized protein OS=Glycine max PE=2 SV=1
elm_00300	5	13	10.6	18.4	117	972	0.3	482	3e-62	Ferredoxin--NADP reductase, root isozyme 1, chloroplastic OS=Arabidopsis thaliana GN=RFNR1 PE=2 SV=2
elm_00432	1	5	2.1	7.1	83	1404	0.3	633	4e-161	Cathepsin B, putative OS=Ricinus communis GN=RCOM_1341910 PE=3 SV=1
elm_00499	4	11	8.5	15.5	71	1162	0.3	767	4e-85	Putative uncharacterized protein OS=Ricinus communis GN=RCOM_1689400 PE=4 SV=1
elm_00714	1	5	2.1	7.1	51	705	0.3	546	2e-102	Elongation factor 1-alpha OS=Triticum aestivum GN=TEF1 PE=2 SV=1
elm_00838	1	5	2.1	7.1	43	946	0.3	776	7e-81	Elongation factor Tu, chloroplastic OS=Glycine max GN=TUFB1 PE=3 SV=1
elm_01517	1	5	2.1	7.1	24	662	0.3	485	2e-50	Predicted protein OS=Populus trichocarpa GN=POPTRDRAFT_676480 PE=4 SV=1
elm_00009	1	4	2.1	5.6	428	1376	0.2	556	4e-82	Isoflavone reductase-like protein 5 OS=Vitis vinifera GN=ifrl5 PE=2 SV=1
elm_00028	7	6	14.8	8.5	462	920	0.2	534	2e-54	Photosystem I reaction center subunit V, chloroplast, putative OS=Ricinus communis GN=RCOM_0302140 PE=4 SV=1
elm_00038	8	7	16.9	9.9	330	1039	0.2	724	7e-90	Putative uncharacterized protein OS=Vitis vinifera GN=VITISV_036477 PE=4 SV=1
elm_00043	3	2	6.3	2.8	303	1868	0.2	1523	0	ATP synthase subunit alpha, mitochondrial OS=Oenothera biennis GN=ATPA PE=3 SV=1
elm_00182	4	3	8.5	4.2	169	1087	0.2	678	1e-56	Predicted protein OS=Populus trichocarpa GN=POPTRDRAFT_664200 PE=4 SV=1
elm_00210	2	6	4.2	8.5	151	839	0.2	486	7e-63	Thiazole biosynthetic enzyme, chloroplastic OS=Citrus sinensis GN=THI1 PE=2 SV=1
elm_00233	2	1	4.2	1.4	142	1188	0.2	761	5e-111	Putative uncharacterized protein OS=Glycine max PE=2 SV=1
elm_00265	1	4	2.1	5.6	129	625	0.2	337	1e-26	Non-specific lipid-transfer protein 2 OS=Brassica napus GN=LTP2 PE=3 SV=1
elm_00274	1	4	2.1	5.6	122	966	0.2	524	8e-79	Ribulose-phosphate 3-epimerase, chloroplastic (Fragment) OS=Solanum tuberosum PE=1 SV=1
elm_00284	3	2	6.3	2.8	145	1283	0.2	932	4e-65	Predicted protein OS=Populus trichocarpa GN=POPTRDRAFT_819088 PE=4 SV=1
elm_00286	2	1	4.2	1.4	113	1109	0.2	878	9e-166	Photosystem II D2 protein OS=Nicotiana tabacum GN=psbD PE=3 SV=1
elm_00313	2	1	4.2	1.4	105	1536	0.2	1136	0	Aldehyde dehydrogenase, putative OS=Ricinus communis GN=RCOM_1511330 PE=3 SV=1
elm_00340	3	2	6.3	2.8	99	800	0.2	242	8e-27	At3g08610 OS=Arabidopsis thaliana PE=4 SV=1
elm_00345	1	4	2.1	5.6	97	1390	0.2	1160	0	Hydroxypyruvate reductase OS=Bruguiera gymnorhiza GN=HPR PE=2 SV=1
elm_00380	2	1	4.2	1.4	99	898	0.2	356	7e-46	Putative uncharacterized protein OS=Glycine max PE=4 SV=1
elm_00388	4	3	8.5	4.2	91	936	0.2	683	2e-95	Ribosomal protein L15 OS=Ricinus communis GN=RCOM_1389100 PE=3 SV=1
elm_00412	2	1	4.2	1.4	83	1119	0.2	857	1e-113	Whole genome shotgun sequence of line PN40024, scaffold_46.assembly12x (Fragment) OS=Vitis vinifera GN=GSVIVT01027006001 PE=3 SV=1
elm_00421	2	1	4.2	1.4	83	1033	0.2	850	1e-124	9-cis-epoxycarotenoid dioxygenase, putative OS=Ricinus communis GN=RCOM_0867890 PE=4 SV=1
elm_00425	2	1	4.2	1.4	81	1125	0.2	830	5e-118	Predicted protein OS=Populus trichocarpa GN=POPTRDRAFT_1069914 PE=4 SV=1
elm_00438	2	1	4.2	1.4	82	1431	0.2	977	9e-154	Cysteine synthase OS=Vitis vinifera GN=GSVIVT01021867001 PE=3 SV=1
elm_00495	3	2	6.3	2.8	72	802	0.2	404	2e-59	40S ribosomal protein S24 OS=Vitis vinifera GN=VITISV_035625 PE=3 SV=1
elm_00534	2	1	4.2	1.4	67	1006	0.2	717	8e-89	ATP synthase delta subunit 1 OS=Gossypium hirsutum PE=2 SV=1
elm_00552	2	1	4.2	1.4	66	985	0.2	623	2e-100	60S ribosomal protein L13 OS=Populus trichocarpa GN=POPTRDRAFT_917214 PE=3 SV=1
elm_00556	2	1	4.2	1.4	64	1038	0.2	775	1e-85	Putative uncharacterized protein OS=Ricinus communis GN=RCOM_1616310 PE=4 SV=1
elm_00587	2	1	4.2	1.4	65	808	0.2	509	6e-32	Putative uncharacterized protein OS=Populus trichocarpa GN=Lil4_1 PE=2 SV=1
elm_00616	3	2	6.3	2.8	60	765	0.2	545	7e-47	Predicted protein OS=Populus trichocarpa GN=POPTRDRAFT_680835 PE=2 SV=1
elm_00643	2	1	4.2	1.4	56	902	0.2	697	8e-104	Predicted protein OS=Populus trichocarpa GN=POPTRDRAFT_827287 PE=3 SV=1
elm_00684	2	1	4.2	1.4	53	1085	0.2	786	6e-110	Whole genome shotgun sequence of line PN40024, scaffold_94.assembly12x (Fragment) OS=Vitis vinifera GN=GSVIVT01038188001 PE=4 SV=1
elm_00737	3	2	6.3	2.8	50	797	0.2	470	2e-48	Major latex protein, putative OS=Ricinus communis GN=RCOM_0393500 PE=3 SV=1
elm_00858	2	1	4.2	1.4	41	1533	0.2	932	2e-175	NAD(P)H-quinone oxidoreductase chain 4, chloroplastic OS=Morus indica GN=ndhD PE=3 SV=1
elm_00932	2	1	4.2	1.4	39	1580	0.2	1227	4e-130	MYB transcription factor MYB93 OS=Glycine max GN=MYB93 PE=2 SV=1
elm_00962	2	1	4.2	1.4	39	517	0.2	337	5e-57	Whole genome shotgun sequence of line PN40024, scaffold_19.assembly12x (Fragment) OS=Vitis vinifera GN=GSVIVT01016593001 PE=4 SV=1
elm_00984	2	1	4.2	1.4	38	561	0.2	520	5e-67	Os03g0758800 protein OS=Oryza sativa subsp. japonica GN=OSJNBa0040E01.1 PE=2 SV=1
elm_00993	1	4	2.1	5.6	43	542	0.2	420	3e-66	Polyubiquitin OS=Vicia faba PE=2 SV=1
elm_01013	1	4	2.1	5.6	38	1093	0.2	828	2e-122	14-3-3 protein, putative OS=Ricinus communis GN=RCOM_1039090 PE=3 SV=1
elm_01036	2	1	4.2	1.4	35	680	0.2	425	3e-49	Ankyrin-repeat protein (Fragment) OS=Fagus sylvatica GN=ank1 PE=2 SV=1
elm_01087	2	1	4.2	1.4	33	506	0.2	152	2e-32	Whole genome shotgun sequence of line PN40024, scaffold_50.assembly12x (Fragment) OS=Vitis vinifera GN=GSVIVT01028843001 PE=4 SV=1
elm_01126	2	1	4.2	1.4	32	580	0.2	302	4e-50	Putative uncharacterized protein OS=Solanum tuberosum PE=2 SV=1
elm_01185	2	1	4.2	1.4	30	1080	0.2	774	3e-107	Malate dehydrogenase OS=Populus trichocarpa GN=POPTRDRAFT_822907 PE=2 SV=1
elm_01235	2	1	4.2	1.4	31	1037	0.2	791	8e-143	Protein sufB, putative OS=Ricinus communis GN=RCOM_0905060 PE=4 SV=1
elm_01297	2	1	4.2	1.4	28	698	0.2	414	3e-34	Whole genome shotgun sequence of line PN40024, scaffold_59.assembly12x (Fragment) OS=Vitis vinifera GN=GSVIVT01030577001 PE=4 SV=1
elm_01352	2	1	4.2	1.4	28	823	0.2	513	3e-63	ATP-dependent Clp protease proteolytic subunit (Fragment) OS=Vitis vinifera GN=GSVIVT01037850001 PE=3 SV=1
elm_01412	3	2	6.3	2.8	26	603	0.2	443	5e-72	Dicarboxylate/tricarboxylate carrier OS=Citrus junos GN=dtc PE=2 SV=1
elm_01416	2	1	4.2	1.4	26	995	0.2	742	4e-90	Whole genome shotgun sequence of line PN40024, scaffold_12.assembly12x (Fragment) OS=Vitis vinifera GN=GSVIVT01013072001 PE=4 SV=1
elm_01510	2	1	4.2	1.4	24	797	0.2	379	2e-92	Eukaryotic initiation factor 4A-14 OS=Nicotiana tabacum PE=2 SV=1
elm_01619	1	4	2.1	5.6	23	924	0.2	443	2e-76	Putative uncharacterized protein OS=Glycine max PE=2 SV=1
elm_02269	2	1	4.2	1.4	15	772	0.2	473	1e-102	Putative uncharacterized protein OS=Glycine max PE=2 SV=1
elm_02548	2	1	4.2	1.4	13	947	0.2	590	8e-111	Pentatricopeptide repeat-containing protein, putative OS=Ricinus communis GN=RCOM_1003450 PE=4 SV=1
elm_03316	2	1	4.2	1.4	10	493	0.2	256	6e-31	Predicted protein OS=Populus trichocarpa GN=POPTRDRAFT_823128 PE=4 SV=1
elm_04728	1	4	2.1	5.6	7	305	0.2	297	1e-39	GDP-D-mannose pyrophosphorylase OS=Prunus persica GN=GMP PE=2 SV=1
elm_06473	1	4	2.1	5.6	5	252	0.2	193	5e-32	Probable rhamnose biosynthetic enzyme 3 OS=Arabidopsis thaliana GN=RHM3 PE=2 SV=1
elm_00039	1	3	2.1	4.2	405	886	0.1	520	5e-57	50S ribosomal protein L18, chloroplastic OS=Arabidopsis thaliana GN=RPL18 PE=1 SV=1
elm_00057	8	8	16.9	11.3	272	1239	0.1	674	1e-85	Photosystem I reaction center subunit III, chloroplast, putative OS=Ricinus communis GN=RCOM_1426230 PE=4 SV=1
elm_00155	4	4	8.5	5.6	186	1276	0.1	776	3e-120	Putative uncharacterized protein OS=Populus trichocarpa x Populus deltoides PE=2 SV=1
elm_00223	2	5	4.2	7.1	140	1120	0.1	856	4e-143	Putative uncharacterized protein OS=Vitis vinifera GN=VITISV_021173 PE=4 SV=1
elm_00306	2	5	4.2	7.1	110	1060	0.1	788	6e-139	14-3-3 family protein OS=Malus domestica PE=2 SV=1
elm_00373	3	3	6.3	4.2	95	728	0.1	335	9e-24	60S acidic ribosomal protein P1, putative OS=Ricinus communis GN=RCOM_1339620 PE=4 SV=1
elm_00434	8	8	16.9	11.3	158	362	0.1	226	7e-24	Putative uncharacterized protein OS=Vitis vinifera GN=VITISV_032350 PE=4 SV=1
elm_00450	4	4	8.5	5.6	87	1957	0.1	1316	0	Photosystem I P700 chlorophyll a apoprotein A1 OS=Gossypium hirsutum GN=psaA PE=3 SV=1
elm_00456	1	3	2.1	4.2	80	756	0.1	380	3e-29	Putative uncharacterized protein OS=Glycine max PE=4 SV=1
elm_00508	3	3	6.3	4.2	90	459	0.1	240	1e-23	60S ribosomal protein L39 OS=Oryza sativa subsp. japonica GN=RPL39 PE=3 SV=2
elm_00509	1	3	2.1	4.2	72	866	0.1	717	1e-137	Polyubiquitin OS=Elaeagnus umbellata PE=2 SV=1
elm_00580	2	5	4.2	7.1	62	1497	0.1	1380	1e-140	Polyphenol oxidase OS=Populus trichocarpa GN=PPO3 PE=4 SV=1
elm_00594	3	3	6.3	4.2	71	945	0.1	542	2e-50	Putative uncharacterized protein OS=Populus trichocarpa x Populus deltoides PE=2 SV=1
elm_00653	1	3	2.1	4.2	57	1062	0.1	877	3e-132	60S acidic ribosomal protein P0 OS=Glycine max PE=2 SV=1
elm_00851	1	3	2.1	4.2	43	785	0.1	515	5e-95	Whole genome shotgun sequence of line PN40024, scaffold_16.assembly12x (Fragment) OS=Vitis vinifera GN=GSVIVT01015310001 PE=3 SV=1
elm_01121	1	3	2.1	4.2	32	898	0.1	877	1e-137	Predicted protein OS=Populus trichocarpa GN=POPTRDRAFT_1075349 PE=4 SV=1
elm_01284	4	4	8.5	5.6	28	632	0.1	428	2e-69	Whole genome shotgun sequence of line PN40024, scaffold_1.assembly12x (Fragment) OS=Vitis vinifera GN=GSVIVT01009987001 PE=3 SV=1
elm_01339	1	3	2.1	4.2	27	720	0.1	628	2e-92	Putative uncharacterized protein OS=Ricinus communis GN=RCOM_0963860 PE=4 SV=1
elm_01534	4	4	8.5	5.6	24	837	0.1	518	8e-58	Aspartic proteinase nepenthesin-1, putative OS=Ricinus communis GN=RCOM_1617400 PE=4 SV=1
elm_02014	1	3	2.1	4.2	17	768	0.1	759	1e-105	Putative uncharacterized protein OS=Glycine max PE=2 SV=1
elm_00036	3	5	6.3	7.1	1232	839	0	661	1e-103	Chlorophyll a-b binding protein 21, chloroplastic OS=Nicotiana tabacum GN=CAB21 PE=2 SV=1
elm_00096	4	7	8.5	9.9	216	1571	0	1130	1e-160	ATP synthase gamma chain OS=Ricinus communis GN=RCOM_0904560 PE=3 SV=1
elm_00105	4	5	8.5	7.1	280	966	0	497	1e-93	Photosystem I P700 chlorophyll a apoprotein A2 OS=Triticum aestivum GN=psaB PE=3 SV=1
elm_00156	3	6	6.3	8.5	321	839	0	389	2e-51	Putative uncharacterized protein OS=Glycine max PE=2 SV=1
elm_00167	1	2	2.1	2.8	180	928	0	548	2e-60	Whole genome shotgun sequence of line PN40024, scaffold_1.assembly12x (Fragment) OS=Vitis vinifera GN=GSVIVT01010012001 PE=4 SV=1
elm_00174	6	8	12.7	11.3	171	868	0	615	1e-58	Putative uncharacterized protein OS=Medicago truncatula PE=2 SV=1
elm_00184	1	2	2.1	2.8	191	1362	0	1188	0	Heat shock protein 90-1 OS=Glycine max PE=2 SV=1
elm_00193	2	2	4.2	2.8	169	785	0	335	3e-46	Predicted protein OS=Populus trichocarpa GN=POPTRDRAFT_664200 PE=4 SV=1
elm_00214	2	2	4.2	2.8	143	2144	0	1445	0	Whole genome shotgun sequence of line PN40024, scaffold_225.assembly12x (Fragment) OS=Vitis vinifera GN=GSVIVT01004084001 PE=4 SV=1
elm_00218	2	2	4.2	2.8	149	1315	0	755	1e-118	Tonoplast intrinsic protein 1;1 OS=Mimosa pudica GN=tip1;1 PE=2 SV=1
elm_00219	1	2	2.1	2.8	145	1609	0	1012	4e-172	ATP-dependent Clp protease ATP-binding subunit clpC homolog, chloroplastic OS=Pisum sativum PE=2 SV=1
elm_00234	1	1	2.1	1.4	137	903	0	563	1e-51	30S ribosomal protein 3, chloroplastic OS=Spinacia oleracea GN=PSRP3 PE=1 SV=1
elm_00254	1	2	2.1	2.8	148	751	0	326	8e-31	Putative uncharacterized protein OS=Populus trichocarpa PE=4 SV=1
elm_00261	1	2	2.1	2.8	129	1069	0	830	6e-119	Whole genome shotgun sequence of line PN40024, scaffold_8.assembly12x (Fragment) OS=Vitis vinifera GN=GSVIVT01035451001 PE=3 SV=1
elm_00272	2	2	4.2	2.8	151	1169	0	413	1e-88	ATP synthase subunit beta, chloroplastic OS=Morus indica GN=atpB PE=3 SV=1
elm_00279	3	6	6.3	8.5	464	545	0	367	8e-58	Putative uncharacterized protein OS=Populus trichocarpa x Populus deltoides PE=2 SV=1
elm_00291	9	14	19	19.8	1024	736	0	347	5e-31	Non-specific lipid-transfer protein OS=Fragaria ananassa GN=LTP6 PE=3 SV=1
elm_00295	2	2	4.2	2.8	113	840	0	599	4e-49	Putative uncharacterized protein OS=Populus trichocarpa GN=POPTRDRAFT_726168 PE=4 SV=1
elm_00301	1	2	2.1	2.8	128	736	0	420	2e-34	High mobility group protein OS=Cucumis sativus PE=2 SV=1
elm_00308	1	2	2.1	2.8	110	1263	0	848	9e-122	Ribulose-phosphate 3-epimerase, chloroplastic (Fragment) OS=Solanum tuberosum PE=1 SV=1
elm_00316	1	1	2.1	1.4	139	922	0	461	4e-72	Metal ion binding protein, putative OS=Ricinus communis GN=RCOM_0083440 PE=4 SV=1
elm_00317	1	1	2.1	1.4	107	1080	0	209	4e-48	14-3-3-like protein D OS=Glycine max GN=GF14D PE=2 SV=1
elm_00318	2	2	4.2	2.8	133	1006	0	501	3e-59	Putative uncharacterized protein OS=Populus trichocarpa x Populus deltoides PE=2 SV=1
elm_00321	1	2	2.1	2.8	106	982	0	563	3e-58	V-type proton ATPase 16 kDa proteolipid subunit OS=Kalanchoe daigremontiana PE=2 SV=1
elm_00322	1	1	2.1	1.4	126	1004	0	632	1e-84	Whole genome shotgun sequence of line PN40024, scaffold_0.assembly12x (Fragment) OS=Vitis vinifera GN=GSVIVT01008528001 PE=3 SV=1
elm_00325	1	2	2.1	2.8	103	1736	0	503	2e-90	NAD(P)H-quinone oxidoreductase subunit I, chloroplastic OS=Eucalyptus globulus subsp. globulus GN=ndhI PE=3 SV=1
elm_00332	1	1	2.1	1.4	107	771	0	437	7e-73	Whole genome shotgun sequence of line PN40024, scaffold_66.assembly12x (Fragment) OS=Vitis vinifera GN=GSVIVT01032540001 PE=4 SV=1
elm_00333	3	4	6.3	5.6	100	1428	0	1165	2e-154	DnaJ protein homolog OS=Cucumis sativus GN=DNAJ1 PE=2 SV=1
elm_00342	1	2	2.1	2.8	99	987	0	723	8e-76	Putative uncharacterized protein (Fragment) OS=Glycine max PE=2 SV=1
elm_00350	2	3	4.2	4.2	98	970	0	452	6e-57	Nuclear transport factor 2 OS=Elaeis guineensis var. tenera PE=2 SV=1
elm_00368	2	4	4.2	5.6	92	773	0	510	7e-49	Whole genome shotgun sequence of line PN40024, scaffold_129.assembly12x OS=Vitis vinifera GN=GSVIVT01000114001 PE=4 SV=1
elm_00397	2	3	4.2	4.2	87	767	0	490	2e-57	Whole genome shotgun sequence of line PN40024, scaffold_118.assembly12x (Fragment) OS=Vitis vinifera GN=GSVIVT01012876001 PE=4 SV=1
elm_00409	1	2	2.1	2.8	97	1123	0	819	1e-116	Predicted protein OS=Populus trichocarpa GN=POPTRDRAFT_660608 PE=4 SV=1
elm_00427	1	1	2.1	1.4	105	681	0	379	4e-23	Putative uncharacterized protein OS=Ricinus communis GN=RCOM_1045940 PE=4 SV=1
elm_00436	1	1	2.1	1.4	79	1158	0	641	2e-82	Whole genome shotgun sequence of line PN40024, scaffold_16.assembly12x (Fragment) OS=Vitis vinifera GN=GSVIVT01015027001 PE=4 SV=1
elm_00447	1	1	2.1	1.4	78	793	0	441	2e-71	Vitamin-b12 independent methionine synthase, 5-methyltetrahydropteroyltriglutamate-homocysteine OS=Populus trichocarpa GN=MS3 PE=3 SV=1
elm_00465	2	2	4.2	2.8	101	463	0	322	3e-29	Chlorophyll a-b binding protein 8, chloroplastic OS=Solanum lycopersicum GN=CAB8 PE=3 SV=1
elm_00473	3	4	6.3	5.6	77	769	0	422	3e-64	Whole genome shotgun sequence of line PN40024, scaffold_83.assembly12x (Fragment) OS=Vitis vinifera GN=GSVIVT01036450001 PE=4 SV=1
elm_00477	1	1	2.1	1.4	73	2233	0	1814	0	Whole genome shotgun sequence of line PN40024, scaffold_4.assembly12x (Fragment) OS=Vitis vinifera GN=GSVIVT01025490001 PE=3 SV=1
elm_00518	1	1	2.1	1.4	73	897	0	546	4e-59	V-type proton ATPase 16 kDa proteolipid subunit OS=Kalanchoe daigremontiana PE=2 SV=1
elm_00519	1	2	2.1	2.8	79	601	0	172	1e-21	Chloroplast envelope membrane protein OS=Panax ginseng GN=cemA PE=3 SV=1
elm_00523	1	1	2.1	1.4	90	400	0	368	8e-36	Light-harvesting complex I protein Lhca4 OS=Populus trichocarpa GN=Lhca4 PE=4 SV=1
elm_00539	2	4	4.2	5.6	80	528	0	371	4e-39	60S ribosomal protein L22, putative OS=Ricinus communis GN=RCOM_0681450 PE=4 SV=1
elm_00561	1	2	2.1	2.8	65	1041	0	545	2e-77	Putative uncharacterized protein OS=Ricinus communis GN=RCOM_0837600 PE=4 SV=1
elm_00576	1	2	2.1	2.8	91	539	0	401	9e-46	Chloroplast protein 12 OS=Fagus crenata GN=CP12 PE=2 SV=1
elm_00613	1	1	2.1	1.4	61	861	0	606	3e-33	Predicted protein OS=Populus trichocarpa GN=POPTRDRAFT_817545 PE=4 SV=1
elm_00617	1	1	2.1	1.4	59	1174	0	428	4e-89	30S ribosomal protein S3, chloroplastic OS=Morus indica GN=rps3 PE=3 SV=1
elm_00630	1	1	2.1	1.4	57	834	0	536	3e-81	Calmodulin OS=Lilium longiflorum PE=2 SV=2
elm_00632	2	2	4.2	2.8	66	585	0	240	3e-27	Predicted protein OS=Populus trichocarpa GN=POPTRDRAFT_720318 PE=4 SV=1
elm_00638	1	1	2.1	1.4	64	758	0	425	2e-57	40S ribosomal protein S12 OS=Populus trichocarpa GN=POPTRDRAFT_551211 PE=3 SV=1
elm_00645	1	1	2.1	1.4	57	1151	0	917	9e-136	Whole genome shotgun sequence of line PN40024, scaffold_16.assembly12x (Fragment) OS=Vitis vinifera GN=GSVIVT01015310001 PE=3 SV=1
elm_00647	2	3	4.2	4.2	58	638	0	362	5e-48	Glutaredoxin OS=Tilia platyphyllos GN=Cl31 PE=4 SV=1
elm_00715	1	1	2.1	1.4	51	1086	0	605	1e-71	Putative uncharacterized protein OS=Glycine max PE=2 SV=1
elm_00721	1	1	2.1	1.4	50	925	0	506	2e-72	Putative uncharacterized protein OS=Vitis vinifera GN=VITISV_029118 PE=4 SV=1
elm_00729	1	1	2.1	1.4	51	1105	0	734	5e-90	Whole genome shotgun sequence of line PN40024, scaffold_20.assembly12x (Fragment) OS=Vitis vinifera GN=GSVIVT01017864001 PE=4 SV=1
elm_00736	1	2	2.1	2.8	51	757	0	485	2e-63	Whole genome shotgun sequence of line PN40024, scaffold_20.assembly12x OS=Vitis vinifera GN=GSVIVT01017723001 PE=4 SV=1
elm_00760	1	2	2.1	2.8	48	988	0	512	5e-81	Whole genome shotgun sequence of line PN40024, scaffold_58.assembly12x OS=Vitis vinifera GN=GSVIVT01030288001 PE=4 SV=1
elm_00764	1	1	2.1	1.4	47	1033	0	916	1e-155	Predicted protein OS=Populus trichocarpa GN=POPTRDRAFT_735683 PE=2 SV=1
elm_00771	1	1	2.1	1.4	48	723	0	526	4e-56	Flavonol synthase/flavanone 3-hydroxylase, putative OS=Ricinus communis GN=RCOM_0635170 PE=3 SV=1
elm_00790	1	2	2.1	2.8	46	972	0	822	3e-127	Putative ankyrin-repeat protein OS=Vitis aestivalis PE=2 SV=1
elm_00806	1	1	2.1	1.4	45	836	0	547	5e-46	50S ribosomal protein L29, chloroplastic OS=Arabidopsis thaliana GN=RPL29 PE=1 SV=1
elm_00815	1	1	2.1	1.4	49	679	0	491	2e-60	Histone H3.2 OS=Triticum aestivum PE=1 SV=2
elm_00816	1	2	2.1	2.8	44	1197	0	557	5e-88	Putative uncharacterized protein OS=Glycine max PE=2 SV=1
elm_00822	1	2	2.1	2.8	44	814	0	599	3e-49	Putative uncharacterized protein OS=Populus trichocarpa GN=POPTRDRAFT_726168 PE=4 SV=1
elm_00832	1	1	2.1	1.4	44	590	0	530	4e-82	Chlorophyll a/b-binding protein type I (Fragment) OS=Asarina barclaiana PE=2 SV=1
elm_00834	1	1	2.1	1.4	43	702	0	398	3e-67	Predicted protein OS=Populus trichocarpa GN=POPTRDRAFT_713477 PE=4 SV=1
elm_00839	1	1	2.1	1.4	44	640	0	302	1e-48	Putative uncharacterized protein OS=Glycine max PE=4 SV=1
elm_00853	5	6	10.6	8.5	43	1174	0	1129	1e-151	Hydroxymethylbutenyl diphosphate reductase OS=Camptotheca acuminata GN=HDR PE=2 SV=1
elm_00860	1	1	2.1	1.4	46	950	0	275	2e-25	Uncharacterized 8.8 kDa protein in rps12-tRNA-Val intergenic region OS=Calycanthus floridus var. glaucus PE=4 SV=1
elm_00883	1	1	2.1	1.4	40	1741	0	1148	0	Tubulin beta-4 chain OS=Oryza sativa subsp. japonica GN=TUBB4 PE=2 SV=1
elm_00895	2	4	4.2	5.6	41	702	0	566	9e-32	Flowering locus C variant 5 OS=Poncirus trifoliata GN=FLC PE=2 SV=1
elm_00901	1	2	2.1	2.8	41	1022	0	666	1e-109	Predicted protein OS=Populus trichocarpa GN=POPTRDRAFT_732726 PE=3 SV=1
elm_00903	1	1	2.1	1.4	40	657	0	377	1e-37	Predicted protein OS=Populus trichocarpa GN=POPTRDRAFT_829854 PE=4 SV=1
elm_00910	1	2	2.1	2.8	44	686	0	433	2e-73	Phospholipase D alpha 2 OS=Arabidopsis thaliana GN=PLDALPHA2 PE=2 SV=1
elm_00918	1	1	2.1	1.4	41	802	0	584	7e-93	Putative uncharacterized protein OS=Glycine max PE=2 SV=1
elm_00934	1	1	2.1	1.4	39	1185	0	707	6e-116	Whole genome shotgun sequence of line PN40024, scaffold_48.assembly12x (Fragment) OS=Vitis vinifera GN=GSVIVT01027517001 PE=4 SV=1
elm_00943	1	1	2.1	1.4	41	630	0	582	3e-60	40S ribosomal protein S8 OS=Prunus armeniaca GN=RPS8 PE=2 SV=1
elm_00976	2	3	4.2	4.2	38	403	0	371	9e-35	Whole genome shotgun sequence of line PN40024, scaffold_1.assembly12x (Fragment) OS=Vitis vinifera GN=GSVIVT01009551001 PE=4 SV=1
elm_00980	1	1	2.1	1.4	40	1050	0	738	3e-132	Delta-aminolevulinic acid dehydratase OS=Ricinus communis GN=RCOM_1030560 PE=3 SV=1
elm_01015	1	2	2.1	2.8	35	1309	0	774	0	Sterol 24-C methyltransferase 2-1 OS=Glycine max GN=SMT2-1 PE=2 SV=1
elm_01016	1	1	2.1	1.4	36	547	0	159	1e-31	Putative uncharacterized protein OS=Zea mays PE=2 SV=1
elm_01019	2	2	4.2	2.8	35	824	0	647	3e-63	Predicted protein OS=Populus trichocarpa GN=POPTRDRAFT_822311 PE=4 SV=1
elm_01022	1	1	2.1	1.4	40	728	0	374	3e-63	ATP-dependent Clp protease proteolytic subunit OS=Glycine max GN=clpP PE=3 SV=1
elm_01029	1	1	2.1	1.4	35	868	0	260	1e-38	40S ribosomal protein S27-2 OS=Arabidopsis thaliana GN=RPS27B PE=2 SV=2
elm_01030	1	1	2.1	1.4	35	862	0	371	9e-52	Whole genome shotgun sequence of line PN40024, scaffold_49.assembly12x (Fragment) OS=Vitis vinifera GN=GSVIVT01027902001 PE=4 SV=1
elm_01066	1	1	2.1	1.4	34	430	0	298	4e-34	Putative uncharacterized protein OS=Glycine max PE=2 SV=1
elm_01141	1	2	2.1	2.8	31	866	0	260	3e-51	ATP synthase OS=Ricinus communis GN=RCOM_0403060 PE=3 SV=1
elm_01169	1	1	2.1	1.4	31	453	0	226	6e-38	Predicted protein (Fragment) OS=Micromonas pusilla CCMP1545 GN=MICPUCDRAFT_23892 PE=4 SV=1
elm_01201	1	2	2.1	2.8	30	460	0	228	9e-35	Protein translation factor SUI1 homolog OS=Sporobolus stapfianus PE=3 SV=1
elm_01205	1	1	2.1	1.4	30	622	0	436	4e-51	Tetrapyrrole-binding protein, chloroplast, putative OS=Ricinus communis GN=RCOM_0655990 PE=4 SV=1
elm_01263	1	2	2.1	2.8	32	693	0	519	4e-40	Putative uncharacterized protein OS=Ricinus communis GN=RCOM_0594700 PE=4 SV=1
elm_01278	1	1	2.1	1.4	28	807	0	489	2e-75	Putative uncharacterized protein OS=Glycine max PE=2 SV=1
elm_01331	1	1	2.1	1.4	38	437	0	324	3e-28	Ccr protein OS=Citrus paradisi PE=4 SV=1
elm_01332	1	1	2.1	1.4	27	1074	0	1055	6e-180	Sucrose synthase OS=Phaseolus aureus GN=SS1 PE=1 SV=1
elm_01364	1	2	2.1	2.8	30	820	0	650	8e-76	Predicted protein OS=Populus trichocarpa GN=POPTRDRAFT_551701 PE=4 SV=1
elm_01369	2	2	4.2	2.8	28	1051	0	738	3e-130	Putative uncharacterized protein OS=Glycine max PE=2 SV=1
elm_01402	1	2	2.1	2.8	26	1039	0	434	3e-58	Isopentenyl-diphosphate delta isomerase, putative OS=Ricinus communis GN=RCOM_1078490 PE=4 SV=1
elm_01445	1	2	2.1	2.8	25	731	0	612	3e-74	Ethylene signal transcription factor OS=Morus alba PE=2 SV=1
elm_01486	1	2	2.1	2.8	29	801	0	285	4e-35	60S ribosomal protein L31 OS=Nicotiana glutinosa GN=RPL31 PE=2 SV=1
elm_01497	1	1	2.1	1.4	26	271	0	236	4e-35	Putative uncharacterized protein OS=Medicago truncatula PE=2 SV=1
elm_01601	1	1	2.1	1.4	22	791	0	524	4e-95	Derlin-2, putative OS=Ricinus communis GN=RCOM_0905230 PE=4 SV=1
elm_01612	1	1	2.1	1.4	22	636	0	209	5e-36	Predicted protein OS=Populus trichocarpa GN=POPTRDRAFT_714709 PE=4 SV=1
elm_01634	1	1	2.1	1.4	22	708	0	539	2e-100	Aminomethyltransferase, mitochondrial OS=Arabidopsis thaliana GN=GDCST PE=1 SV=1
elm_01652	1	2	2.1	2.8	21	672	0	452	7e-72	Vacuolar ATP synthase subunit E, putative OS=Ricinus communis GN=RCOM_1690700 PE=4 SV=1
elm_01733	1	1	2.1	1.4	20	528	0	313	4e-76	Heat shock protein 70 OS=Gossypium hirsutum PE=2 SV=1
elm_01817	1	1	2.1	1.4	19	1040	0	943	6e-157	Ubiquitin-activating enzyme E1 OS=Populus trichocarpa GN=POPTRDRAFT_722604 PE=3 SV=1
elm_01829	1	1	2.1	1.4	19	663	0	443	4e-52	Phenylalanine ammonia-lyase OS=Ricinus communis GN=RCOM_1355480 PE=3 SV=1
elm_01886	1	1	2.1	1.4	18	673	0	472	6e-73	Predicted protein OS=Populus trichocarpa GN=POPTRDRAFT_641114 PE=2 SV=1
elm_01928	1	1	2.1	1.4	18	573	0	386	4e-49	Whole genome shotgun sequence of line PN40024, scaffold_46.assembly12x (Fragment) OS=Vitis vinifera GN=GSVIVT01026829001 PE=3 SV=1
elm_02010	1	1	2.1	1.4	17	327	0	293	3e-46	Photosystem I reaction center subunit V, chloroplastic OS=Arabidopsis thaliana GN=PSAG PE=1 SV=1
elm_02031	1	1	2.1	1.4	18	909	0	490	4e-132	D-glycerate 3-kinase, chloroplast, putative OS=Ricinus communis GN=RCOM_0895280 PE=4 SV=1
elm_02047	1	1	2.1	1.4	16	576	0	542	3e-58	Predicted protein OS=Populus trichocarpa GN=POPTRDRAFT_547725 PE=2 SV=1
elm_02179	1	1	2.1	1.4	16	759	0	488	7e-60	UDP-glucosyltransferase, putative OS=Ricinus communis GN=RCOM_1099990 PE=3 SV=1
elm_02285	1	2	2.1	2.8	15	628	0	225	3e-51	Chalcone synthase OS=Vitis vinifera GN=CHS PE=2 SV=1
elm_02309	2	2	4.2	2.8	17	378	0	361	4e-44	Steroid binding protein, putative OS=Ricinus communis GN=RCOM_1496460 PE=4 SV=1
elm_02626	1	2	2.1	2.8	13	559	0	285	6e-24	Predicted protein OS=Populus trichocarpa GN=POPTRDRAFT_560927 PE=4 SV=1
elm_02885	1	2	2.1	2.8	12	580	0	570	1e-68	Transferase, transferring glycosyl groups, putative OS=Ricinus communis GN=RCOM_0077930 PE=4 SV=1
elm_03023	1	1	2.1	1.4	11	603	0	512	5e-37	F-box family protein OS=Populus trichocarpa GN=POPTRDRAFT_1100851 PE=2 SV=1
elm_03124	1	1	2.1	1.4	12	623	0	539	8e-44	Whole genome shotgun sequence of line PN40024, scaffold_50.assembly12x (Fragment) OS=Vitis vinifera GN=GSVIVT01028843001 PE=4 SV=1
elm_03185	1	1	2.1	1.4	11	522	0	464	7e-42	Rubber elongation factor protein, putative OS=Ricinus communis GN=RCOM_1433280 PE=4 SV=1
elm_03518	1	1	2.1	1.4	10	636	0	551	4e-83	Predicted protein OS=Populus trichocarpa GN=POPTRDRAFT_723778 PE=4 SV=1
elm_03550	1	1	2.1	1.4	9	496	0	490	4e-78	Whole genome shotgun sequence of line PN40024, scaffold_46.assembly12x (Fragment) OS=Vitis vinifera GN=GSVIVT01027084001 PE=4 SV=1
elm_04081	1	1	2.1	1.4	8	451	0	385	1e-58	Phosphoric diester hydrolase, putative OS=Ricinus communis GN=RCOM_0959040 PE=4 SV=1
elm_04220	1	1	2.1	1.4	8	558	0	551	3e-80	Predicted protein OS=Populus trichocarpa GN=POPTRDRAFT_1111905 PE=4 SV=1
elm_04694	1	1	2.1	1.4	7	551	0	546	1e-68	Heterogeneous nuclear ribonucleoprotein, putative OS=Ricinus communis GN=RCOM_1578070 PE=4 SV=1
elm_04731	1	1	2.1	1.4	7	345	0	341	2e-31	Putative uncharacterized protein OS=Ricinus communis GN=RCOM_1599820 PE=4 SV=1
elm_05325	1	1	2.1	1.4	6	298	0	274	7e-27	Putative uncharacterized protein OS=Ricinus communis GN=RCOM_0791080 PE=4 SV=1
elm_06084	1	1	2.1	1.4	6	302	0	215	2e-30	Putative uncharacterized protein OS=Glycine max PE=2 SV=1
elm_06153	1	1	2.1	1.4	6	312	0	204	1e-29	GTP-binding nuclear protein Ran/TC4 OS=Vicia faba PE=2 SV=1
elm_07634	1	2	2.1	2.8	5	329	0	282	2e-32	Zinc finger protein, putative OS=Ricinus communis GN=RCOM_0035820 PE=4 SV=1
elm_14118	1	1	2.1	1.4	3	291	0	240	9e-27	IAA amidohydrolase (Fragment) OS=Linum usitatissimum PE=2 SV=1

## Sheet: MeJA vs EF and F
		red=defense response		list sorted after Rstat
UniTrans	MeJA	MeJA pp10000	# of ESTs	Length	Rstat	Longest ORF	Top UP E-value	Top Uniprot Description
elm_00017	3	4.2	1769	1252	386.9	725	4e-168	Predicted protein OS=Populus trichocarpa GN=POPTRDRAFT_771064 PE=4 SV=1
elm_00400	1	1.4	498	981	112.4	865	1e-143	Primary amine oxidase OS=Ricinus communis GN=RCOM_1679960 PE=3 SV=1
elm_00052	8	11.3	567	1261	110.8	948	1e-162	Primary amine oxidase OS=Ricinus communis GN=RCOM_1679960 PE=3 SV=1
elm_00371	1	1.4	108	680	90.1	403	2e-33	Putative uncharacterized protein OS=Medicago truncatula PE=4 SV=1
elm_01246	35	49.4	49	758	50	496	2e-76	Beta-carotene hydroxylase OS=Coffea arabica GN=bCHY PE=2 SV=1
elm_00486	12	16.9	72	1584	30.6	818	0	Predicted protein OS=Populus trichocarpa GN=POPTRDRAFT_709036 PE=3 SV=1
elm_00104	4	5.6	320	985	30.3	436	5e-102	Isoflavone reductase related protein OS=Pyrus communis GN=Pyrc5 PE=2 SV=1
elm_00418	1	1.4	86	1031	26.8	620	6e-101	Whole genome shotgun sequence of line PN40024, scaffold_20.assembly12x (Fragment) OS=Vitis vinifera GN=GSVIVT01017899001 PE=4 SV=1
elm_00723	1	1.4	51	754	24.8	254	7e-77	Predicted protein OS=Populus trichocarpa GN=POPTRDRAFT_707134 PE=4 SV=1
elm_00797	9	12.7	45	1059	21.5	962	2e-153	Leucoanthocyanidin dioxgenase OS=Vitis labrusca x Vitis vinifera GN=KyLDOX1 PE=3 SV=1
elm_01063	1	1.4	36	503	18.4	473	5e-34	Predicted protein OS=Populus trichocarpa GN=POPTRDRAFT_640411 PE=4 SV=1
elm_00349	1	1.4	121	637	18.1	369	7e-56	Peptidyl-prolyl isomerase FKBP12 OS=Vicia faba GN=FKBP12 PE=1 SV=1
elm_01377	1	1.4	28	680	17.2	584	2e-62	Whole genome shotgun sequence of line PN40024, scaffold_1.assembly12x (Fragment) OS=Vitis vinifera GN=GSVIVT01008968001 PE=4 SV=1
elm_00782	1	1.4	76	667	15.5	340	5e-33	Nitrate transporter, putative OS=Ricinus communis GN=RCOM_0352860 PE=4 SV=1
elm_02542	1	1.4	14	641	15.4	520	2e-38	DNA binding protein, putative OS=Ricinus communis GN=RCOM_1433520 PE=4 SV=1
elm_00353	10	14.1	113	894	14.8	630	3e-60	Photosystem II 22 kDa protein, chloroplast, putative OS=Ricinus communis GN=RCOM_1030930 PE=4 SV=1
elm_00168	6	8.5	167	1585	14.7	1122	2e-147	Chitinase, putative OS=Ricinus communis GN=RCOM_1378210 PE=4 SV=1
elm_00200	2	2.8	206	839	14.4	272	3e-34	Predicted protein OS=Populus trichocarpa GN=POPTRDRAFT_826664 PE=4 SV=1
elm_00857	2	2.8	41	913	14.2	749	1e-144	S-adenosylmethionine synthetase 1 OS=Elaeagnus umbellata GN=SAMS1 PE=2 SV=1
elm_11412	8	11.3	8	267	14	263	6e-33	Putative uncharacterized protein Sb03g022580 OS=Sorghum bicolor GN=Sb03g022580 PE=4 SV=1
elm_00469	1	1.4	76	1125	13.5	710	2e-135	1-aminocyclopropane-1-carboxylate oxidase (Fragment) OS=Morus alba PE=2 SV=1
elm_01934	1	1.4	20	402	13.5	269	5e-21	Putative uncharacterized protein OS=Ricinus communis GN=RCOM_1643610 PE=4 SV=1
elm_00280	3	4.2	165	520	13.2	359	1e-53	Light-harvesting complex II protein Lhcb1 OS=Populus trichocarpa GN=Lhcb1-1 PE=4 SV=1
elm_02377	8	11.3	15	458	12.9	411	6e-68	26S proteasome regulatory subunit rpn1, putative OS=Ricinus communis GN=RCOM_1172830 PE=4 SV=1
elm_01111	6	8.5	33	978	12.4	859	3e-137	Cinnamate 4-hydroxylase, putative OS=Ricinus communis GN=RCOM_1164350 PE=3 SV=1
elm_00724	1	1.4	51	1383	12.2	827	1e-62	Putative uncharacterized protein OS=Ricinus communis GN=RCOM_1120980 PE=4 SV=1
elm_00946	1	1.4	41	875	11.9	580	5e-53	Predicted protein OS=Populus trichocarpa GN=POPTRDRAFT_830718 PE=4 SV=1
elm_00754	3	4.2	57	603	11.1	552	9e-76	Chlorophyll a/b-binding protein type I (Fragment) OS=Malus domestica PE=2 SV=1
elm_02015	1	1.4	19	662	10.8	520	6e-61	Whole genome shotgun sequence of line PN40024, scaffold_16.assembly12x (Fragment) OS=Vitis vinifera GN=GSVIVT01015275001 PE=4 SV=1
elm_04049	7	9.9	10	431	10.3	386	6e-44	Putative uncharacterized protein OS=Ricinus communis GN=RCOM_1035810 PE=4 SV=1
elm_00358	2	2.8	96	1007	9.8	581	6e-76	Putative uncharacterized protein OS=Populus trichocarpa x Populus deltoides PE=2 SV=1
elm_00629	2	2.8	57	1021	9.7	284	7e-91	Serine-threonine protein kinase, plant-type, putative OS=Ricinus communis GN=RCOM_0174740 PE=4 SV=1
elm_01094	2	2.8	59	535	9.7	477	9e-59	60S ribosomal protein L27 OS=Pisum sativum GN=RPL27 PE=2 SV=1
elm_02811	1	1.4	14	508	9.5	500	7e-73	ATP synthase gamma chain OS=Ricinus communis GN=RCOM_1107030 PE=3 SV=1
elm_00913	2	2.8	39	970	9.1	794	2e-124	Predicted protein OS=Populus trichocarpa GN=POPTRDRAFT_813719 PE=3 SV=1
elm_02736	1	1.4	12	456	9.1	225	8e-44	Whole genome shotgun sequence of line PN40024, scaffold_127.assembly12x (Fragment) OS=Vitis vinifera GN=GSVIVT01013724001 PE=4 SV=1
elm_00512	1	1.4	69	1328	8.9	801	5e-172	Predicted protein OS=Populus trichocarpa GN=POPTRDRAFT_714722 PE=3 SV=1
elm_00678	8	11.3	60	469	8.8	416	2e-55	Lipoxygenase (Fragment) OS=Vitis vinifera GN=GSVIVT01000084001 PE=3 SV=1
elm_10261	5	7.1	5	231	8.8	228	6e-34	Whole genome shotgun sequence of line PN40024, scaffold_8.assembly12x (Fragment) OS=Vitis vinifera GN=GSVIVT01035954001 PE=4 SV=1
elm_00683	1	1.4	53	1107	8.7	826	8e-132	Plasma membrane ATPase 4 OS=Nicotiana plumbaginifolia GN=PMA4 PE=2 SV=1
elm_00260	1	1.4	125	1333	8.6	806	1e-169	Chloroplast sedoheptulose-1,7-bisphosphatase OS=Morus alba var. multicaulis PE=2 SV=1
elm_02589	6	8.5	13	719	8.6	580	4e-58	Predicted protein OS=Populus trichocarpa GN=POPTRDRAFT_660506 PE=4 SV=1
elm_00461	2	2.8	79	861	8.5	584	2e-68	Putative uncharacterized protein OS=Glycine max PE=2 SV=1
elm_00326	3	4.2	117	1289	8.4	860	2e-152	Aquaporin PIP1-3 OS=Arabidopsis thaliana GN=PIP1-3 PE=1 SV=1
elm_01809	7	9.9	22	428	8.4	419	5e-29	Putative uncharacterized protein OS=Glycine max PE=2 SV=1
elm_01023	1	1.4	35	643	8.3	560	8e-76	Glutamine synthetase cytosolic isozyme OS=Medicago sativa PE=2 SV=1
elm_01538	7	9.9	23	710	8.3	695	2e-111	Proteasome subunit alpha type OS=Glycine max PE=2 SV=1
elm_02737	7	9.9	15	412	8.3	320	3e-52	40S ribosomal protein S24 OS=Vitis vinifera GN=VITISV_035625 PE=3 SV=1
elm_00153	6	8.5	199	1213	8.1	927	7e-109	Thioredoxin peroxidase OS=Nicotiana tabacum PE=2 SV=2
elm_00738	3	4.2	52	668	8	432	1e-46	60S ribosomal protein L35 OS=Euphorbia esula GN=RPL35 PE=2 SV=1
elm_00940	1	1.4	41	721	7.9	492	3e-47	Whole genome shotgun sequence of line PN40024, scaffold_11.assembly12x (Fragment) OS=Vitis vinifera GN=GSVIVT01011897001 PE=4 SV=1
elm_02135	2	2.8	16	964	7.9	503	1e-88	ATP binding protein, putative OS=Ricinus communis GN=RCOM_1616250 PE=4 SV=1
elm_01345	4	5.6	28	1319	7.8	1143	3e-165	Anthranilate N-benzoyltransferase protein, putative OS=Ricinus communis GN=RCOM_1583010 PE=4 SV=1
elm_00489	2	2.8	80	818	7.6	494	1e-84	Os10g0465800 protein OS=Oryza sativa subsp. japonica GN=OSJNBa0006L06.3 PE=4 SV=1
elm_00807	6	8.5	51	1029	7.3	869	4e-145	Xyloglucan endotransglucosylase/hydrolase 4 OS=Malus domestica PE=2 SV=1
elm_02339	2	2.8	14	540	7.3	537	5e-79	Isocitrate dehydrogenase (NADP+) OS=Apium graveolens GN=idhc PE=2 SV=1
elm_00490	2	2.8	77	1206	7.2	704	2e-97	Cytochrome b561 OS=Citrullus lanatus GN=CLb561A PE=2 SV=1
elm_01116	1	1.4	32	682	7.2	526	5e-70	Putative uncharacterized protein OS=Ricinus communis GN=RCOM_1000460 PE=4 SV=1
elm_01523	2	2.8	23	1114	7.2	993	1e-70	DNA binding protein, putative OS=Ricinus communis GN=RCOM_1034530 PE=4 SV=1
elm_00553	1	1.4	70	1476	7.1	988	2e-172	Cysteine protease OS=Vitis vinifera GN=CysP PE=2 SV=1
elm_00970	1	1.4	37	727	7.1	501	5e-71	Histone H3.2 OS=Triticum aestivum PE=1 SV=2
elm_01360	1	1.4	32	502	7.1	480	6e-42	HMG1/2-like protein OS=Glycine max PE=2 SV=1
elm_00468	1	1.4	83	484	7	293	3e-30	40S ribosomal protein S29, putative OS=Ricinus communis GN=RCOM_1587780 PE=4 SV=1
elm_03123	1	1.4	12	317	7	306	6e-28	Putative uncharacterized protein OS=Vitis vinifera GN=VITISV_003925 PE=4 SV=1
elm_04442	5	7.1	8	365	7	360	5e-35	Pyruvate dehydrogenase, putative OS=Ricinus communis GN=RCOM_0632150 PE=4 SV=1
elm_07825	4	5.6	4	275	7	269	3e-32	ATP binding protein, putative OS=Ricinus communis GN=RCOM_0054530 PE=4 SV=1
elm_09377	4	5.6	4	245	7	205	4e-21	Whole genome shotgun sequence of line PN40024, scaffold_20.assembly12x (Fragment) OS=Vitis vinifera GN=GSVIVT01017645001 PE=4 SV=1
elm_13107	4	5.6	4	219	7	212	4e-30	Heat shock 70 kDa protein, mitochondrial OS=Phaseolus vulgaris PE=2 SV=1
elm_01213	1	1.4	33	1269	6.9	1018	2e-143	3-ketoacyl CoA thiolase 1 OS=Petunia hybrida PE=2 SV=1
elm_01052	5	7.1	34	666	6.8	591	8e-51	Putative uncharacterized protein OS=Ricinus communis GN=RCOM_1445430 PE=4 SV=1
elm_04863	2	2.8	7	332	6.8	323	1e-44	Predicted protein OS=Populus trichocarpa GN=POPTRDRAFT_646911 PE=4 SV=1
elm_02065	4	5.6	17	530	6.7	407	6e-74	Cytochrome b-c1 complex subunit Rieske, mitochondrial OS=Solanum tuberosum GN=FES1 PE=1 SV=1
elm_01340	1	1.4	30	550	6.6	452	7e-52	Whole genome shotgun sequence of line PN40024, scaffold_7.assembly12x (Fragment) OS=Vitis vinifera GN=GSVIVT01033526001 PE=4 SV=1
elm_03366	5	7.1	10	421	6.6	416	5e-48	Putative uncharacterized protein OS=Vitis vinifera GN=VITISV_009768 PE=4 SV=1
elm_05176	1	1.4	7	451	6.6	176	5e-27	Polyol transporter OS=Populus trichocarpa GN=PtrPLT PE=4 SV=1
elm_05222	1	1.4	7	268	6.6	200	1e-23	Major allergen Pru av 1 OS=Prunus avium GN=PRUA1 PE=1 SV=1
elm_09711	3	4.2	4	220	6.6	215	3e-31	Ubiquinone biosynthesis protein coq-8, putative OS=Ricinus communis GN=RCOM_0205150 PE=4 SV=1
elm_02154	1	1.4	23	483	6.5	166	2e-40	Putative uncharacterized protein OS=Zea mays PE=2 SV=1
elm_02370	3	4.2	14	555	6.5	449	4e-70	Cationic peroxidase OS=Nelumbo nucifera GN=CP PE=2 SV=1
elm_01407	1	1.4	37	538	6.4	511	6e-69	60S ribosomal protein L9, putative OS=Ricinus communis GN=RCOM_1315040 PE=4 SV=1
elm_00577	6	8.5	64	918	6.3	671	1e-25	Polyphenol oxidase, chloroplast, putative OS=Ricinus communis GN=RCOM_0935110 PE=4 SV=1
elm_00701	3	4.2	54	823	6.3	338	7e-29	Copper chaperone OS=Populus alba x Populus tremula var. glandulosa GN=CCH PE=4 SV=1
elm_00562	3	4.2	66	864	6.2	612	2e-41	Whole genome shotgun sequence of line PN40024, scaffold_122.assembly12x (Fragment) OS=Vitis vinifera GN=GSVIVT01013404001 PE=4 SV=1
elm_00781	1	1.4	46	1309	6.2	908	9e-159	NAD dependent epimerase/dehydratase, putative OS=Ricinus communis GN=RCOM_1683000 PE=4 SV=1
elm_00989	2	2.8	37	745	6.2	278	2e-28	Putative uncharacterized protein OS=Vitis vinifera GN=VITISV_030491 PE=4 SV=1
elm_02130	1	1.4	16	682	6.2	673	4e-120	Caffeic acid 3-O-methyltransferase OS=Prunus dulcis GN=COMT1 PE=2 SV=1
elm_00670	1	1.4	55	998	6.1	713	1e-29	Putative uncharacterized protein OS=Vitis vinifera GN=VITISV_025473 PE=4 SV=1
elm_01581	1	1.4	23	745	6.1	600	4e-49	UPF0497 membrane protein 4 OS=Vitis vinifera GN=GSVIVT00019813001 PE=2 SV=1
elm_00181	6	8.5	175	1116	6	835	4e-139	Elongation factor 1-alpha OS=Oryza sativa subsp. japonica GN=REFA1 PE=2 SV=2
elm_00726	5	7.1	52	939	6	666	9e-74	Putative uncharacterized protein OS=Glycine max PE=2 SV=1
elm_01191	7	9.9	32	855	6	819	2e-129	Whole genome shotgun sequence of line PN40024, scaffold_38.assembly12x (Fragment) OS=Vitis vinifera GN=GSVIVT01024042001 PE=4 SV=1
elm_01271	2	2.8	28	778	6	407	5e-47	Thioredoxin h (Fragment) OS=Populus trichocarpa GN=PtrTrxh2 PE=4 SV=1
elm_01952	1	1.4	18	565	6	430	1e-75	Lactoylglutathione lyase, putative OS=Ricinus communis GN=RCOM_1050970 PE=4 SV=1
elm_01351	1	1.4	37	694	5.9	362	7e-26	60S acidic ribosomal protein P3-1 OS=Arabidopsis thaliana GN=RPP3A PE=1 SV=1
elm_01499	1	1.4	25	656	5.9	311	1e-40	Histone H4 OS=Silene latifolia GN=SlH4 PE=3 SV=3
elm_05238	4	5.6	6	287	5.9	286	3e-29	Whole genome shotgun sequence of line PN40024, scaffold_72.assembly12x (Fragment) OS=Vitis vinifera GN=GSVIVT01034573001 PE=4 SV=1
elm_07374	4	5.6	6	271	5.9	264	1e-22	Plasma membrane H+ ATPase OS=Prunus persica GN=PPA2 PE=2 SV=1
elm_00605	3	4.2	66	712	5.8	385	7e-39	40S ribosomal protein S27-2 OS=Arabidopsis thaliana GN=RPS27B PE=2 SV=2
elm_06780	3	4.2	5	312	5.8	311	5e-45	Uricase OS=Medicago sativa GN=MsU9 PE=2 SV=1
elm_00497	2	2.8	70	654	5.7	362	4e-56	NAD(P)H-quinone oxidoreductase subunit 3, chloroplastic OS=Morus indica GN=ndhC PE=3 SV=1
elm_00830	4	5.6	43	1103	5.7	869	4e-142	Cysteine synthase OS=Ricinus communis GN=RCOM_1615850 PE=3 SV=1
elm_00991	1	1.4	36	1241	5.7	1137	2e-68	Putative uncharacterized protein OS=Ricinus communis GN=RCOM_0537780 PE=4 SV=1
elm_01241	5	7.1	29	738	5.7	665	1e-62	Putative uncharacterized protein OS=Vitis vinifera GN=VITISV_028610 PE=4 SV=1
elm_00294	6	8.5	111	1369	5.6	986	2e-178	Putative uncharacterized protein OS=Vitis vinifera GN=VITISV_026180 PE=4 SV=1
elm_00374	1	1.4	90	1080	5.6	779	1e-144	Predicted protein OS=Populus trichocarpa GN=POPTRDRAFT_569972 PE=2 SV=1
elm_02376	1	1.4	14	701	5.6	432	3e-33	Whole genome shotgun sequence of line PN40024, scaffold_4.assembly12x (Fragment) OS=Vitis vinifera GN=GSVIVT01024793001 PE=4 SV=1
elm_02743	2	2.8	12	295	5.6	273	5e-24	Glutathione S-transferase 3 OS=Glycine max GN=GST3 PE=1 SV=1
elm_05268	1	1.4	6	290	5.6	286	9e-37	Flavonoid 3' hydroxylase OS=Malus domestica PE=3 SV=1
elm_05812	4	5.6	7	315	5.6	309	3e-44	Whole genome shotgun sequence of line PN40024, scaffold_16.assembly12x (Fragment) OS=Vitis vinifera GN=GSVIVT01015467001 PE=4 SV=1
elm_02742	2	2.8	12	561	5.5	551	2e-44	Zinc transporter protein OS=Ammopiptanthus mongolicus GN=ZIP PE=2 SV=1
elm_11533	1	1.4	3	375	5.5	259	5e-24	Putative uncharacterized protein (Fragment) OS=Glycine max PE=2 SV=1
elm_00568	2	2.8	64	2183	5.4	611	0	Glutamyl-tRNA reductase OS=Vitis vinifera GN=VITISV_007402 PE=3 SV=1
elm_00811	2	2.8	44	869	5.4	783	2e-112	Geranylgeranyl hydrogenase OS=Glycine max GN=Ggh PE=4 SV=2
elm_00206	5	7.1	146	1956	5.3	305	0	Maturase K OS=Ulmus pumila GN=matK PE=3 SV=1
elm_01137	5	7.1	31	1218	5.3	433	3e-77	NADH-plastoquinone oxidoreductase, putative OS=Ricinus communis GN=RCOM_0798140 PE=3 SV=1
elm_01713	5	7.1	23	1013	5.3	503	8e-109	Predicted protein OS=Populus trichocarpa GN=POPTRDRAFT_739236 PE=2 SV=1
elm_02380	1	1.4	15	355	5.3	257	1e-47	Predicted protein OS=Populus trichocarpa GN=POPTRDRAFT_828557 PE=2 SV=1
elm_02405	4	5.6	15	448	5.3	325	5e-43	Predicted protein OS=Populus trichocarpa GN=POPTRDRAFT_640023 PE=4 SV=1
elm_03128	1	1.4	12	416	5.3	306	8e-53	Heat shock cognate 70 kDa protein 2 OS=Solanum lycopersicum GN=HSC-2 PE=2 SV=1
elm_07855	3	4.2	4	290	5.3	288	2e-21	Predicted protein OS=Populus trichocarpa GN=POPTRDRAFT_677872 PE=4 SV=1
elm_08524	3	4.2	4	292	5.3	288	9e-29	UDP-glucosyltransferase, putative OS=Ricinus communis GN=RCOM_0458380 PE=3 SV=1
elm_10105	3	4.2	3	223	5.3	222	7e-34	Tuber-induction protein (Fragment) OS=Solanum tuberosum PE=2 SV=1
elm_10159	3	4.2	3	218	5.3	216	5e-29	Putative uncharacterized protein OS=Ricinus communis GN=RCOM_1367640 PE=4 SV=1
elm_10173	3	4.2	3	252	5.3	250	6e-22	Superoxide dismutase [Cu-Zn], chloroplastic OS=Petunia hybrida GN=SODCP PE=2 SV=1
elm_10307	3	4.2	3	243	5.3	241	1e-34	Putative uncharacterized protein OS=Populus trichocarpa x Populus deltoides PE=2 SV=1
elm_10474	3	4.2	3	242	5.3	237	6e-32	Whole genome shotgun sequence of line PN40024, scaffold_28.assembly12x (Fragment) OS=Vitis vinifera GN=GSVIVT01020568001 PE=4 SV=1
elm_10660	3	4.2	3	260	5.3	257	1e-34	Whole genome shotgun sequence of line PN40024, scaffold_1.assembly12x (Fragment) OS=Vitis vinifera GN=GSVIVT01009173001 PE=4 SV=1
elm_10950	3	4.2	3	219	5.3	216	3e-21	Whole genome shotgun sequence of line PN40024, scaffold_11.assembly12x (Fragment) OS=Vitis vinifera GN=GSVIVT01011588001 PE=4 SV=1
elm_11347	3	4.2	3	224	5.3	171	6e-23	Whole genome shotgun sequence of line PN40024, scaffold_151.assembly12x (Fragment) OS=Vitis vinifera GN=GSVIVT01001160001 PE=4 SV=1
elm_11661	3	4.2	3	238	5.3	104	4e-33	Casein kinase, putative OS=Ricinus communis GN=RCOM_0801140 PE=4 SV=1
elm_12099	3	4.2	3	227	5.3	207	1e-25	Whole genome shotgun sequence of line PN40024, scaffold_0.assembly12x (Fragment) OS=Vitis vinifera GN=GSVIVT01008416001 PE=4 SV=1
elm_12194	3	4.2	3	229	5.3	226	1e-22	Transaminase mtnE, putative OS=Ricinus communis GN=RCOM_1381600 PE=4 SV=1
elm_12295	3	4.2	3	256	5.3	254	6e-23	Whole genome shotgun sequence of line PN40024, scaffold_4.assembly12x (Fragment) OS=Vitis vinifera GN=GSVIVT01024631001 PE=4 SV=1
elm_12785	3	4.2	3	236	5.3	92	3e-22	Glucose-methanol-choline (Gmc) oxidoreductase, putative OS=Ricinus communis GN=RCOM_0312000 PE=3 SV=1
elm_13448	3	4.2	3	253	5.3	252	5e-37	Prolyl endopeptidase, putative OS=Ricinus communis GN=RCOM_1599880 PE=4 SV=1
elm_13552	3	4.2	3	268	5.3	264	4e-23	Putative uncharacterized protein OS=Vitis vinifera GN=VITISV_021757 PE=4 SV=1
elm_01164	3	4.2	31	746	5.2	473	2e-74	SKP1 component-like 1 OS=Humulus lupulus PE=2 SV=1
elm_01414	1	1.4	29	786	5.2	688	2e-96	Endoplasmin, putative OS=Ricinus communis GN=RCOM_1598250 PE=3 SV=1
elm_00588	2	2.8	62	849	5.1	452	2e-62	Whole genome shotgun sequence of line PN40024, scaffold_3.assembly12x (Fragment) OS=Vitis vinifera GN=GSVIVT01021436001 PE=3 SV=1
elm_02178	2	2.8	16	687	5.1	428	2e-64	Superoxide dismutase [Mn], mitochondrial OS=Prunus persica GN=SOD PE=2 SV=1
elm_02258	1	1.4	16	486	5.1	483	8e-54	Putative 4-methyl-5(B-hydroxyethyl)-thiazol monophosphate biosynthesis enzyme OS=Capsicum chinense PE=2 SV=1
elm_03850	3	4.2	9	428	5.1	425	5e-78	Protein kinase Ck2 regulatory subunit 2 OS=Nicotiana tabacum GN=ck2beta2 PE=2 SV=1
elm_00537	1	1.4	67	1155	5	701	3e-39	Ethylene responsive transcription factor 3a OS=Prunus salicina GN=ERF3a PE=2 SV=1
elm_01082	2	2.8	33	1369	5	668	3e-143	Predicted protein (Fragment) OS=Populus trichocarpa GN=POPTRDRAFT_234964 PE=3 SV=1
elm_05573	3	4.2	6	291	5	193	1e-32	Predicted protein (Fragment) OS=Populus trichocarpa GN=POPTRDRAFT_207134 PE=4 SV=1
elm_08318	3	4.2	4	224	5	218	3e-22	Predicted protein OS=Populus trichocarpa GN=POPTRDRAFT_805851 PE=4 SV=1
elm_09864	3	4.2	4	254	5	248	5e-30	Predicted protein OS=Populus trichocarpa GN=POPTRDRAFT_578289 PE=4 SV=1
elm_00639	1	1.4	58	696	4.9	441	2e-54	Light-inducible protein ATLS1 OS=Elaeis guineensis var. tenera PE=4 SV=1
elm_00960	3	4.2	38	926	4.9	720	1e-131	Predicted protein OS=Populus trichocarpa GN=POPTRDRAFT_827990 PE=4 SV=1
elm_01165	1	1.4	33	560	4.9	459	2e-53	Whole genome shotgun sequence of line PN40024, scaffold_20.assembly12x OS=Vitis vinifera GN=GSVIVT01017723001 PE=4 SV=1
elm_01703	1	1.4	26	927	4.9	858	1e-119	Predicted protein OS=Populus trichocarpa GN=POPTRDRAFT_834438 PE=3 SV=1
elm_01810	1	1.4	21	790	4.9	242	1e-76	Syntaxin, plant, putative OS=Ricinus communis GN=RCOM_0437400 PE=4 SV=1
elm_01945	1	1.4	17	506	4.9	224	2e-30	Superoxide dismutase [Cu-Zn] OS=Populus suaveolens GN=SODcyt1 PE=2 SV=1
elm_01949	2	2.8	17	751	4.9	656	1e-77	Dihydroflavonol 4-reductase OS=Phytolacca americana GN=dfr PE=2 SV=1
elm_02294	1	1.4	15	421	4.9	416	4e-61	Putative uncharacterized protein OS=Ricinus communis GN=RCOM_0278070 PE=4 SV=1
elm_09131	1	1.4	4	328	4.9	325	9e-34	Putative uncharacterized protein OS=Glycine max PE=2 SV=1
elm_09163	3	4.2	4	299	4.9	256	1e-29	Receptor protein kinase, putative OS=Ricinus communis GN=RCOM_1323570 PE=4 SV=1
elm_11203	2	2.8	3	203	4.9	199	6e-31	Stromal 70 kDa heat shock-related protein, chloroplastic OS=Pisum sativum GN=HSP70 PE=2 SV=1
elm_12395	2	2.8	3	228	4.9	223	6e-30	Cell division cycle protein 48 homolog OS=Capsicum annuum GN=CAFP PE=2 SV=1
elm_00601	2	2.8	59	965	4.8	733	2e-84	Predicted protein OS=Populus trichocarpa GN=POPTRDRAFT_565410 PE=2 SV=1
elm_00699	1	1.4	52	922	4.8	638	5e-77	SKP1-like protein 1 OS=Malus domestica PE=2 SV=1
elm_01018	3	4.2	41	653	4.8	623	3e-32	Putative uncharacterized protein OS=Glycine max PE=2 SV=1
elm_01068	3	4.2	56	537	4.8	203	4e-53	ADP-ribosylation factor OS=Vigna unguiculata GN=ARF PE=2 SV=3
elm_01226	1	1.4	29	1655	4.8	1381	0	Zeaxanthin epoxidase OS=Vitis vinifera GN=ZEP PE=2 SV=1
elm_01483	1	1.4	24	936	4.8	882	2e-64	Predicted protein OS=Populus trichocarpa GN=POPTRDRAFT_584621 PE=4 SV=1
elm_01804	3	4.2	19	851	4.8	837	1e-148	Preprotein translocase secy subunit, putative OS=Ricinus communis GN=RCOM_1251830 PE=3 SV=1
elm_02769	4	5.6	12	717	4.8	432	6e-115	Neutral invertase OS=Daucus carota PE=2 SV=1
elm_04118	3	4.2	8	406	4.8	398	1e-51	Putative uncharacterized protein OS=Ricinus communis GN=RCOM_1442640 PE=4 SV=1
elm_06353	1	1.4	5	283	4.8	224	4e-32	Oxysterol binding protein, putative OS=Ricinus communis GN=RCOM_0915360 PE=3 SV=1
elm_00239	4	5.6	148	620	4.7	356	3e-30	Cystatin OS=Spinacia oleracea GN=CPI PE=4 SV=1
elm_00694	4	5.6	52	1020	4.7	820	3e-119	Alpha-expansin OS=Ziziphus jujuba PE=2 SV=1
elm_00770	3	4.2	46	751	4.7	440	2e-69	60S ribosomal protein L27A OS=Vernicia fordii GN=RPL27A PE=2 SV=1
elm_01171	1	1.4	32	935	4.7	691	5e-91	Putative uncharacterized protein OS=Ricinus communis GN=RCOM_1593920 PE=4 SV=1
elm_01856	1	1.4	21	483	4.7	471	5e-78	Elongation factor 2 OS=Beta vulgaris PE=2 SV=1
elm_03376	2	2.8	10	333	4.7	253	9e-48	Putative uncharacterized protein Sb01g035100 OS=Sorghum bicolor GN=Sb01g035100 PE=4 SV=1
elm_03673	2	2.8	9	561	4.7	547	3e-34	Whole genome shotgun sequence of line PN40024, scaffold_67.assembly12x (Fragment) OS=Vitis vinifera GN=GSVIVT01032790001 PE=4 SV=1
elm_04105	3	4.2	8	353	4.7	351	5e-45	Whole genome shotgun sequence of line PN40024, scaffold_31.assembly12x (Fragment) OS=Vitis vinifera GN=GSVIVT01022207001 PE=3 SV=1
elm_04131	1	1.4	10	274	4.7	270	1e-26	NADPH:quinone oxidoreductase OS=Arabidopsis thaliana GN=NQR PE=1 SV=1
elm_04730	2	2.8	7	355	4.7	353	2e-40	4-coumarate:CoA ligase OS=Populus tomentosa PE=4 SV=1
elm_06783	1	1.4	5	359	4.7	194	1e-21	Tyrosine aminotransferase OS=Arabidopsis thaliana GN=At5g53970 PE=2 SV=1
elm_08236	3	4.2	4	285	4.7	277	6e-31	Predicted protein OS=Populus trichocarpa GN=POPTRDRAFT_832296 PE=2 SV=1
elm_09388	3	4.2	4	251	4.7	246	1e-27	Predicted protein OS=Populus trichocarpa GN=POPTRDRAFT_713245 PE=4 SV=1
elm_10054	3	4.2	4	301	4.7	246	4e-34	Whole genome shotgun sequence of line PN40024, scaffold_1.assembly12x (Fragment) OS=Vitis vinifera GN=GSVIVT01009943001 PE=4 SV=1
elm_11159	2	2.8	3	232	4.7	229	5e-32	Whole genome shotgun sequence of line PN40024, scaffold_180.assembly12x (Fragment) OS=Vitis vinifera GN=GSVIVT01003165001 PE=4 SV=1
elm_01089	2	2.8	34	1008	4.6	458	7e-88	Ubiquitin carrier protein (Fragment) OS=Vitis vinifera GN=GSVIVT01020056001 PE=3 SV=1
elm_01178	3	4.2	31	1018	4.6	334	4e-56	Predicted protein OS=Populus trichocarpa GN=POPTRDRAFT_639670 PE=4 SV=1
elm_02567	2	2.8	13	696	4.6	376	1e-43	Putative uncharacterized protein OS=Glycine max PE=2 SV=1
elm_07343	3	4.2	5	427	4.6	426	4e-35	Predicted protein OS=Populus trichocarpa GN=POPTRDRAFT_741844 PE=4 SV=1
elm_07719	3	4.2	5	277	4.6	272	2e-35	Puromycin-sensitive aminopeptidase, putative OS=Ricinus communis GN=RCOM_0706340 PE=4 SV=1
elm_00535	1	1.4	72	1007	4.5	665	3e-116	GTP-binding nuclear protein Ran/TC4 OS=Vicia faba PE=2 SV=1
elm_00620	4	5.6	81	416	4.5	391	4e-23	Low temperature and salt responsive protein OS=Solanum tuberosum GN=StLTSR PE=4 SV=1
elm_00623	1	1.4	68	977	4.5	593	1e-96	Whole genome shotgun sequence of line PN40024, scaffold_0.assembly12x (Fragment) OS=Vitis vinifera GN=GSVIVT01008028001 PE=3 SV=1
elm_00861	3	4.2	43	890	4.5	580	4e-50	Cucumber peeling cupredoxin, putative OS=Ricinus communis GN=RCOM_0614620 PE=4 SV=1
elm_01092	2	2.8	33	779	4.5	365	5e-52	Autophagy-related protein 8C OS=Oryza sativa subsp. japonica GN=ATG8C PE=2 SV=1
elm_01913	1	1.4	24	489	4.5	261	5e-41	Regulator of ribonuclease activity A, putative OS=Ricinus communis GN=RCOM_1078500 PE=3 SV=1
elm_02357	1	1.4	14	672	4.5	668	5e-53	Cystathionine gamma-synthase isoform 2 OS=Solanum tuberosum GN=CgS2 PE=2 SV=1
elm_02364	1	1.4	14	679	4.5	412	1e-68	Aconitate hydratase 2, mitochondrial OS=Arabidopsis thaliana GN=ACO2 PE=1 SV=2
elm_04929	1	1.4	7	394	4.5	383	1e-59	Putative uncharacterized protein OS=Glycine max PE=2 SV=1
elm_07269	3	4.2	5	475	4.5	265	3e-29	Putative uncharacterized protein OS=Ricinus communis GN=RCOM_1602580 PE=4 SV=1
elm_00352	4	5.6	97	1200	4.4	893	1e-164	Elongation factor Tu, chloroplastic OS=Glycine max GN=TUFA PE=3 SV=1
elm_00746	3	4.2	49	932	4.4	419	7e-58	Putative uncharacterized protein OS=Populus trichocarpa x Populus deltoides PE=2 SV=1
elm_00767	2	2.8	55	313	4.4	294	1e-34	40S ribosomal protein S17 OS=Solanum lycopersicum GN=RPS17 PE=2 SV=3
elm_01276	1	1.4	32	873	4.4	659	9e-100	Trafficking protein particle complex subunit, putative OS=Ricinus communis GN=RCOM_0183430 PE=4 SV=1
elm_01680	1	1.4	22	772	4.4	368	3e-24	NAC domain protein, IPR003441 OS=Populus trichocarpa GN=NAC029 PE=4 SV=1
elm_05249	3	4.2	6	557	4.4	553	6e-88	Predicted protein OS=Populus trichocarpa GN=POPTRDRAFT_1092225 PE=4 SV=1
elm_00779	5	7.1	48	820	4.3	437	6e-73	Putative uncharacterized protein OS=Ricinus communis GN=RCOM_1537780 PE=4 SV=1
elm_00825	1	1.4	44	1035	4.3	779	4e-68	Rnf5, putative OS=Ricinus communis GN=RCOM_1010170 PE=4 SV=1
elm_01452	1	1.4	25	551	4.3	162	8e-23	Whole genome shotgun sequence of line PN40024, scaffold_4.assembly12x (Fragment) OS=Vitis vinifera GN=GSVIVT01025150001 PE=3 SV=1
elm_01637	2	2.8	26	313	4.3	298	3e-27	Chlorophyll a/b-binding protein type I (Fragment) OS=Malus domestica PE=2 SV=1
elm_01718	2	2.8	20	530	4.3	307	1e-44	Putative uncharacterized protein OS=Populus trichocarpa PE=2 SV=1
elm_01893	2	2.8	18	616	4.3	500	5e-63	Glucose-1-phosphate adenylyltransferase OS=Citrullus lanatus GN=wms1 PE=2 SV=1
elm_02895	1	1.4	12	792	4.3	581	1e-84	Ubiquitin carrier protein (Fragment) OS=Vitis vinifera GN=GSVIVT01035654001 PE=3 SV=1
elm_03048	1	1.4	11	288	4.3	221	5e-35	Glycerate dehydrogenase OS=Cucumis sativus GN=HPR-A PE=2 SV=1
elm_03589	1	1.4	10	447	4.3	377	3e-36	Putative uncharacterized protein (Fragment) OS=Glycine max PE=2 SV=1
elm_04083	3	4.2	8	357	4.3	181	7e-47	Inositol-3-phosphate synthase OS=Sesamum indicum PE=2 SV=1
elm_00420	1	1.4	84	1341	4.2	1044	0	Magnesium-chelatase subunit H, putative OS=Ricinus communis GN=RCOM_0373990 PE=4 SV=1
elm_00823	3	4.2	44	682	4.2	506	3e-42	Acyl carrier protein OS=Fragaria vesca PE=2 SV=1
elm_01114	1	1.4	32	639	4.2	385	1e-53	Putative uncharacterized protein OS=Glycine max PE=2 SV=1
elm_02237	1	1.4	15	346	4.2	333	8e-46	Cyclin-dependent protein kinase, putative OS=Ricinus communis GN=RCOM_0658420 PE=4 SV=1
elm_02724	1	1.4	12	470	4.2	299	2e-25	Triosephosphate isomerase OS=Phaseolus vulgaris var. nanus GN=tpi PE=2 SV=1
elm_04120	3	4.2	8	303	4.2	279	7e-47	26S protease regulatory subunit 8 homolog B OS=Arabidopsis thaliana GN=RPT6B PE=2 SV=1
elm_04518	1	1.4	7	301	4.2	297	3e-24	Beta-1,3-glucanase 2 OS=Ziziphus jujuba GN=Glu2 PE=2 SV=1
elm_05303	3	4.2	6	454	4.2	304	6e-29	Whole genome shotgun sequence of line PN40024, scaffold_66.assembly12x (Fragment) OS=Vitis vinifera GN=GSVIVT01032524001 PE=4 SV=1
elm_05797	1	1.4	6	395	4.2	321	2e-32	Predicted protein OS=Populus trichocarpa GN=POPTRDRAFT_762848 PE=4 SV=1
elm_00793	2	2.8	45	1146	4.1	210	6e-34	50S ribosomal protein L2, putative OS=Ricinus communis GN=RCOM_1082080 PE=4 SV=1
elm_01230	1	1.4	29	829	4.1	498	4e-86	26S protease regulatory subunit 6A homolog A OS=Arabidopsis thaliana GN=RPT5A PE=2 SV=1
elm_01449	1	1.4	25	770	4.1	391	6e-65	Trans-2-enoyl-CoA reductase OS=Gossypium hirsutum GN=ECR2 PE=2 SV=1
elm_03866	1	1.4	9	403	4.1	339	1e-38	Whole genome shotgun sequence of line PN40024, scaffold_38.assembly12x (Fragment) OS=Vitis vinifera GN=GSVIVT01023828001 PE=3 SV=1
elm_00216	2	2.8	149	1078	4	668	2e-88	40S ribosomal protein S8 OS=Zea mays GN=RPS8 PE=2 SV=2
elm_00791	5	7.1	45	1206	4	1096	0	PAE OS=Litchi chinensis PE=2 SV=1
elm_00794	3	4.2	45	679	4	182	5e-90	NAD(P)H-quinone oxidoreductase subunit J, chloroplastic OS=Vitis vinifera GN=ndhJ PE=3 SV=1
elm_01104	1	1.4	33	611	3.9	240	9e-32	AT1G60000 protein OS=Arabidopsis thaliana GN=AT1G60000 PE=2 SV=1
elm_02608	2	2.8	13	570	3.9	227	1e-38	Uroporphyrinogen decarboxylase (Fragment) OS=Vitis vinifera GN=GSVIVT01032710001 PE=3 SV=1
elm_02688	2	2.8	13	616	3.9	602	4e-92	Aldehyde dehydrogenase family 7 member A1 OS=Malus domestica PE=1 SV=3
elm_05002	3	4.2	7	383	3.9	328	2e-29	V-type proton ATPase 16 kDa proteolipid subunit OS=Phaseolus aureus PE=2 SV=1
elm_06020	1	1.4	6	327	3.9	322	4e-30	Whole genome shotgun sequence of line PN40024, scaffold_43.assembly12x (Fragment) OS=Vitis vinifera GN=GSVIVT01026325001 PE=4 SV=1
elm_00597	2	2.8	61	1170	3.8	1099	1e-161	Whole genome shotgun sequence of line PN40024, scaffold_60.assembly12x (Fragment) OS=Vitis vinifera GN=GSVIVT01031229001 PE=3 SV=1
elm_00691	1	1.4	53	710	3.8	428	4e-77	Predicted protein OS=Populus trichocarpa GN=POPTRDRAFT_563786 PE=2 SV=1
elm_01593	1	1.4	22	638	3.8	268	2e-46	NADP-dependent malic enzyme OS=Vitis vinifera PE=2 SV=1
elm_01597	4	5.6	22	873	3.8	461	3e-64	Whole genome shotgun sequence of line PN40024, scaffold_1.assembly12x (Fragment) OS=Vitis vinifera GN=GSVIVT01009760001 PE=4 SV=1
elm_02042	1	1.4	16	623	3.8	165	1e-80	Putative uncharacterized protein OS=Glycine max PE=2 SV=1
elm_02226	1	1.4	15	589	3.8	251	6e-32	Predicted protein OS=Populus trichocarpa GN=POPTRDRAFT_644065 PE=4 SV=1
elm_04044	3	4.2	8	378	3.8	371	7e-67	Tubulin beta chain OS=Hordeum vulgare GN=TUBB PE=2 SV=1
elm_04457	1	1.4	8	410	3.8	407	5e-34	Predicted protein OS=Populus trichocarpa GN=POPTRDRAFT_550077 PE=4 SV=1
elm_05064	2	2.8	8	390	3.8	272	6e-30	Putative uncharacterized protein OS=Ricinus communis GN=RCOM_1103690 PE=4 SV=1
elm_06042	1	1.4	6	567	3.8	269	3e-78	Predicted protein (Fragment) OS=Populus trichocarpa GN=POPTRDRAFT_859293 PE=4 SV=1
elm_06319	1	1.4	5	313	3.8	309	1e-39	Whole genome shotgun sequence of line PN40024, scaffold_61.assembly12x (Fragment) OS=Vitis vinifera GN=GSVIVT01031408001 PE=4 SV=1
elm_09064	1	1.4	4	386	3.8	261	3e-42	Predicted protein OS=Populus trichocarpa GN=POPTRDRAFT_707134 PE=4 SV=1
elm_00622	1	1.4	61	839	3.7	556	3e-57	Peptidyl-prolyl cis-trans isomerase Pin1 OS=Malus domestica GN=PIN1 PE=2 SV=1
elm_00995	2	2.8	36	535	3.7	299	5e-44	Glycolate oxidase OS=Cucurbita cv. Kurokawa Amakuri PE=2 SV=1
elm_01649	1	1.4	22	697	3.7	446	2e-62	Predicted protein OS=Populus trichocarpa GN=POPTRDRAFT_820821 PE=4 SV=1
elm_03680	1	1.4	9	402	3.7	397	4e-65	Whole genome shotgun sequence of line PN40024, scaffold_35.assembly12x (Fragment) OS=Vitis vinifera GN=GSVIVT01023102001 PE=4 SV=1
elm_05065	3	4.2	7	538	3.7	367	4e-72	NAC domain protein, IPR003441 OS=Populus trichocarpa GN=NAC043 PE=4 SV=1
elm_10600	2	2.8	3	317	3.7	316	3e-27	Putative translation-initiation factor 3 subunit OS=Prunus avium PE=2 SV=1
elm_11443	2	2.8	3	209	3.7	114	1e-28	NADH-ubiquinone oxidoreductase chain 5 OS=Oenothera bertiana GN=ND5 PE=2 SV=2
elm_12294	2	2.8	3	454	3.7	445	2e-22	Predicted protein OS=Populus trichocarpa GN=POPTRDRAFT_646762 PE=3 SV=1
elm_13884	2	2.8	3	244	3.7	207	2e-21	Whole genome shotgun sequence of line PN40024, scaffold_15.assembly12x (Fragment) OS=Vitis vinifera GN=GSVIVT01014771001 PE=4 SV=1
elm_00428	5	7.1	80	1089	3.6	716	3e-48	Whole genome shotgun sequence of line PN40024, scaffold_65.assembly12x (Fragment) OS=Vitis vinifera GN=GSVIVT01032258001 PE=4 SV=1
elm_00717	3	4.2	52	653	3.6	521	2e-87	Elongation factor 1-alpha OS=Vicia faba PE=2 SV=1
elm_00739	1	1.4	51	783	3.6	344	1e-55	Putative uncharacterized protein OS=Glycine max PE=4 SV=1
elm_01242	2	2.8	31	699	3.6	671	1e-80	CONSTANS-like 1 OS=Malus domestica GN=COL1 PE=4 SV=1
elm_01715	1	1.4	20	250	3.6	187	1e-36	Putative uncharacterized protein OS=Medicago truncatula PE=2 SV=1
elm_01752	3	4.2	21	695	3.6	520	3e-27	Glyceraldehyde-3-phosphate dehydrogenase A, chloroplastic OS=Chlamydomonas reinhardtii GN=GAPA PE=1 SV=1
elm_01815	2	2.8	19	464	3.6	389	1e-21	Whole genome shotgun sequence of line PN40024, scaffold_112.assembly12x (Fragment) OS=Vitis vinifera GN=GSVIVT01012395001 PE=4 SV=1
elm_02524	1	1.4	13	433	3.6	394	1e-39	Predicted protein (Fragment) OS=Populus trichocarpa GN=POPTRDRAFT_233801 PE=4 SV=1
elm_04669	1	1.4	7	347	3.6	342	6e-55	Predicted protein OS=Populus trichocarpa GN=POPTRDRAFT_899890 PE=4 SV=1
elm_07212	2	2.8	5	353	3.6	351	5e-40	Vacuolar protein sorting-associated protein VPS4, putative OS=Ricinus communis GN=RCOM_1279970 PE=3 SV=1
elm_00524	3	4.2	83	885	3.5	491	4e-60	Whole genome shotgun sequence of line PN40024, scaffold_53.assembly12x (Fragment) OS=Vitis vinifera GN=GSVIVT01029373001 PE=4 SV=1
elm_00744	2	2.8	50	985	3.5	713	2e-100	60S ribosomal protein L13a-4 OS=Arabidopsis thaliana GN=RPL13AD PE=2 SV=1
elm_02030	1	1.4	17	580	3.5	560	4e-94	Phosphoglycerate kinase OS=Gossypium hirsutum PE=2 SV=1
elm_03122	3	4.2	12	492	3.5	480	5e-62	Predicted protein OS=Populus trichocarpa GN=POPTRDRAFT_663292 PE=4 SV=1
elm_08185	2	2.8	4	311	3.5	309	4e-36	Predicted protein OS=Populus trichocarpa GN=POPTRDRAFT_834886 PE=3 SV=1
elm_09689	2	2.8	4	419	3.5	329	1e-61	Whole genome shotgun sequence of line PN40024, scaffold_9.assembly12x (Fragment) OS=Vitis vinifera GN=GSVIVT01037488001 PE=4 SV=1
elm_14998	2	2.8	2	264	3.5	262	4e-37	Trans-cinnamate 4-monooxygenase OS=Glycine max GN=CYP73A11 PE=2 SV=1
elm_15142	2	2.8	2	237	3.5	236	5e-29	Predicted protein OS=Populus trichocarpa GN=POPTRDRAFT_646179 PE=4 SV=1
elm_15203	2	2.8	2	202	3.5	198	3e-28	Whole genome shotgun sequence of line PN40024, scaffold_46.assembly12x (Fragment) OS=Vitis vinifera GN=GSVIVT01027084001 PE=4 SV=1
elm_15787	2	2.8	2	230	3.5	229	3e-31	Metal tolerance protein C4, putative OS=Ricinus communis GN=RCOM_1562020 PE=4 SV=1
elm_16439	2	2.8	2	190	3.5	189	7e-21	Predicted protein OS=Physcomitrella patens subsp. patens GN=PHYPADRAFT_227713 PE=4 SV=1
elm_17139	2	2.8	2	255	3.5	171	3e-23	Serine hydroxymethyltransferase OS=Populus tremuloides GN=SHMT9 PE=2 SV=1
elm_18686	2	2.8	2	257	3.5	254	6e-34	DNA-directed RNA polymerase OS=Populus trichocarpa GN=POPTRDRAFT_756719 PE=3 SV=1
elm_18825	2	2.8	2	247	3.5	244	2e-27	Putative uncharacterized protein OS=Ricinus communis GN=RCOM_1269010 PE=4 SV=1
elm_18984	2	2.8	2	250	3.5	249	2e-38	Glucose-6-phosphate 1-dehydrogenase OS=Populus trichocarpa GN=G6PDH PE=3 SV=1
elm_19055	2	2.8	2	260	3.5	153	8e-34	Whole genome shotgun sequence of line PN40024, scaffold_16.assembly12x (Fragment) OS=Vitis vinifera GN=GSVIVT01015009001 PE=4 SV=1
elm_19242	2	2.8	2	451	3.5	450	9e-24	Putative uncharacterized protein OS=Ricinus communis GN=RCOM_0681490 PE=4 SV=1
elm_19337	2	2.8	2	205	3.5	202	7e-24	Predicted protein (Fragment) OS=Populus trichocarpa GN=POPTRDRAFT_198403 PE=3 SV=1
elm_19526	2	2.8	2	240	3.5	238	2e-34	Whole genome shotgun sequence of line PN40024, scaffold_114.assembly12x (Fragment) OS=Vitis vinifera GN=GSVIVT01012525001 PE=4 SV=1
elm_20619	2	2.8	2	232	3.5	229	1e-30	Isocitrate lyase and phosphorylmutase OS=Medicago truncatula GN=MtrDRAFT_AC157893g9v2 PE=4 SV=1
elm_20753	2	2.8	2	192	3.5	165	3e-22	Predicted protein OS=Populus trichocarpa GN=POPTRDRAFT_821185 PE=4 SV=1
elm_20856	2	2.8	2	207	3.5	148	2e-26	Predicted protein OS=Populus trichocarpa GN=POPTRDRAFT_668894 PE=4 SV=1
elm_21176	2	2.8	2	280	3.5	278	5e-41	Whole genome shotgun sequence of line PN40024, scaffold_2.assembly12x (Fragment) OS=Vitis vinifera GN=GSVIVT01016652001 PE=3 SV=1
elm_21471	2	2.8	2	156	3.5	154	4e-22	Splicing factor-like protein OS=Arabidopsis thaliana GN=AT4g38780 PE=2 SV=1
elm_00948	1	1.4	48	860	3.4	614	4e-78	AT5G05670 protein OS=Arabidopsis thaliana GN=AT5G05670 PE=2 SV=1
elm_00956	1	1.4	38	929	3.4	488	1e-52	Predicted protein OS=Populus trichocarpa GN=POPTRDRAFT_549337 PE=2 SV=1
elm_01055	1	1.4	34	846	3.4	525	5e-68	Putative uncharacterized protein OS=Glycine max PE=2 SV=1
elm_01604	1	1.4	23	756	3.4	738	3e-117	Chalcone synthase OS=Betula verrucosa GN=CHS PE=2 SV=2
elm_02096	2	2.8	18	478	3.4	365	4e-48	Cell division control protein 48 homolog D OS=Arabidopsis thaliana GN=CDC48D PE=1 SV=1
elm_02117	1	1.4	16	733	3.4	563	1e-79	Nucleic acid binding protein, putative OS=Ricinus communis GN=RCOM_1663450 PE=4 SV=1
elm_02251	2	2.8	19	842	3.4	632	2e-80	Predicted protein OS=Physcomitrella patens subsp. patens GN=PHYPADRAFT_188502 PE=4 SV=1
elm_02280	1	1.4	22	535	3.4	402	2e-36	Predicted protein OS=Populus trichocarpa GN=POPTRDRAFT_650987 PE=4 SV=1
elm_02465	2	2.8	16	423	3.4	301	9e-54	Elongation factor 1-alpha OS=Triticum aestivum GN=TEF1 PE=2 SV=1
elm_02561	1	1.4	13	551	3.4	260	2e-40	Whole genome shotgun sequence of line PN40024, scaffold_11.assembly12x (Fragment) OS=Vitis vinifera GN=GSVIVT01012198001 PE=4 SV=1
elm_04542	2	2.8	7	383	3.4	342	8e-36	Predicted protein OS=Populus trichocarpa GN=POPTRDRAFT_1120191 PE=4 SV=1
elm_04745	1	1.4	7	357	3.4	346	2e-49	Predicted protein OS=Populus trichocarpa GN=POPTRDRAFT_1108163 PE=2 SV=1
elm_04858	2	2.8	7	386	3.4	383	3e-48	Whole genome shotgun sequence of line PN40024, scaffold_28.assembly12x (Fragment) OS=Vitis vinifera GN=GSVIVT01020576001 PE=3 SV=1
elm_05052	2	2.8	7	421	3.4	318	8e-43	Predicted protein OS=Populus trichocarpa GN=POPTRDRAFT_869897 PE=4 SV=1
elm_06154	1	1.4	6	499	3.4	304	2e-51	Cytochrome P450, putative OS=Ricinus communis GN=RCOM_1324460 PE=3 SV=1
elm_10497	2	2.8	3	223	3.4	199	4e-24	Predicted protein OS=Populus trichocarpa GN=POPTRDRAFT_712978 PE=4 SV=1
elm_18780	1	1.4	2	283	3.4	197	1e-30	Putative uncharacterized protein OS=Ricinus communis GN=RCOM_1685020 PE=4 SV=1
elm_22690	2	2.8	3	197	3.4	193	9e-24	Putative uncharacterized protein OS=Medicago truncatula PE=2 SV=1
elm_00702	4	5.6	52	1360	3.3	845	8e-151	Elongation factor 1-gamma 2 OS=Oryza sativa subsp. japonica GN=Os02g0220500 PE=2 SV=2
elm_01234	1	1.4	30	567	3.3	368	5e-63	50S ribosomal protein L14, chloroplastic OS=Coffea arabica GN=rpl14 PE=3 SV=1
elm_01347	2	2.8	27	742	3.3	305	2e-90	Predicted protein OS=Populus trichocarpa GN=POPTRDRAFT_1095103 PE=4 SV=1
elm_01697	1	1.4	20	670	3.3	343	1e-55	Malate dehydrogenase [NADP], chloroplastic OS=Pisum sativum PE=1 SV=2
elm_02629	2	2.8	13	357	3.3	244	2e-25	Whole genome shotgun sequence of line PN40024, scaffold_8.assembly12x (Fragment) OS=Vitis vinifera GN=GSVIVT01035488001 PE=4 SV=1
elm_02752	1	1.4	12	695	3.3	686	4e-105	Whole genome shotgun sequence of line PN40024, scaffold_68.assembly12x (Fragment) OS=Vitis vinifera GN=GSVIVT01032900001 PE=4 SV=1
elm_04221	2	2.8	8	493	3.3	384	1e-42	Predicted protein OS=Populus trichocarpa GN=POPTRDRAFT_829690 PE=3 SV=1
elm_04931	1	1.4	7	319	3.3	313	7e-50	Putative uncharacterized protein OS=Ricinus communis GN=RCOM_0811620 PE=4 SV=1
elm_10903	2	2.8	3	238	3.3	236	6e-31	Neutral amino acid transport protein OS=Populus trichocarpa GN=PtrLAT2 PE=4 SV=1
elm_11278	2	2.8	3	248	3.3	245	2e-35	Predicted protein OS=Populus trichocarpa GN=POPTRDRAFT_659512 PE=4 SV=1
elm_12812	2	2.8	3	203	3.3	102	3e-30	Putative uncharacterized protein OS=Populus trichocarpa x Populus deltoides PE=2 SV=1
elm_13555	2	2.8	3	216	3.3	166	9e-22	F-box/LRR-repeat protein 4 OS=Arabidopsis thaliana GN=FBL4 PE=2 SV=1
elm_13836	2	2.8	3	251	3.3	228	1e-21	Predicted protein OS=Populus trichocarpa GN=POPTRDRAFT_555506 PE=4 SV=1
elm_00787	2	2.8	54	354	3.2	164	1e-46	Ribulose bisphosphate carboxylase large chain (Fragment) OS=Nyssa ogecha GN=rbcL PE=3 SV=2
elm_01544	1	1.4	28	839	3.2	662	5e-132	Catalase isozyme 3 OS=Nicotiana plumbaginifolia GN=CAT3 PE=2 SV=1
elm_01577	2	2.8	22	835	3.2	606	2e-62	Hydrolase, hydrolyzing O-glycosyl compounds, putative OS=Ricinus communis GN=RCOM_0272270 PE=4 SV=1
elm_01735	1	1.4	21	571	3.2	260	2e-37	Glycogen synthase kinase-3 beta, putative OS=Ricinus communis GN=RCOM_1436200 PE=4 SV=1
elm_01740	1	1.4	20	820	3.2	704	7e-142	GDP-mannose 3,5-epimerase 1 OS=Oryza sativa subsp. indica GN=OsI_032456 PE=2 SV=1
elm_01910	3	4.2	18	459	3.2	365	7e-48	Putative aquaporin TIP3 OS=Vitis berlandieri x Vitis rupestris GN=TIP3 PE=2 SV=1
elm_02060	1	1.4	16	513	3.2	271	2e-46	Whole genome shotgun sequence of line PN40024, scaffold_16.assembly12x (Fragment) OS=Vitis vinifera GN=GSVIVT01015027001 PE=4 SV=1
elm_02286	2	2.8	15	639	3.2	627	4e-114	ATP synthase subunit beta, mitochondrial OS=Oryza sativa subsp. japonica GN=ATPB PE=1 SV=2
elm_07256	2	2.8	5	359	3.2	128	3e-36	Aldose 1-epimerase, putative OS=Ricinus communis GN=RCOM_1064700 PE=4 SV=1
elm_00882	1	1.4	40	727	3.1	693	3e-41	Predicted protein OS=Populus trichocarpa GN=POPTRDRAFT_1121792 PE=4 SV=1
elm_00953	1	1.4	39	1104	3.1	677	5e-72	DNA binding protein, putative OS=Ricinus communis GN=RCOM_0181650 PE=4 SV=1
elm_00969	3	4.2	37	829	3.1	583	6e-100	Glyceraldehyde-3-phosphate dehydrogenase, cytosolic OS=Antirrhinum majus GN=GAPC PE=2 SV=1
elm_01000	2	2.8	37	668	3.1	465	6e-35	Predicted protein OS=Populus trichocarpa GN=POPTRDRAFT_744819 PE=4 SV=1
elm_01083	1	1.4	33	665	3.1	374	9e-79	Acetohydroxyacid isomeroreductase OS=Glycine max PE=2 SV=1
elm_01127	1	1.4	33	646	3.1	624	2e-41	Alcohol dehydrogenase, putative OS=Ricinus communis GN=RCOM_0528460 PE=4 SV=1
elm_01295	2	2.8	29	694	3.1	476	1e-30	Whole genome shotgun sequence of line PN40024, scaffold_14.assembly12x (Fragment) OS=Vitis vinifera GN=GSVIVT01014443001 PE=4 SV=1
elm_01354	2	2.8	27	744	3.1	317	9e-44	Putative uncharacterized protein OS=Glycine max PE=2 SV=1
elm_01390	1	1.4	26	815	3.1	737	1e-112	Phosphoglycerate kinase OS=Gossypium hirsutum PE=2 SV=1
elm_01410	1	1.4	26	1146	3.1	927	3e-147	Whole genome shotgun sequence of line PN40024, scaffold_122.assembly12x (Fragment) OS=Vitis vinifera GN=GSVIVT01013450001 PE=4 SV=1
elm_01696	1	1.4	20	681	3.1	674	1e-95	Whole genome shotgun sequence of line PN40024, scaffold_16.assembly12x (Fragment) OS=Vitis vinifera GN=GSVIVT01015310001 PE=3 SV=1
elm_02201	3	4.2	15	996	3.1	596	1e-100	Predicted protein (Fragment) OS=Populus trichocarpa GN=POPTRDRAFT_257659 PE=4 SV=1
elm_02491	1	1.4	14	452	3.1	287	7e-40	Ubiquitin carrier protein OS=Glycine max PE=2 SV=1
elm_02916	1	1.4	15	356	3.1	216	3e-25	40S ribosomal protein SA OS=Glycine max PE=2 SV=1
elm_03871	2	2.8	9	276	3.1	228	5e-24	Putative uncharacterized protein OS=Vitis vinifera GN=VITISV_035766 PE=4 SV=1
elm_04572	2	2.8	7	441	3.1	436	7e-74	Atpob1, putative OS=Ricinus communis GN=RCOM_1617290 PE=4 SV=1
elm_05149	1	1.4	7	349	3.1	340	2e-28	Histone H2A (Fragment) OS=Vitis vinifera GN=GSVIVT01035768001 PE=3 SV=1
elm_05991	2	2.8	6	441	3.1	287	2e-71	Putative uncharacterized protein OS=Vitis vinifera GN=VITISV_027037 PE=4 SV=1
elm_06918	1	1.4	5	409	3.1	226	1e-46	Transporter, putative OS=Ricinus communis GN=RCOM_1594180 PE=4 SV=1
elm_07266	1	1.4	5	414	3.1	406	1e-49	Whole genome shotgun sequence of line PN40024, scaffold_272.assembly12x (Fragment) OS=Vitis vinifera GN=GSVIVT01005282001 PE=4 SV=1
elm_07453	1	1.4	5	358	3.1	356	6e-57	Bifunctional dihydroflavonol 4-reductase/flavanone 4-reductase OS=Malus domestica GN=DFR PE=1 SV=1
elm_07602	1	1.4	5	337	3.1	335	1e-57	Adenosylhomocysteinase OS=Ricinus communis GN=RCOM_0523500 PE=3 SV=1
elm_08755	2	2.8	4	253	3.1	247	2e-30	Curved DNA-binding protein, putative OS=Ricinus communis GN=RCOM_0698930 PE=4 SV=1
elm_00372	3	4.2	94	1133	3	305	8e-31	50S ribosomal protein L33, chloroplastic OS=Morus indica GN=rpl33 PE=3 SV=1
elm_00393	3	4.2	111	733	3	230	5e-37	Ubiquitin-like protein 5 OS=Arabidopsis thaliana GN=UBL5 PE=1 SV=1
elm_00810	2	2.8	50	346	3	258	2e-42	Photosystem I assembly protein ycf4 OS=Morus indica GN=ycf4 PE=3 SV=1
elm_00824	1	1.4	46	896	3	584	1e-85	Predicted protein OS=Populus trichocarpa GN=POPTRDRAFT_741280 PE=4 SV=1
elm_01069	1	1.4	35	718	3	614	7e-85	Protochlorophyllide reductase, chloroplastic OS=Cucumis sativus GN=PORA PE=2 SV=1
elm_01314	2	2.8	28	807	3	662	3e-108	Predicted protein OS=Populus trichocarpa GN=POPTRDRAFT_742527 PE=3 SV=1
elm_01359	1	1.4	27	655	3	368	5e-61	Putative uncharacterized protein OS=Vitis vinifera GN=VITISV_002374 PE=4 SV=1
elm_01459	1	1.4	26	510	3	314	1e-39	Chlorophyll a-b binding protein 1, chloroplastic OS=Sinapis alba GN=CAB1 PE=3 SV=1
elm_01568	1	1.4	22	678	3	215	2e-44	26S protease regulatory subunit 8 homolog B OS=Arabidopsis thaliana GN=RPT6B PE=2 SV=1
elm_01606	2	2.8	22	663	3	591	4e-88	Whole genome shotgun sequence of line PN40024, scaffold_64.assembly12x (Fragment) OS=Vitis vinifera GN=GSVIVT01032103001 PE=4 SV=1
elm_01806	1	1.4	19	1020	3	842	1e-100	Jasmonate O-methyltransferase, putative OS=Ricinus communis GN=RCOM_1595240 PE=4 SV=1
elm_03754	2	2.8	9	480	3	308	4e-38	Whole genome shotgun sequence of line PN40024, scaffold_757.assembly12x (Fragment) OS=Vitis vinifera GN=GSVIVT01002500001 PE=4 SV=1
elm_03892	2	2.8	9	461	3	458	6e-72	Whole genome shotgun sequence of line PN40024, scaffold_16.assembly12x (Fragment) OS=Vitis vinifera GN=GSVIVT01015384001 PE=4 SV=1
elm_07715	2	2.8	5	354	3	234	9e-24	Predicted protein OS=Populus trichocarpa GN=POPTRDRAFT_721939 PE=3 SV=1
elm_08062	2	2.8	4	332	3	298	4e-52	Putative uncharacterized protein OS=Glycine max PE=2 SV=1
elm_09596	1	1.4	4	257	3	208	4e-23	Triosephosphate isomerase, chloroplastic OS=Fragaria ananassa GN=TPI PE=2 SV=1
elm_09642	1	1.4	4	416	3	411	5e-64	Putative uncharacterized protein OS=Glycine max PE=2 SV=1
elm_10501	2	2.8	3	259	3	257	3e-45	Putative uncharacterized protein OS=Zea mays PE=2 SV=1
elm_12047	1	1.4	3	447	3	445	5e-78	Beta-galactosidase OS=Prunus persica PE=2 SV=1
elm_12178	1	1.4	3	414	3	305	5e-22	Phytoene synthase protein OS=Fragaria ananassa GN=psy PE=2 SV=1
elm_13807	1	1.4	3	342	3	341	9e-41	Plant synaptotagmin OS=Populus trichocarpa GN=NTMC2T1.3 PE=4 SV=1
elm_13858	2	2.8	3	292	3	289	3e-27	Whole genome shotgun sequence of line PN40024, scaffold_23.assembly12x (Fragment) OS=Vitis vinifera GN=GSVIVT01018980001 PE=4 SV=1
elm_13943	2	2.8	3	426	3	285	2e-29	Putative uncharacterized protein OS=Vitis vinifera GN=VITISV_010506 PE=4 SV=1
elm_00267	1	1.4	129	862	2.9	570	3e-46	Pollen-specific protein C13, putative OS=Ricinus communis GN=RCOM_1034130 PE=4 SV=1
elm_00990	2	2.8	36	1330	2.9	1291	0	Whole genome shotgun sequence of line PN40024, scaffold_0.assembly12x (Fragment) OS=Vitis vinifera GN=GSVIVT01008636001 PE=3 SV=1
elm_01212	2	2.8	30	507	2.9	367	1e-58	Elongation factor 1-alpha OS=Vicia faba PE=2 SV=1
elm_01451	1	1.4	25	643	2.9	457	1e-76	Plasma membrane intrinsic protein PIP1-1 OS=Fraxinus excelsior PE=2 SV=1
elm_02067	1	1.4	16	606	2.9	431	2e-61	Predicted protein OS=Populus trichocarpa GN=POPTRDRAFT_828355 PE=4 SV=1
elm_03167	1	1.4	12	576	2.9	566	3e-29	Sucrose responsive element binding protein OS=Vitis vinifera GN=SREBP PE=2 SV=1
elm_03394	1	1.4	10	494	2.9	423	9e-68	Phospho-2-dehydro-3-deoxyheptonate aldolase 2, chloroplastic OS=Solanum lycopersicum PE=2 SV=1
elm_04114	1	1.4	8	468	2.9	432	4e-67	Fructose-bisphosphate aldolase OS=Populus trichocarpa GN=POPTRDRAFT_832739 PE=3 SV=1
elm_04234	1	1.4	8	466	2.9	156	3e-32	Whole genome shotgun sequence of line PN40024, scaffold_154.assembly12x (Fragment) OS=Vitis vinifera GN=GSVIVT01001307001 PE=3 SV=1
elm_04254	1	1.4	8	334	2.9	332	1e-50	NADP-dependent malic enzyme OS=Populus trichocarpa PE=2 SV=3
elm_05477	1	1.4	6	560	2.9	306	8e-45	Coumaroyl 3-hydroxylase OS=Populus trichocarpa GN=CYP98A27 PE=2 SV=1
elm_10125	1	1.4	3	244	2.9	240	2e-31	DEAD-box ATP-dependent RNA helicase 56 OS=Arabidopsis thaliana GN=RH56 PE=2 SV=2
elm_11906	1	1.4	3	321	2.9	320	6e-50	Predicted protein OS=Populus trichocarpa GN=POPTRDRAFT_825203 PE=4 SV=1
elm_00408	3	4.2	93	829	2.8	479	5e-77	40S ribosomal protein S11, putative OS=Ricinus communis GN=RCOM_0510080 PE=3 SV=1
elm_00864	1	1.4	41	1044	2.8	866	5e-156	Plasma membrane intrinsic protein PIP1-1 OS=Fraxinus excelsior PE=2 SV=1
elm_01316	3	4.2	28	792	2.8	600	4e-45	Peripheral-type benzodiazepine receptor, putative OS=Ricinus communis GN=RCOM_1439860 PE=4 SV=1
elm_01492	1	1.4	24	904	2.8	739	2e-62	Whole genome shotgun sequence of line PN40024, scaffold_3.assembly12x (Fragment) OS=Vitis vinifera GN=GSVIVT01021385001 PE=4 SV=1
elm_01530	3	4.2	23	874	2.8	656	3e-95	12-oxophytodienoate reductase OS=Hevea brasiliensis GN=opr PE=2 SV=1
elm_01927	1	1.4	18	618	2.8	610	8e-49	Putative uncharacterized protein OS=Glycine max PE=2 SV=1
elm_02004	2	2.8	17	616	2.8	366	2e-58	Predicted protein OS=Populus trichocarpa GN=POPTRDRAFT_642210 PE=3 SV=1
elm_02149	1	1.4	17	403	2.8	258	4e-42	Whole genome shotgun sequence of line PN40024, scaffold_35.assembly12x (Fragment) OS=Vitis vinifera GN=GSVIVT01023241001 PE=3 SV=1
elm_02256	1	1.4	15	562	2.8	358	1e-39	2-deoxyglucose-6-phosphate phosphatase, putative OS=Ricinus communis GN=RCOM_1435490 PE=4 SV=1
elm_02262	1	1.4	15	471	2.8	398	1e-57	Predicted protein OS=Populus trichocarpa GN=POPTRDRAFT_826642 PE=4 SV=1
elm_02478	1	1.4	14	576	2.8	369	8e-48	NSFL1 cofactor p47, putative OS=Ricinus communis GN=RCOM_0903270 PE=4 SV=1
elm_04875	1	1.4	7	334	2.8	329	2e-35	Predicted protein OS=Populus trichocarpa GN=POPTRDRAFT_555175 PE=4 SV=1
elm_04933	2	2.8	7	351	2.8	234	2e-52	ATPase 11, plasma membrane-type OS=Arabidopsis thaliana GN=AHA11 PE=1 SV=1
elm_04935	2	2.8	7	670	2.8	625	2e-76	Leucoanthocyanidin reductase, putative OS=Ricinus communis GN=RCOM_0705470 PE=4 SV=1
elm_05204	1	1.4	7	611	2.8	440	2e-67	Nitrate transporter, H+/oligopeptide symporter POT family (Fragment) OS=Populus trichocarpa GN=PtrNtr1-2 PE=4 SV=1
elm_06252	2	2.8	5	525	2.8	486	1e-61	Endoplasmic reticulum-Golgi intermediate compartment protein, putative OS=Ricinus communis GN=RCOM_1034540 PE=4 SV=1
elm_06604	2	2.8	5	461	2.8	217	2e-29	Anthocyanin 5-aromatic acyltransferase, putative OS=Ricinus communis GN=RCOM_1152490 PE=4 SV=1
elm_07296	2	2.8	5	403	2.8	364	1e-49	Whole genome shotgun sequence of line PN40024, scaffold_25.assembly12x (Fragment) OS=Vitis vinifera GN=GSVIVT01019680001 PE=3 SV=1
elm_07387	1	1.4	7	318	2.8	304	1e-32	Whole genome shotgun sequence of line PN40024, scaffold_0.assembly12x (Fragment) OS=Vitis vinifera GN=GSVIVT01008339001 PE=4 SV=1
elm_09246	2	2.8	4	276	2.8	273	4e-39	Predicted protein (Fragment) OS=Populus trichocarpa GN=POPTRDRAFT_172376 PE=4 SV=1
elm_00586	1	1.4	61	1288	2.7	1243	3e-180	Whole genome shotgun sequence of line PN40024, scaffold_59.assembly12x (Fragment) OS=Vitis vinifera GN=GSVIVT01030386001 PE=4 SV=1
elm_00772	1	1.4	46	790	2.7	627	5e-104	Putative uncharacterized protein OS=Ricinus communis GN=RCOM_1599540 PE=4 SV=1
elm_00809	3	4.2	50	796	2.7	644	1e-86	60S ribosomal protein L11-2 OS=Arabidopsis thaliana GN=RPL11B PE=2 SV=2
elm_00978	1	1.4	40	1031	2.7	783	3e-83	Predicted protein OS=Populus trichocarpa GN=POPTRDRAFT_563945 PE=4 SV=1
elm_01140	1	1.4	31	713	2.7	374	3e-59	Cystathionine gamma synthase OS=Fragaria vesca GN=CGS PE=2 SV=2
elm_02203	1	1.4	15	519	2.7	466	1e-42	DnaJ-like protein OS=Glycine max PE=2 SV=1
elm_03246	1	1.4	10	531	2.7	526	2e-62	Translation initiation factor IF-3 OS=Ricinus communis GN=RCOM_0443750 PE=3 SV=1
elm_04022	2	2.8	8	418	2.7	363	2e-61	Amine oxidase, putative OS=Ricinus communis GN=RCOM_0536450 PE=4 SV=1
elm_06606	2	2.8	5	350	2.7	347	3e-60	Glycogen synthase kinase-3 beta, putative OS=Ricinus communis GN=RCOM_1250130 PE=4 SV=1
elm_06815	1	1.4	5	331	2.7	228	1e-26	Putative small nuclear ribonucleoprotein D2 OS=Arabidopsis thaliana GN=At2g47640 PE=2 SV=1
elm_06857	1	1.4	5	293	2.7	287	5e-35	Putative cytosolic factor OS=Trifolium pratense PE=2 SV=1
elm_07315	1	1.4	5	395	2.7	386	3e-56	Predicted protein OS=Populus trichocarpa GN=POPTRDRAFT_815164 PE=2 SV=1
elm_08050	2	2.8	4	275	2.7	272	6e-27	Whole genome shotgun sequence of line PN40024, scaffold_77.assembly12x (Fragment) OS=Vitis vinifera GN=GSVIVT01035128001 PE=3 SV=1
elm_08578	2	2.8	4	333	2.7	174	3e-56	Whole genome shotgun sequence of line PN40024, scaffold_25.assembly12x (Fragment) OS=Vitis vinifera GN=GSVIVT01019663001 PE=4 SV=1
elm_08627	2	2.8	4	268	2.7	266	6e-23	Whole genome shotgun sequence of line PN40024, scaffold_219.assembly12x (Fragment) OS=Vitis vinifera GN=GSVIVT01003986001 PE=4 SV=1
elm_08764	2	2.8	4	435	2.7	433	3e-37	Sodium/potassium/calcium exchanger 6, putative OS=Ricinus communis GN=RCOM_1321050 PE=4 SV=1
elm_10023	2	2.8	4	356	2.7	354	5e-65	Brassinosteroid-regulated protein BRU1 OS=Glycine max PE=2 SV=1
elm_10028	1	1.4	4	305	2.7	303	9e-21	Putative uncharacterized protein OS=Ricinus communis GN=RCOM_1048570 PE=4 SV=1
elm_13053	1	1.4	3	402	2.7	391	2e-61	Methylenetetrahydrofolate reductase 1 OS=Arabidopsis thaliana GN=MTHFR1 PE=1 SV=1
elm_00402	2	2.8	85	1420	2.6	893	2e-161	Whole genome shotgun sequence of line PN40024, scaffold_3.assembly12x (Fragment) OS=Vitis vinifera GN=GSVIVT01021114001 PE=4 SV=1
elm_00884	1	1.4	40	908	2.6	520	5e-64	Putative uncharacterized protein OS=Glycine max PE=2 SV=1
elm_01086	1	1.4	34	734	2.6	608	8e-47	Putative uncharacterized protein OS=Ricinus communis GN=RCOM_0542290 PE=4 SV=1
elm_01317	3	4.2	28	751	2.6	149	3e-99	Putative uncharacterized protein OS=Vitis vinifera GN=VITISV_038267 PE=3 SV=1
elm_01318	3	4.2	34	300	2.6	258	5e-27	Putative uncharacterized protein OS=Ricinus communis GN=RCOM_2040570 PE=4 SV=1
elm_01515	1	1.4	23	906	2.6	722	3e-62	Whole genome shotgun sequence of line PN40024, scaffold_71.assembly12x (Fragment) OS=Vitis vinifera GN=GSVIVT01034332001 PE=4 SV=1
elm_01621	2	2.8	22	443	2.6	196	1e-25	Putative ribosomal protein S3 (Fragment) OS=Vigna unguiculata GN=rrn23 PE=2 SV=1
elm_04070	1	1.4	8	432	2.6	428	1e-67	Whole genome shotgun sequence of line PN40024, scaffold_38.assembly12x (Fragment) OS=Vitis vinifera GN=GSVIVT01024004001 PE=4 SV=1
elm_04074	2	2.8	8	715	2.6	713	2e-118	Plastid ATP/ADP transport protein 2 OS=Manihot esculenta GN=AATP2 PE=2 SV=1
elm_04174	1	1.4	8	450	2.6	331	1e-53	Whole genome shotgun sequence of line PN40024, scaffold_62.assembly12x OS=Vitis vinifera GN=GSVIVT01031574001 PE=4 SV=1
elm_04508	2	2.8	8	520	2.6	516	1e-50	Whole genome shotgun sequence of line PN40024, scaffold_171.assembly12x (Fragment) OS=Vitis vinifera GN=GSVIVT01001822001 PE=4 SV=1
elm_04585	2	2.8	7	435	2.6	430	4e-53	Beta-glucosidase, putative OS=Ricinus communis GN=RCOM_1770330 PE=3 SV=1
elm_04955	2	2.8	7	650	2.6	384	3e-46	Whole genome shotgun sequence of line PN40024, scaffold_3.assembly12x (Fragment) OS=Vitis vinifera GN=GSVIVT01021317001 PE=4 SV=1
elm_05343	2	2.8	6	499	2.6	167	2e-59	Predicted protein OS=Populus trichocarpa GN=POPTRDRAFT_575095 PE=4 SV=1
elm_06134	2	2.8	6	460	2.6	457	1e-58	Putative uncharacterized protein OS=Glycine max PE=2 SV=1
elm_08934	1	1.4	4	246	2.6	245	3e-33	Serine racemase, putative OS=Ricinus communis GN=RCOM_1686380 PE=4 SV=1
elm_09538	1	1.4	4	254	2.6	249	4e-26	NPL4-like protein 2 OS=Arabidopsis thaliana GN=At2g47970 PE=1 SV=1
elm_00925	1	1.4	41	1051	2.5	902	5e-164	Serine hydroxymethyltransferase OS=Populus trichocarpa GN=SHMT6 PE=3 SV=1
elm_01059	1	1.4	35	323	2.5	301	4e-23	V-type proton ATPase 16 kDa proteolipid subunit OS=Kalanchoe daigremontiana PE=2 SV=1
elm_01291	1	1.4	29	780	2.5	600	5e-45	Putative uncharacterized protein OS=Populus trichocarpa x Populus deltoides PE=2 SV=1
elm_01814	1	1.4	19	713	2.5	700	7e-85	Putative membrane protein ycf1 OS=Vitis vinifera GN=ycf1 PE=3 SV=1
elm_01953	1	1.4	17	815	2.5	209	3e-48	WD-repeat protein, putative OS=Ricinus communis GN=RCOM_0902410 PE=4 SV=1
elm_02056	1	1.4	16	506	2.5	224	2e-33	Putative uncharacterized protein OS=Glycine max PE=2 SV=1
elm_02098	2	2.8	16	1054	2.5	569	3e-142	Adenylyl-sulfate reductase OS=Solanum lycopersicum PE=2 SV=1
elm_03142	2	2.8	11	692	2.5	399	4e-53	Putative uncharacterized protein OS=Glycine max PE=2 SV=1
elm_03986	1	1.4	8	357	2.5	347	2e-61	Proteasome subunit beta type-5-B OS=Arabidopsis thaliana GN=PBE2 PE=1 SV=1
elm_05342	1	1.4	6	412	2.5	403	2e-73	Dtdp-glucose 4-6-dehydratase, putative OS=Ricinus communis GN=RCOM_0115820 PE=4 SV=1
elm_06490	1	1.4	5	261	2.5	188	2e-27	Dihydroflavonol reductase (Fragment) OS=Vitis vinifera PE=4 SV=1
elm_00560	2	2.8	64	1238	2.4	823	2e-94	Whole genome shotgun sequence of line PN40024, scaffold_14.assembly12x (Fragment) OS=Vitis vinifera GN=GSVIVT01014101001 PE=3 SV=1
elm_01009	2	2.8	35	742	2.4	637	6e-77	Epoxide hydrolase, putative OS=Ricinus communis GN=RCOM_1178720 PE=4 SV=1
elm_01143	1	1.4	34	391	2.4	363	5e-21	Predicted protein OS=Populus trichocarpa GN=POPTRDRAFT_827935 PE=2 SV=1
elm_01162	1	1.4	35	760	2.4	374	9e-65	Photosystem I assembly protein ycf3 OS=Morus indica GN=ycf3 PE=3 SV=1
elm_01186	1	1.4	30	873	2.4	566	5e-84	Whole genome shotgun sequence of line PN40024, scaffold_12.assembly12x (Fragment) OS=Vitis vinifera GN=GSVIVT01013191001 PE=4 SV=1
elm_01324	1	1.4	27	1142	2.4	435	7e-152	LEDI-5c protein OS=Lithospermum erythrorhizon GN=ledi-5c PE=2 SV=1
elm_01734	3	4.2	20	754	2.4	513	5e-74	Putative uncharacterized protein OS=Ricinus communis GN=RCOM_0760990 PE=4 SV=1
elm_01812	2	2.8	19	974	2.4	954	1e-160	Luminal-binding protein 4 OS=Nicotiana tabacum GN=BIP4 PE=2 SV=1
elm_02045	1	1.4	17	559	2.4	248	5e-26	ATP-dependent Clp protease proteolytic subunit 4, chloroplastic OS=Arabidopsis thaliana GN=CLPP4 PE=1 SV=1
elm_02152	1	1.4	16	491	2.4	196	7e-23	Magnesium-chelatase subunit chlI, chloroplastic OS=Nicotiana tabacum GN=CHLI PE=2 SV=1
elm_02160	1	1.4	16	689	2.4	684	2e-94	Lipoxygenase OS=Populus deltoides GN=LOX2 PE=2 SV=1
elm_02164	1	1.4	16	626	2.4	460	8e-68	PV72 OS=Cucurbita cv. Kurokawa Amakuri PE=2 SV=1
elm_02598	2	2.8	13	634	2.4	629	2e-56	Putative uncharacterized protein OS=Ricinus communis GN=RCOM_0977470 PE=4 SV=1
elm_02691	2	2.8	13	838	2.4	530	6e-47	Whole genome shotgun sequence of line PN40024, scaffold_91.assembly12x (Fragment) OS=Vitis vinifera GN=GSVIVT01037889001 PE=4 SV=1
elm_03565	1	1.4	9	405	2.4	178	9e-32	Oxygen-evolving enhancer protein 3-2, chloroplastic OS=Arabidopsis thaliana GN=PSBQ2 PE=1 SV=2
elm_03665	1	1.4	9	437	2.4	429	7e-68	Pyruvate kinase, cytosolic isozyme OS=Solanum tuberosum PE=2 SV=1
elm_04057	1	1.4	8	407	2.4	400	7e-32	Heavy metal ATPase (Fragment) OS=Populus trichocarpa GN=POPTRDRAFT_171466 PE=3 SV=1
elm_04097	1	1.4	8	310	2.4	305	1e-30	Glutamine amidotransferase subunit pdxT, putative OS=Ricinus communis GN=RCOM_0155140 PE=4 SV=1
elm_04925	1	1.4	7	367	2.4	364	1e-20	Putative uncharacterized protein OS=Vitis vinifera GN=VITISV_041203 PE=4 SV=1
elm_04950	1	1.4	7	468	2.4	459	1e-78	Prli-interacting factor l, putative OS=Ricinus communis GN=RCOM_0902190 PE=4 SV=1
elm_05522	1	1.4	6	413	2.4	405	2e-38	F16G16.1 protein (Fragment) OS=Arabidopsis thaliana GN=F16G16.1 PE=4 SV=1
elm_05690	1	1.4	6	634	2.4	203	2e-66	Phosphate abc transporter, putative OS=Ricinus communis GN=RCOM_1381510 PE=4 SV=1
elm_09621	1	1.4	7	358	2.4	241	9e-25	Putative uncharacterized protein orf108a OS=Brassica napus GN=orf108a PE=4 SV=1
elm_10192	1	1.4	3	301	2.4	267	3e-25	Putative uncharacterized protein OS=Ricinus communis GN=RCOM_1255910 PE=4 SV=1
elm_11169	1	1.4	3	296	2.4	132	5e-34	Pyruvate decarboxylase isozyme 2 (Fragment) OS=Pisum sativum GN=PDC2 PE=2 SV=1
elm_12645	1	1.4	3	233	2.4	215	5e-22	Putative uncharacterized protein OS=Glycine max PE=2 SV=1
elm_00331	1	1.4	104	1187	2.3	946	0	Catalase OS=Populus trichocarpa GN=CAT1 PE=3 SV=1
elm_01038	1	1.4	37	740	2.3	485	3e-69	Putative uncharacterized protein OS=Glycine max PE=2 SV=1
elm_01624	1	1.4	23	593	2.3	497	4e-49	Whole genome shotgun sequence of line PN40024, scaffold_41.assembly12x (Fragment) OS=Vitis vinifera GN=GSVIVT01025906001 PE=4 SV=1
elm_01704	1	1.4	20	642	2.3	396	1e-27	Predicted protein OS=Populus trichocarpa GN=POPTRDRAFT_774411 PE=4 SV=1
elm_02338	1	1.4	14	567	2.3	331	9e-22	Predicted protein OS=Populus trichocarpa GN=POPTRDRAFT_1103588 PE=4 SV=1
elm_02439	2	2.8	14	529	2.3	141	2e-34	60S ribosomal protein L23 OS=Arabidopsis thaliana GN=RPL23A PE=2 SV=3
elm_02861	1	1.4	12	737	2.3	691	2e-85	Predicted protein OS=Populus trichocarpa GN=POPTRDRAFT_814508 PE=2 SV=1
elm_02995	2	2.8	11	367	2.3	245	6e-30	Putative uncharacterized protein OS=Glycine max PE=2 SV=1
elm_03040	1	1.4	11	462	2.3	350	1e-26	Proline-rich protein OS=Gossypium hirsutum GN=PRP5 PE=2 SV=1
elm_03289	2	2.8	10	610	2.3	478	1e-72	GTP-binding protein sar1, putative OS=Ricinus communis GN=RCOM_1347400 PE=3 SV=1
elm_03684	2	2.8	9	369	2.3	365	2e-52	Cytochrome P450 monooxygenase CYP89H3 (Fragment) OS=Glycine max GN=CYP89H3 PE=2 SV=1
elm_03697	1	1.4	9	565	2.3	417	4e-67	Ras-related protein RABH1B OS=Arabidopsis thaliana GN=RABH1B PE=1 SV=1
elm_04253	1	1.4	8	350	2.3	347	5e-56	NADH-cytochrome B5 reductase, putative OS=Ricinus communis GN=RCOM_0845080 PE=4 SV=1
elm_04424	2	2.8	8	539	2.3	536	2e-68	Annexin-like protein OS=Medicago sativa GN=Nann PE=2 SV=1
elm_05447	1	1.4	6	323	2.3	310	2e-43	Predicted protein OS=Populus trichocarpa GN=POPTRDRAFT_835204 PE=3 SV=1
elm_05665	1	1.4	6	265	2.3	250	7e-42	Serine/threonine-protein phosphatase PP1 OS=Phaseolus vulgaris PE=2 SV=1
elm_06759	2	2.8	5	560	2.3	557	4e-83	Predicted protein OS=Populus trichocarpa GN=POPTRDRAFT_832548 PE=3 SV=1
elm_07365	1	1.4	6	270	2.3	264	1e-29	Predicted protein OS=Populus trichocarpa GN=POPTRDRAFT_1073427 PE=4 SV=1
elm_07371	1	1.4	5	278	2.3	216	4e-31	Eukaryotic translation initiation factor 3 subunit, putative OS=Ricinus communis GN=RCOM_1220860 PE=4 SV=1
elm_09217	1	1.4	4	339	2.3	221	4e-42	Arogenate/prephenate dehydratase OS=Populus trichocarpa GN=PDT2 PE=2 SV=1
elm_00455	1	1.4	76	1636	2.2	743	0	Elongation factor 1-alpha OS=Populus trichocarpa GN=POPTRDRAFT_675976 PE=2 SV=1
elm_00491	2	2.8	73	1329	2.2	686	4e-86	Predicted protein OS=Populus trichocarpa GN=POPTRDRAFT_738413 PE=4 SV=1
elm_00567	3	4.2	63	808	2.2	516	4e-77	Whole genome shotgun sequence of line PN40024, scaffold_4.assembly12x (Fragment) OS=Vitis vinifera GN=GSVIVT01025120001 PE=3 SV=1
elm_00573	2	2.8	63	1158	2.2	884	0	Eukaryotic translation elongation factor, putative OS=Ricinus communis GN=RCOM_1575900 PE=4 SV=1
elm_00676	1	1.4	56	797	2.2	386	5e-30	Whole genome shotgun sequence of line PN40024, scaffold_67.assembly12x (Fragment) OS=Vitis vinifera GN=GSVIVT01032696001 PE=4 SV=1
elm_00707	2	2.8	53	806	2.2	507	1e-91	Actin OS=Malva pusilla GN=Act1 PE=2 SV=1
elm_00751	2	2.8	49	989	2.2	548	1e-68	Predicted protein OS=Populus trichocarpa GN=POPTRDRAFT_814778 PE=4 SV=1
elm_00855	2	2.8	44	825	2.2	368	5e-45	Putative uncharacterized protein OS=Populus trichocarpa PE=2 SV=1
elm_00964	1	1.4	42	658	2.2	332	2e-47	60S ribosomal protein L36 OS=Populus trichocarpa GN=POPTRDRAFT_713845 PE=3 SV=1
elm_00979	1	1.4	37	821	2.2	602	4e-89	60S ribosomal protein L13a-4 OS=Arabidopsis thaliana GN=RPL13AD PE=2 SV=1
elm_01184	1	1.4	36	508	2.2	307	5e-47	Triosephosphate isomerase OS=Dimocarpus longan PE=2 SV=1
elm_01531	1	1.4	23	639	2.2	545	1e-93	Phosphoglycerate kinase OS=Gossypium hirsutum PE=2 SV=1
elm_01633	1	1.4	21	545	2.2	468	5e-79	RAB1C OS=Lotus japonicus GN=rab1C PE=2 SV=1
elm_01690	2	2.8	22	652	2.2	392	2e-65	Putative membrane protein ycf1 OS=Morus indica GN=ycf1 PE=3 SV=1
elm_01899	2	2.8	18	651	2.2	370	4e-35	Whole genome shotgun sequence of line PN40024, scaffold_87.assembly12x (Fragment) OS=Vitis vinifera GN=GSVIVT01036865001 PE=4 SV=1
elm_01922	2	2.8	18	404	2.2	317	1e-47	60S ribosomal protein L44 OS=Gossypium hirsutum GN=RPL44 PE=3 SV=3
elm_02121	1	1.4	16	361	2.2	276	5e-50	Hypersensitive-induced response protein OS=Carica papaya PE=2 SV=1
elm_02323	1	1.4	18	362	2.2	355	7e-48	Putative uncharacterized protein OS=Glycine max PE=2 SV=1
elm_03802	2	2.8	9	605	2.2	453	1e-22	Predicted protein OS=Populus trichocarpa GN=POPTRDRAFT_569528 PE=4 SV=1
elm_03927	1	1.4	9	572	2.2	273	8e-43	Imidazoleglycerol-phosphate dehydratase OS=Ricinus communis GN=RCOM_0912160 PE=3 SV=1
elm_04068	1	1.4	8	553	2.2	443	3e-66	Whole genome shotgun sequence of line PN40024, scaffold_1.assembly12x (Fragment) OS=Vitis vinifera GN=GSVIVT01009348001 PE=4 SV=1
elm_05026	1	1.4	7	770	2.2	535	3e-57	Putative uncharacterized protein OS=Ricinus communis GN=RCOM_0700860 PE=4 SV=1
elm_06467	1	1.4	5	317	2.2	315	7e-53	Rhamnose synthase OS=Gossypium hirsutum PE=2 SV=1
elm_06847	1	1.4	5	417	2.2	363	9e-34	UDP-glucuronosyltransferase, putative OS=Ricinus communis GN=RCOM_1036410 PE=3 SV=1
elm_06973	1	1.4	5	260	2.2	258	5e-28	Peptide transporter, putative OS=Ricinus communis GN=RCOM_2046980 PE=3 SV=1
elm_08022	1	1.4	4	262	2.2	245	3e-27	Phenylalanine ammonia-lyase 1 OS=Daucus carota GN=PAL1 PE=3 SV=1
elm_08037	1	1.4	4	302	2.2	299	2e-45	Vacuolar H+-ATPase subunit C OS=Gossypium hirsutum GN=DET3 PE=2 SV=1
elm_09044	1	1.4	4	239	2.2	237	2e-24	Galactinol synthase 3 OS=Zea mays PE=2 SV=1
elm_09213	1	1.4	4	247	2.2	214	8e-32	Phenylalanine ammonia-lyase 1 OS=Glycine max GN=PAL1 PE=3 SV=1
elm_09371	1	1.4	4	427	2.2	341	6e-51	Synaptic glycoprotein SC2, putative OS=Ricinus communis GN=RCOM_1206840 PE=4 SV=1
elm_09606	1	1.4	4	430	2.2	243	3e-32	Predicted protein OS=Populus trichocarpa GN=POPTRDRAFT_580802 PE=4 SV=1
elm_09803	1	1.4	4	304	2.2	303	8e-39	Sodium-dicarboxylate cotransporter OS=Populus trichocarpa GN=POPTRDRAFT_717389 PE=4 SV=1
elm_14889	1	1.4	2	231	2.2	225	1e-35	Phosphoglucomutase/phosphomannomutase C terminal; Thioesterase superfamily OS=Medicago truncatula GN=MtrDRAFT_AC171534g14v1 PE=4 SV=1
elm_15468	1	1.4	2	364	2.2	333	3e-26	F12A21.17 OS=Arabidopsis thaliana GN=At1g67680 PE=2 SV=1
elm_16372	1	1.4	2	232	2.2	226	2e-28	Dihydrolipoyl dehydrogenase OS=Ricinus communis GN=RCOM_0999900 PE=3 SV=1
elm_17327	1	1.4	2	373	2.2	371	2e-49	Whole genome shotgun sequence of line PN40024, scaffold_89.assembly12x (Fragment) OS=Vitis vinifera GN=GSVIVT01037193001 PE=3 SV=1
elm_17351	1	1.4	2	175	2.2	173	8e-25	Phospho-2-dehydro-3-deoxyheptonate aldolase 1, chloroplastic OS=Nicotiana tabacum GN=DHAPS-1 PE=2 SV=1
elm_17584	1	1.4	2	250	2.2	233	7e-26	Whole genome shotgun sequence of line PN40024, scaffold_5.assembly12x (Fragment) OS=Vitis vinifera GN=GSVIVT01028403001 PE=4 SV=1
elm_18237	1	1.4	2	286	2.2	132	1e-23	Whole genome shotgun sequence of line PN40024, scaffold_245.assembly12x (Fragment) OS=Vitis vinifera GN=GSVIVT01004951001 PE=4 SV=1
elm_18374	1	1.4	2	298	2.2	295	5e-48	WD-repeat protein, putative OS=Ricinus communis GN=RCOM_0820810 PE=4 SV=1
elm_19478	1	1.4	2	263	2.2	251	4e-39	26S proteasome regulatory subunit 4 homolog B OS=Arabidopsis thaliana GN=RPT2B PE=2 SV=1
elm_19915	1	1.4	2	268	2.2	168	1e-32	Selenium binding protein (Fragment) OS=Glycine max GN=sbp PE=2 SV=1
elm_20354	1	1.4	2	264	2.2	262	5e-27	Putative ammonium transporter AMT2 OS=Lotus japonicus PE=2 SV=1
elm_20650	1	1.4	2	252	2.2	151	6e-33	Peroxisomal fatty acid beta-oxidation multifunctional protein OS=Oryza sativa subsp. japonica GN=MFP PE=1 SV=2
elm_20872	1	1.4	2	221	2.2	198	3e-23	Predicted protein (Fragment) OS=Populus trichocarpa GN=POPTRDRAFT_227753 PE=4 SV=1
elm_21005	1	1.4	2	295	2.2	292	2e-27	Putative uncharacterized protein OS=Ricinus communis GN=RCOM_1679860 PE=4 SV=1
elm_21464	1	1.4	2	252	2.2	247	7e-31	Ring finger protein, putative OS=Ricinus communis GN=RCOM_0894780 PE=4 SV=1
elm_22130	1	1.4	2	313	2.2	259	4e-39	Predicted protein (Fragment) OS=Populus trichocarpa GN=POPTRDRAFT_235974 PE=4 SV=1
elm_22604	1	1.4	2	285	2.2	260	1e-28	Phosphoenolpyruvate/phosphate translocator OS=Mesembryanthemum crystallinum GN=PPT PE=2 SV=1
elm_00749	3	4.2	48	697	2.1	546	3e-38	High mobility group protein OS=Cucumis sativus PE=2 SV=1
elm_00842	2	2.8	42	1214	2.1	821	1e-140	Proteasome subunit beta type OS=Populus trichocarpa GN=POPTRDRAFT_825510 PE=2 SV=1
elm_01326	3	4.2	27	1027	2.1	440	1e-58	Whole genome shotgun sequence of line PN40024, scaffold_178.assembly12x OS=Vitis vinifera GN=GSVIVT01003083001 PE=4 SV=1
elm_01384	1	1.4	26	958	2.1	627	6e-30	Predicted protein OS=Populus trichocarpa GN=POPTRDRAFT_723097 PE=4 SV=1
elm_01455	1	1.4	26	793	2.1	407	2e-71	Putative uncharacterized protein OS=Glycine max PE=2 SV=1
elm_01575	2	2.8	22	928	2.1	338	1e-85	2-oxoglutarate/malate translocator OS=Populus trichocarpa GN=POPTRDRAFT_706278 PE=4 SV=1
elm_01773	1	1.4	19	780	2.1	764	2e-64	Whole genome shotgun sequence of line PN40024, scaffold_8.assembly12x (Fragment) OS=Vitis vinifera GN=GSVIVT01035354001 PE=4 SV=1
elm_02101	1	1.4	16	930	2.1	632	9e-125	Predicted protein OS=Populus trichocarpa GN=POPTRDRAFT_824976 PE=4 SV=1
elm_03238	1	1.4	10	643	2.1	518	6e-66	Predicted protein OS=Populus trichocarpa GN=POPTRDRAFT_547951 PE=4 SV=1
elm_03408	2	2.8	10	401	2.1	386	2e-59	Hydrolase, hydrolyzing O-glycosyl compounds, putative OS=Ricinus communis GN=RCOM_1595080 PE=4 SV=1
elm_03533	1	1.4	9	416	2.1	286	5e-38	Cytochrome P450, putative OS=Ricinus communis GN=RCOM_1517780 PE=3 SV=1
elm_03888	2	2.8	9	338	2.1	325	1e-42	Sulfite reductase, putative OS=Ricinus communis GN=RCOM_1677230 PE=4 SV=1
elm_04285	2	2.8	8	426	2.1	173	5e-25	GDP-D-mannose pyrophosphorylase (Fragment) OS=Malus domestica PE=2 SV=2
elm_05483	1	1.4	6	572	2.1	566	3e-35	Predicted protein OS=Populus trichocarpa GN=POPTRDRAFT_558546 PE=4 SV=1
elm_05732	2	2.8	6	400	2.1	328	6e-44	Calcium antiporter 1 OS=Malus domestica PE=2 SV=1
elm_09586	1	1.4	4	267	2.1	262	6e-26	Predicted protein OS=Populus trichocarpa GN=POPTRDRAFT_821499 PE=4 SV=1
elm_10162	1	1.4	3	258	2.1	253	3e-31	Aldehyde dehydrogenase family 3 member I1, chloroplastic OS=Arabidopsis thaliana GN=ALDH3I1 PE=2 SV=2
elm_10335	1	1.4	3	287	2.1	284	1e-27	V-type proton ATPase subunit B 1 OS=Gossypium hirsutum PE=2 SV=1
elm_10922	1	1.4	3	204	2.1	201	8e-27	Metal tolerance protein A2 OS=Arabidopsis thaliana GN=MTPA2 PE=2 SV=1
elm_11239	1	1.4	3	280	2.1	279	2e-46	Predicted protein OS=Populus trichocarpa GN=POPTRDRAFT_1097378 PE=4 SV=1
elm_11266	1	1.4	3	283	2.1	281	1e-30	Subtilisin-like protease OS=Arabidopsis thaliana GN=ARA12 PE=1 SV=1
elm_11398	1	1.4	3	472	2.1	303	1e-35	14-3-3-like protein OS=Gossypium hirsutum PE=2 SV=1
elm_11428	1	1.4	3	254	2.1	253	2e-37	Whole genome shotgun sequence of line PN40024, scaffold_3.assembly12x (Fragment) OS=Vitis vinifera GN=GSVIVT01021556001 PE=4 SV=1
elm_12442	1	1.4	3	374	2.1	372	2e-26	Cytochrome P450, putative OS=Ricinus communis GN=RCOM_1417690 PE=3 SV=1
elm_12592	1	1.4	3	361	2.1	360	3e-64	S-adenosylmethionine synthetase 2 OS=Nicotiana tabacum GN=SAMS2 PE=2 SV=1
elm_13229	1	1.4	3	233	2.1	232	1e-30	Predicted protein OS=Populus trichocarpa GN=POPTRDRAFT_816074 PE=4 SV=1
elm_13427	1	1.4	3	382	2.1	260	5e-21	Leucoanthocyanidin reductase OS=Populus trichocarpa GN=LAR1 PE=4 SV=1
elm_13450	1	1.4	3	333	2.1	320	9e-27	Inner membrane protein OS=Populus trichocarpa GN=POPTRDRAFT_751211 PE=3 SV=1
elm_13494	1	1.4	3	335	2.1	333	1e-26	Whole genome shotgun sequence of line PN40024, scaffold_31.assembly12x (Fragment) OS=Vitis vinifera GN=GSVIVT01022289001 PE=4 SV=1
elm_13757	1	1.4	3	293	2.1	211	1e-41	Luminal-binding protein 4 OS=Nicotiana tabacum GN=BIP4 PE=2 SV=1
elm_13765	1	1.4	3	274	2.1	268	6e-30	Putative uncharacterized protein HMCA902 OS=Populus trichocarpa GN=HMCA902 PE=4 SV=1
elm_13860	1	1.4	3	285	2.1	249	4e-29	Fyve finger-containing phosphoinositide kinase, fyv1, putative OS=Ricinus communis GN=RCOM_0417950 PE=4 SV=1
elm_13965	1	1.4	3	269	2.1	247	4e-37	Phosphoric diester hydrolase, putative OS=Ricinus communis GN=RCOM_0679690 PE=4 SV=1
elm_00703	1	1.4	53	1052	2	728	1e-128	Chloroplast inner envelope protein, putative OS=Ricinus communis GN=RCOM_0990980 PE=4 SV=1
elm_01227	1	1.4	29	1057	2	383	3e-110	Predicted protein OS=Populus trichocarpa GN=POPTRDRAFT_714789 PE=4 SV=1
elm_01309	1	1.4	28	687	2	556	2e-60	Putative uncharacterized protein OS=Glycine max PE=2 SV=1
elm_01435	2	2.8	25	756	2	351	6e-99	Whole genome shotgun sequence of line PN40024, scaffold_4.assembly12x (Fragment) OS=Vitis vinifera GN=GSVIVT01025150001 PE=3 SV=1
elm_01967	1	1.4	17	584	2	391	2e-60	ATP synthase subunit d, putative OS=Ricinus communis GN=RCOM_0397710 PE=4 SV=1
elm_02354	1	1.4	14	696	2	527	7e-51	Predicted protein OS=Populus trichocarpa GN=POPTRDRAFT_551505 PE=4 SV=1
elm_02639	2	2.8	13	602	2	595	6e-90	RuBisCO large subunit-binding protein subunit alpha (Fragment) OS=Ricinus communis PE=2 SV=1
elm_02690	2	2.8	13	667	2	290	2e-34	Whole genome shotgun sequence of line PN40024, scaffold_23.assembly12x (Fragment) OS=Vitis vinifera GN=GSVIVT01018843001 PE=4 SV=1
elm_03051	1	1.4	11	542	2	406	2e-34	Predicted protein OS=Populus trichocarpa GN=POPTRDRAFT_575761 PE=4 SV=1
elm_03330	1	1.4	10	371	2	227	1e-25	Cytochrome P450 like_TBP OS=Citrullus lanatus PE=4 SV=1
elm_03348	1	1.4	10	493	2	254	4e-34	Elongation factor 1-alpha OS=Zea mays GN=EF1A PE=3 SV=1
elm_03369	2	2.8	10	492	2	320	2e-65	Predicted protein OS=Populus trichocarpa GN=POPTRDRAFT_578196 PE=4 SV=1
elm_03447	2	2.8	10	580	2	416	1e-52	Putative uncharacterized protein Sb07g002140 OS=Sorghum bicolor GN=Sb07g002140 PE=4 SV=1
elm_03544	1	1.4	9	380	2	375	3e-53	Predicted protein OS=Populus trichocarpa GN=POPTRDRAFT_552617 PE=3 SV=1
elm_03831	1	1.4	9	266	2	228	3e-21	Hypersensitive-induced response protein OS=Carica papaya PE=2 SV=1
elm_04103	1	1.4	8	320	2	311	6e-31	Predicted protein OS=Populus trichocarpa GN=POPTRDRAFT_570166 PE=4 SV=1
elm_04530	1	1.4	7	308	2	301	3e-36	Magnesium-protoporphyrin O-methyltransferase, putative OS=Ricinus communis GN=RCOM_1503660 PE=4 SV=1
elm_04996	1	1.4	7	474	2	342	6e-43	Putative uncharacterized protein F18O22_290 OS=Arabidopsis thaliana GN=F18O22_290 PE=4 SV=1
elm_05032	1	1.4	7	467	2	248	5e-40	Predicted protein OS=Populus trichocarpa GN=POPTRDRAFT_832869 PE=4 SV=1
elm_05967	1	1.4	6	472	2	413	3e-57	Putative uncharacterized protein OS=Glycine max PE=2 SV=1
elm_06417	1	1.4	5	273	2	151	2e-22	Putative endosomal protein OS=Arabidopsis thaliana GN=At2g01970 PE=2 SV=1
elm_00633	2	2.8	57	1380	1.9	912	1e-135	Voltage-dependent anion channel OS=Nicotiana tabacum GN=NtVDAC3 PE=2 SV=1
elm_01336	1	1.4	27	851	1.9	593	5e-102	ATP-dependent Clp protease proteolytic subunit (Fragment) OS=Vitis vinifera GN=GSVIVT01031146001 PE=3 SV=1
elm_01592	1	1.4	22	447	1.9	302	3e-50	Whole genome shotgun sequence of line PN40024, scaffold_3.assembly12x (Fragment) OS=Vitis vinifera GN=GSVIVT01021436001 PE=3 SV=1
elm_01887	1	1.4	18	848	1.9	467	1e-73	Whole genome shotgun sequence of line PN40024, scaffold_91.assembly12x (Fragment) OS=Vitis vinifera GN=GSVIVT01037889001 PE=4 SV=1
elm_02002	1	1.4	17	671	1.9	495	8e-64	Predicted protein OS=Populus trichocarpa GN=POPTRDRAFT_656784 PE=2 SV=1
elm_02238	2	2.8	15	477	1.9	403	2e-43	Lyase, putative OS=Ricinus communis GN=RCOM_0482630 PE=4 SV=1
elm_02571	1	1.4	13	950	1.9	938	5e-94	Predicted protein OS=Populus trichocarpa GN=POPTRDRAFT_663393 PE=4 SV=1
elm_02823	1	1.4	17	482	1.9	476	4e-47	Whole genome shotgun sequence of line PN40024, scaffold_59.assembly12x (Fragment) OS=Vitis vinifera GN=GSVIVT01030528001 PE=4 SV=1
elm_03553	1	1.4	10	353	1.9	345	3e-60	NAD(P)H-quinone oxidoreductase subunit H, chloroplastic OS=Morus indica GN=ndhH PE=3 SV=1
elm_03803	1	1.4	9	649	1.9	311	5e-34	Putative uncharacterized protein OS=Vitis vinifera GN=VITISV_038668 PE=4 SV=1
elm_03886	1	1.4	9	411	1.9	379	4e-51	Anthocyanidin reductase OS=Lotus uliginosus GN=ANR PE=2 SV=1
elm_03984	1	1.4	8	510	1.9	353	4e-38	Predicted protein OS=Populus trichocarpa GN=POPTRDRAFT_819715 PE=4 SV=1
elm_06371	1	1.4	5	476	1.9	473	3e-76	Whole genome shotgun sequence of line PN40024, scaffold_149.assembly12x (Fragment) OS=Vitis vinifera GN=GSVIVT01001035001 PE=3 SV=1
elm_06532	1	1.4	5	360	1.9	356	1e-51	Putative uncharacterized protein OS=Ricinus communis GN=RCOM_0421530 PE=4 SV=1
elm_06806	1	1.4	5	376	1.9	375	5e-40	T23G18.6 OS=Arabidopsis thaliana GN=At1g08200 PE=2 SV=1
elm_07100	1	1.4	5	320	1.9	174	4e-29	Putative uncharacterized protein At2g30730 OS=Arabidopsis thaliana GN=At2g30730 PE=2 SV=1
elm_07225	1	1.4	5	330	1.9	287	7e-47	Serine hydroxymethyltransferase OS=Gossypium hirsutum PE=2 SV=1
elm_07560	1	1.4	5	309	1.9	304	1e-43	Ras-related protein Rab7 OS=Gossypium hirsutum GN=RAB7 PE=2 SV=1
elm_07669	1	1.4	5	479	1.9	400	5e-64	Serine/threonine-protein phosphatase OS=Glycine max PE=2 SV=1
elm_07804	1	1.4	4	303	1.9	300	2e-25	Whole genome shotgun sequence of line PN40024, scaffold_7.assembly12x (Fragment) OS=Vitis vinifera GN=GSVIVT01033392001 PE=4 SV=1
elm_07851	1	1.4	4	302	1.9	300	2e-51	Whole genome shotgun sequence of line PN40024, scaffold_60.assembly12x (Fragment) OS=Vitis vinifera GN=GSVIVT01031195001 PE=4 SV=1
elm_08461	1	1.4	4	284	1.9	110	9e-32	Whole genome shotgun sequence of line PN40024, scaffold_38.assembly12x (Fragment) OS=Vitis vinifera GN=GSVIVT01024033001 PE=4 SV=1
elm_08532	1	1.4	4	376	1.9	373	5e-64	Xaa-pro aminopeptidase, putative OS=Ricinus communis GN=RCOM_0553210 PE=3 SV=1
elm_08620	1	1.4	4	480	1.9	259	8e-38	Whole genome shotgun sequence of line PN40024, scaffold_154.assembly12x (Fragment) OS=Vitis vinifera GN=GSVIVT01001269001 PE=4 SV=1
elm_08783	1	1.4	4	286	1.9	223	2e-25	Sucrose synthase OS=Vicia faba GN=SUCS PE=2 SV=1
elm_09077	1	1.4	4	316	1.9	311	9e-40	Whole genome shotgun sequence of line PN40024, scaffold_98.assembly12x (Fragment) OS=Vitis vinifera GN=GSVIVT01038683001 PE=4 SV=1
elm_09709	1	1.4	4	360	1.9	221	3e-29	Proteasome subunit alpha type (Fragment) OS=Vitis vinifera GN=GSVIVT01016670001 PE=3 SV=1
elm_10154	1	1.4	3	256	1.9	252	2e-37	Sucrose synthase 2 OS=Arabidopsis thaliana GN=At5g49190 PE=2 SV=2
elm_11076	1	1.4	3	334	1.9	216	2e-33	Lysyl-tRNA synthetase (Fragment) OS=Vitis vinifera GN=GSVIVT01019319001 PE=3 SV=1
elm_11340	1	1.4	3	352	1.9	351	1e-55	Serine/thronine protein kinase, putative OS=Ricinus communis GN=RCOM_0205430 PE=4 SV=1
elm_11637	1	1.4	3	273	1.9	236	7e-38	Putative uncharacterized protein OS=Glycine max PE=2 SV=1
elm_11725	1	1.4	3	356	1.9	301	3e-52	Potassium channel beta, putative OS=Ricinus communis GN=RCOM_1021600 PE=4 SV=1
elm_17177	1	1.4	2	330	1.9	329	2e-37	Predicted protein OS=Populus trichocarpa GN=POPTRDRAFT_706284 PE=4 SV=1
elm_17522	1	1.4	2	308	1.9	306	5e-21	Putative uncharacterized protein OS=Glycine max PE=2 SV=1
elm_17764	1	1.4	2	261	1.9	243	4e-33	Pentatricopeptide repeat-containing protein At3g09650, chloroplastic OS=Arabidopsis thaliana GN=HCF152 PE=2 SV=1
elm_17794	1	1.4	2	336	1.9	335	6e-36	Putative uncharacterized protein OS=Glycine max PE=4 SV=1
elm_18131	1	1.4	2	323	1.9	239	4e-32	Dynamin, putative OS=Ricinus communis GN=RCOM_0658880 PE=3 SV=1
elm_19387	1	1.4	2	248	1.9	202	4e-21	Whole genome shotgun sequence of line PN40024, scaffold_28.assembly12x (Fragment) OS=Vitis vinifera GN=GSVIVT01020550001 PE=4 SV=1
elm_22377	1	1.4	2	220	1.9	218	7e-31	Whole genome shotgun sequence of line PN40024, scaffold_68.assembly12x (Fragment) OS=Vitis vinifera GN=GSVIVT01033097001 PE=4 SV=1
elm_01545	1	1.4	23	690	1.8	684	9e-85	Peptidyl-prolyl cis-trans isomerase (Fragment) OS=Vitis vinifera GN=GSVIVT01000919001 PE=3 SV=1
elm_01921	1	1.4	18	738	1.8	731	7e-134	DNA-directed RNA polymerase subunit beta' OS=Morus indica GN=rpoC1 PE=3 SV=1
elm_02000	1	1.4	18	659	1.8	377	2e-50	Putative uncharacterized protein OS=Glycine max PE=2 SV=1
elm_02333	1	1.4	14	537	1.8	206	4e-25	3-phosphoshikimate 1-carboxyvinyltransferase 1, chloroplastic OS=Nicotiana tabacum GN=EPSPS-1 PE=2 SV=1
elm_02398	1	1.4	20	323	1.8	309	4e-36	Malate dehydrogenase, cytoplasmic OS=Zea mays PE=2 SV=2
elm_02597	1	1.4	13	497	1.8	222	5e-37	3-ketoacyl-CoA synthase 6 OS=Arabidopsis thaliana GN=CUT1 PE=2 SV=1
elm_02837	1	1.4	12	972	1.8	964	2e-129	Glucan endo-1,3-beta-glucosidase, putative OS=Ricinus communis GN=RCOM_1314040 PE=3 SV=1
elm_03567	1	1.4	9	515	1.8	221	6e-62	Ring finger protein, putative OS=Ricinus communis GN=RCOM_0534690 PE=4 SV=1
elm_03769	1	1.4	9	447	1.8	335	6e-28	Whole genome shotgun sequence of line PN40024, scaffold_15.assembly12x (Fragment) OS=Vitis vinifera GN=GSVIVT01014683001 PE=4 SV=1
elm_05170	1	1.4	7	352	1.8	345	6e-46	RuBisCO large subunit-binding protein subunit alpha (Fragment) OS=Ricinus communis PE=2 SV=1
elm_05370	1	1.4	6	445	1.8	227	2e-28	Predicted protein OS=Populus trichocarpa GN=POPTRDRAFT_570607 PE=4 SV=1
elm_16424	1	1.4	2	237	1.8	236	7e-32	NAD-dependent malic enzyme 62 kDa isoform, mitochondrial OS=Solanum tuberosum PE=1 SV=1
elm_16476	1	1.4	2	304	1.8	302	2e-23	Proteasome subunit beta type-2-A OS=Arabidopsis thaliana GN=PBD1 PE=1 SV=1
elm_16701	1	1.4	2	192	1.8	188	5e-22	Beclin 1 protein OS=Malus domestica GN=atg6 PE=2 SV=1
elm_16717	1	1.4	2	199	1.8	194	1e-22	Putative uncharacterized protein OS=Vitis vinifera GN=VITISV_002826 PE=4 SV=1
elm_16795	1	1.4	2	243	1.8	202	2e-33	DNA damage-binding protein 1a OS=Arabidopsis thaliana GN=DDB1A PE=1 SV=1
elm_16929	1	1.4	2	208	1.8	203	3e-22	Putative uncharacterized protein OS=Oryza sativa subsp. japonica GN=LOC_Os10g11050 PE=4 SV=1
elm_17101	1	1.4	2	359	1.8	358	5e-40	Arf gtpase-activating protein, putative OS=Ricinus communis GN=RCOM_1249540 PE=4 SV=1
elm_17247	1	1.4	2	281	1.8	101	7e-21	Ubiquitin-protein ligase, putative OS=Ricinus communis GN=RCOM_0154720 PE=4 SV=1
elm_17491	1	1.4	2	275	1.8	272	1e-29	Whole genome shotgun sequence of line PN40024, scaffold_25.assembly12x (Fragment) OS=Vitis vinifera GN=GSVIVT01019699001 PE=4 SV=1
elm_17668	1	1.4	2	239	1.8	110	1e-30	Whole genome shotgun sequence of line PN40024, scaffold_94.assembly12x (Fragment) OS=Vitis vinifera GN=GSVIVT01038127001 PE=4 SV=1
elm_17970	1	1.4	2	342	1.8	341	2e-46	Whole genome shotgun sequence of line PN40024, scaffold_38.assembly12x (Fragment) OS=Vitis vinifera GN=GSVIVT01023855001 PE=3 SV=1
elm_18092	1	1.4	2	295	1.8	293	5e-35	Whole genome shotgun sequence of line PN40024, scaffold_27.assembly12x (Fragment) OS=Vitis vinifera GN=GSVIVT01020397001 PE=4 SV=1
elm_18480	1	1.4	2	270	1.8	200	2e-23	Auxin:hydrogen symporter, putative OS=Ricinus communis GN=RCOM_0875040 PE=4 SV=1
elm_19791	1	1.4	2	244	1.8	224	6e-22	26S proteasome non-ATPase regulatory subunit, putative OS=Ricinus communis GN=RCOM_1591310 PE=4 SV=1
elm_20195	1	1.4	2	297	1.8	296	1e-43	Whole genome shotgun sequence of line PN40024, scaffold_16.assembly12x (Fragment) OS=Vitis vinifera GN=GSVIVT01015069001 PE=4 SV=1
elm_20233	1	1.4	2	347	1.8	344	6e-47	Predicted protein OS=Populus trichocarpa GN=POPTRDRAFT_820827 PE=4 SV=1
elm_20950	1	1.4	2	292	1.8	289	6e-45	V-type proton ATPase catalytic subunit A OS=Brassica napus PE=2 SV=1
elm_21885	1	1.4	2	331	1.8	329	2e-35	Putative uncharacterized protein OS=Glycine max PE=2 SV=1
elm_22723	1	1.4	2	223	1.8	217	1e-26	Trehalose-6-phosphate synthase, putative OS=Ricinus communis GN=RCOM_1511570 PE=4 SV=1
elm_22729	1	1.4	2	271	1.8	235	3e-39	Glycosyltransferase OS=Populus trichocarpa GN=POPTRDRAFT_1098079 PE=4 SV=1
elm_23032	1	1.4	2	244	1.8	242	6e-32	Cytochrome b6-f complex subunit 4 OS=Nymphaea alba GN=petD PE=3 SV=1
elm_23041	1	1.4	2	417	1.8	416	9e-66	Putative uncharacterized protein OS=Vitis vinifera GN=VITISV_021888 PE=3 SV=1
elm_00478	1	1.4	73	1027	1.7	611	7e-89	Putative uncharacterized protein OS=Vitis vinifera GN=VITISV_016190 PE=4 SV=1
elm_00550	1	1.4	65	790	1.7	287	1e-33	Putative uncharacterized protein OS=Glycine max PE=2 SV=1
elm_00674	1	1.4	54	740	1.7	307	3e-21	Probable cytochrome c oxidase subunit 5C-3 OS=Arabidopsis thaliana GN=At5g61310 PE=2 SV=1
elm_00819	1	1.4	47	1507	1.7	1349	0	Predicted protein OS=Populus trichocarpa GN=POPTRDRAFT_871134 PE=4 SV=1
elm_01067	1	1.4	35	762	1.7	488	2e-64	Putative uncharacterized protein OS=Glycine max PE=2 SV=1
elm_01176	2	2.8	31	1422	1.7	890	2e-117	ATP-dependent Clp protease proteolytic subunit OS=Populus trichocarpa GN=POPTRDRAFT_854979 PE=3 SV=1
elm_01444	1	1.4	25	631	1.7	292	1e-43	Unknow protein OS=Oryza sativa subsp. japonica GN=P0496H07.14 PE=4 SV=1
elm_01520	2	2.8	25	557	1.7	413	1e-23	Predicted protein OS=Populus trichocarpa GN=POPTRDRAFT_596467 PE=4 SV=1
elm_01973	1	1.4	17	735	1.7	263	3e-73	Whole genome shotgun sequence of line PN40024, scaffold_32.assembly12x (Fragment) OS=Vitis vinifera GN=GSVIVT01022479001 PE=4 SV=1
elm_02090	1	1.4	17	447	1.7	433	7e-26	Putative uncharacterized protein OS=Ricinus communis GN=RCOM_1599540 PE=4 SV=1
elm_02574	1	1.4	13	582	1.7	390	2e-54	Whole genome shotgun sequence of line PN40024, scaffold_14.assembly12x (Fragment) OS=Vitis vinifera GN=GSVIVT01014240001 PE=4 SV=1
elm_03743	1	1.4	9	557	1.7	319	4e-46	Whole genome shotgun sequence of line PN40024, scaffold_31.assembly12x (Fragment) OS=Vitis vinifera GN=GSVIVT01022276001 PE=4 SV=1
elm_04173	1	1.4	8	534	1.7	532	2e-73	Sorbitol transporter OS=Malus domestica GN=MdSOT5 PE=2 SV=1
elm_04256	1	1.4	8	338	1.7	332	3e-58	Auxin-responsive protein IAA7, putative OS=Ricinus communis GN=RCOM_0909070 PE=4 SV=1
elm_04517	1	1.4	8	538	1.7	230	2e-54	Predicted protein OS=Populus trichocarpa GN=POPTRDRAFT_740227 PE=3 SV=1
elm_04588	1	1.4	7	302	1.7	299	4e-33	Putative uncharacterized protein OS=Medicago truncatula PE=2 SV=1
elm_05433	1	1.4	6	506	1.7	440	2e-53	Predicted protein OS=Populus trichocarpa GN=POPTRDRAFT_560917 PE=2 SV=1
elm_05517	1	1.4	6	560	1.7	233	3e-39	Whole genome shotgun sequence of line PN40024, scaffold_58.assembly12x (Fragment) OS=Vitis vinifera GN=GSVIVT01030181001 PE=3 SV=1
elm_05601	1	1.4	6	397	1.7	280	2e-28	Putative uncharacterized protein OS=Glycine max PE=2 SV=1
elm_05687	1	1.4	6	581	1.7	318	2e-62	Predicted protein OS=Populus trichocarpa GN=POPTRDRAFT_707493 PE=2 SV=1
elm_05819	1	1.4	6	475	1.7	278	9e-29	Predicted protein (Fragment) OS=Populus trichocarpa GN=POPTRDRAFT_665871 PE=4 SV=1
elm_06142	1	1.4	6	434	1.7	229	1e-31	Predicted protein OS=Populus trichocarpa GN=POPTRDRAFT_576161 PE=4 SV=1
elm_06784	1	1.4	5	397	1.7	396	1e-45	Pectinesterase OS=Populus trichocarpa GN=POPTRDRAFT_1100752 PE=3 SV=1
elm_06862	1	1.4	5	446	1.7	444	3e-23	Putative uncharacterized protein OS=Ricinus communis GN=RCOM_0866500 PE=4 SV=1
elm_07005	1	1.4	5	269	1.7	265	4e-41	Putative uncharacterized protein OS=Glycine max PE=2 SV=1
elm_07434	1	1.4	5	325	1.7	320	8e-22	Predicted protein OS=Populus trichocarpa GN=POPTRDRAFT_792755 PE=4 SV=1
elm_09230	1	1.4	4	354	1.7	353	5e-58	Putative uncharacterized protein OS=Glycine max PE=2 SV=1
elm_10145	1	1.4	3	433	1.7	431	6e-83	Histone deacetylase 19 OS=Arabidopsis thaliana GN=HDA19 PE=1 SV=2
elm_10305	1	1.4	3	294	1.7	244	5e-38	Leucine aminopeptidase 3, chloroplastic OS=Arabidopsis thaliana GN=At4g30920 PE=2 SV=2
elm_10480	1	1.4	3	273	1.7	231	2e-21	Putative uncharacterized protein OS=Vitis vinifera GN=VITISV_015924 PE=3 SV=1
elm_10659	1	1.4	3	208	1.7	207	9e-29	Whole genome shotgun sequence of line PN40024, scaffold_106.assembly12x (Fragment) OS=Vitis vinifera GN=GSVIVT01011268001 PE=4 SV=1
elm_11023	1	1.4	3	261	1.7	258	3e-48	Whole genome shotgun sequence of line PN40024, scaffold_20.assembly12x (Fragment) OS=Vitis vinifera GN=GSVIVT01017760001 PE=4 SV=1
elm_11098	1	1.4	3	381	1.7	380	9e-56	Uncharacterized protein At2g46210.1 OS=Arabidopsis thaliana GN=At2g46210 PE=4 SV=1
elm_11188	1	1.4	3	242	1.7	214	7e-28	Monodehydroascorbate reductase OS=Oncidium Gower Ramsey PE=2 SV=1
elm_11479	1	1.4	3	331	1.7	327	4e-46	WD-repeat protein, putative OS=Ricinus communis GN=RCOM_1720840 PE=4 SV=1
elm_11512	1	1.4	3	255	1.7	130	5e-40	Cell division cycle protein 48 homolog OS=Capsicum annuum GN=CAFP PE=2 SV=1
elm_11544	1	1.4	3	256	1.7	216	2e-24	Whole genome shotgun sequence of line PN40024, scaffold_447.assembly12x (Fragment) OS=Vitis vinifera GN=GSVIVT01006951001 PE=4 SV=1
elm_11917	1	1.4	3	375	1.7	245	1e-23	Putative uncharacterized protein OS=Medicago truncatula GN=MtrDRAFT_AC155895g22v2 PE=4 SV=1
elm_12121	1	1.4	3	330	1.7	260	3e-28	Tyrosyl-tRNA synthetase, putative OS=Ricinus communis GN=RCOM_1443770 PE=3 SV=1
elm_12466	1	1.4	3	378	1.7	370	2e-42	Cdk8, putative OS=Ricinus communis GN=RCOM_1312220 PE=4 SV=1
elm_12526	1	1.4	3	503	1.7	420	3e-60	Phosphoglycerate mutase OS=Populus trichocarpa GN=POPTRDRAFT_818291 PE=3 SV=1
elm_12772	1	1.4	3	347	1.7	207	1e-32	Whole genome shotgun sequence of line PN40024, scaffold_87.assembly12x (Fragment) OS=Vitis vinifera GN=GSVIVT01036899001 PE=3 SV=1
elm_12955	1	1.4	3	472	1.7	272	1e-31	Predicted protein OS=Populus trichocarpa GN=POPTRDRAFT_566655 PE=3 SV=1
elm_13116	1	1.4	3	244	1.7	240	1e-26	Os01g0660200 protein OS=Oryza sativa subsp. japonica GN=Os01g0660200 PE=2 SV=2
elm_13290	1	1.4	3	356	1.7	354	2e-55	Predicted protein OS=Populus trichocarpa GN=POPTRDRAFT_823751 PE=4 SV=1
elm_13844	1	1.4	3	299	1.7	298	3e-32	Whole genome shotgun sequence of line PN40024, scaffold_35.assembly12x (Fragment) OS=Vitis vinifera GN=GSVIVT01023279001 PE=4 SV=1
elm_13853	1	1.4	3	405	1.7	404	8e-68	Predicted protein OS=Populus trichocarpa GN=POPTRDRAFT_677982 PE=4 SV=1
elm_13880	1	1.4	3	308	1.7	305	5e-22	Whole genome shotgun sequence of line PN40024, scaffold_20.assembly12x (Fragment) OS=Vitis vinifera GN=GSVIVT01017784001 PE=4 SV=1
elm_14084	1	1.4	3	463	1.7	229	2e-35	RNA export 1 OS=Nicotiana benthamiana GN=RAE1 PE=2 SV=1
elm_14093	1	1.4	3	401	1.7	398	5e-30	Whole genome shotgun sequence of line PN40024, scaffold_40.assembly12x (Fragment) OS=Vitis vinifera GN=GSVIVT01025865001 PE=4 SV=1
elm_00786	1	1.4	45	623	1.6	329	1e-23	Predicted protein OS=Populus trichocarpa GN=POPTRDRAFT_717040 PE=4 SV=1
elm_01181	1	1.4	32	762	1.6	619	7e-86	60S ribosomal protein L11 OS=Medicago sativa GN=RPL11 PE=2 SV=1
elm_01261	1	1.4	29	637	1.6	461	1e-67	Predicted protein OS=Populus trichocarpa GN=POPTRDRAFT_818704 PE=2 SV=1
elm_01448	1	1.4	25	765	1.6	165	3e-33	30S ribosomal protein S16, chloroplastic OS=Morus indica GN=rps16 PE=3 SV=1
elm_01958	2	2.8	17	637	1.6	370	7e-44	Putative uncharacterized protein OS=Glycine max PE=4 SV=1
elm_02375	2	2.8	14	626	1.6	476	3e-32	Predicted protein OS=Populus trichocarpa GN=POPTRDRAFT_742022 PE=2 SV=1
elm_02609	1	1.4	13	602	1.6	362	1e-49	Predicted protein OS=Populus trichocarpa GN=POPTRDRAFT_560613 PE=4 SV=1
elm_02641	1	1.4	13	702	1.6	377	2e-61	Uncharacterized protein At5g64816 OS=Arabidopsis thaliana GN=At5g64816 PE=2 SV=1
elm_02854	1	1.4	12	945	1.6	402	3e-115	UDP-glucuronate 5-epimerase, putative OS=Ricinus communis GN=RCOM_0782170 PE=4 SV=1
elm_03043	2	2.8	11	632	1.6	268	3e-32	Putative uncharacterized protein OS=Medicago truncatula PE=2 SV=1
elm_03633	1	1.4	9	555	1.6	548	2e-75	Fructokinase-like protein (Fragment) OS=Cicer arietinum PE=2 SV=1
elm_03814	1	1.4	12	336	1.6	197	9e-26	Inositol-3-phosphate synthase OS=Sesamum indicum PE=2 SV=1
elm_04135	1	1.4	8	522	1.6	278	4e-28	Putative uncharacterized protein OS=Ricinus communis GN=RCOM_0623840 PE=4 SV=1
elm_05565	1	1.4	6	384	1.6	313	8e-28	Predicted protein (Fragment) OS=Populus trichocarpa GN=POPTRDRAFT_857018 PE=4 SV=1
elm_06106	1	1.4	6	312	1.6	187	1e-24	MYB transcription factor MYB142 OS=Glycine max GN=MYB142 PE=4 SV=1
elm_06188	1	1.4	6	557	1.6	552	2e-53	Whole genome shotgun sequence of line PN40024, scaffold_7.assembly12x (Fragment) OS=Vitis vinifera GN=GSVIVT01033806001 PE=4 SV=1
elm_06366	1	1.4	5	370	1.6	368	1e-60	Putative serine decarboxylase OS=Beta vulgaris GN=BvSDC1 PE=2 SV=1
elm_06966	1	1.4	5	459	1.6	456	9e-57	Molybdopterin synthase large subunit, putative OS=Ricinus communis GN=RCOM_0785360 PE=4 SV=1
elm_07287	1	1.4	5	445	1.6	440	1e-74	Porphobilinogen deaminase, putative OS=Ricinus communis GN=RCOM_1534040 PE=3 SV=1
elm_00574	2	2.8	62	1388	1.5	593	2e-88	Methionine sulfoxide reductase type (Fragment) OS=Populus trichocarpa GN=PtrcMsrA2 PE=3 SV=1
elm_00802	1	1.4	45	916	1.5	728	6e-43	Whole genome shotgun sequence of line PN40024, scaffold_616.assembly12x (Fragment) OS=Vitis vinifera GN=GSVIVT01002112001 PE=4 SV=1
elm_01122	2	2.8	33	602	1.5	507	1e-79	Predicted protein OS=Populus trichocarpa GN=POPTRDRAFT_830146 PE=2 SV=1
elm_01157	1	1.4	31	663	1.5	395	1e-52	Putative chaperon P13.9 OS=Castanea sativa PE=2 SV=1
elm_01161	1	1.4	31	573	1.5	344	7e-52	Whole genome shotgun sequence of line PN40024, scaffold_18.assembly12x (Fragment) OS=Vitis vinifera GN=GSVIVT01016110001 PE=4 SV=1
elm_01589	1	1.4	22	829	1.5	170	2e-57	Putative uncharacterized protein OS=Populus trichocarpa x Populus deltoides PE=2 SV=1
elm_01610	1	1.4	22	670	1.5	487	1e-52	Whole genome shotgun sequence of line PN40024, scaffold_11.assembly12x (Fragment) OS=Vitis vinifera GN=GSVIVT01011707001 PE=4 SV=1
elm_02039	1	1.4	16	527	1.5	352	3e-52	Whole genome shotgun sequence of line PN40024, scaffold_59.assembly12x (Fragment) OS=Vitis vinifera GN=GSVIVT01030625001 PE=4 SV=1
elm_02107	1	1.4	16	771	1.5	711	8e-93	Endo-1,3-1,4-beta-d-glucanase, putative OS=Ricinus communis GN=RCOM_0678170 PE=4 SV=1
elm_02606	1	1.4	13	841	1.5	543	2e-66	Ubiquitin carboxyl-terminal hydrolase OS=Populus trichocarpa GN=POPTRDRAFT_597670 PE=3 SV=1
elm_03176	1	1.4	11	581	1.5	533	7e-81	Putative anthocyanidin reductase OS=Malus domestica GN=ANR PE=2 SV=1
elm_03671	1	1.4	9	683	1.5	296	8e-44	AT2G47650 protein OS=Arabidopsis thaliana GN=AT2G47650 PE=2 SV=1
elm_04309	1	1.4	8	539	1.5	268	2e-57	Putative uncharacterized protein OS=Glycine max PE=2 SV=1
elm_04399	1	1.4	8	382	1.5	375	3e-54	ATP sulfurylase OS=Arabidopsis thaliana PE=4 SV=1
elm_04767	1	1.4	7	306	1.5	257	7e-42	Predicted protein OS=Populus trichocarpa GN=POPTRDRAFT_655493 PE=4 SV=1
elm_05066	1	1.4	7	457	1.5	386	3e-72	Elongation factor EF-2 (Fragment) OS=Pisum sativum GN=EF-2 PE=2 SV=1
elm_05092	1	1.4	7	640	1.5	507	5e-63	Translation initiation factor IF-2 (Fragment) OS=Populus trichocarpa GN=POPTRDRAFT_232591 PE=3 SV=1
elm_05223	1	1.4	6	409	1.5	404	1e-31	Putative uncharacterized protein OS=Vitis vinifera GN=VITISV_035154 PE=4 SV=1
elm_05462	1	1.4	6	528	1.5	386	9e-31	Putative uncharacterized protein OS=Vitis vinifera GN=VITISV_040395 PE=4 SV=1
elm_05548	1	1.4	6	360	1.5	195	2e-26	Hydrogen-transporting ATP synthase, rotational mechanism, putative OS=Ricinus communis GN=RCOM_1048140 PE=4 SV=1
elm_05619	1	1.4	6	274	1.5	242	5e-34	Whole genome shotgun sequence of line PN40024, scaffold_31.assembly12x (Fragment) OS=Vitis vinifera GN=GSVIVT01022262001 PE=4 SV=1
elm_06711	1	1.4	5	287	1.5	247	8e-36	Plant synaptotagmin OS=Populus trichocarpa GN=NTMC2T1.1 PE=4 SV=1
elm_07703	1	1.4	5	432	1.5	421	2e-55	Peptidyl-prolyl cis-trans isomerase OS=Glycine max PE=2 SV=1
elm_07736	1	1.4	5	397	1.5	388	9e-42	Sodium/hydrogen exchanger OS=Galega orientalis GN=NHX1 PE=2 SV=1
elm_07850	1	1.4	4	376	1.5	371	2e-52	Whole genome shotgun sequence of line PN40024, scaffold_89.assembly12x (Fragment) OS=Vitis vinifera GN=GSVIVT01037160001 PE=4 SV=1
elm_07934	1	1.4	4	378	1.5	373	2e-65	Tubulin beta-9 chain OS=Gossypium hirsutum PE=2 SV=1
elm_08200	1	1.4	4	466	1.5	357	2e-47	Pectinesterase (Fragment) OS=Vitis vinifera GN=GSVIVT01011459001 PE=3 SV=1
elm_08753	1	1.4	4	382	1.5	379	1e-51	Glycosyltransferase QUASIMODO1, putative OS=Ricinus communis GN=RCOM_0820390 PE=4 SV=1
elm_09380	1	1.4	4	547	1.5	521	5e-72	Putative lycopene epsilon cyclase OS=Daucus carota subsp. sativus GN=LCYE PE=2 SV=1
elm_09967	1	1.4	4	279	1.5	274	6e-43	Endoplasmin homolog OS=Hordeum vulgare PE=2 SV=1
elm_09989	1	1.4	4	481	1.5	478	7e-82	Predicted protein OS=Populus trichocarpa GN=POPTRDRAFT_829438 PE=3 SV=1
elm_14435	1	1.4	2	270	1.5	269	2e-39	3-ketoacyl-CoA synthase OS=Gossypium hirsutum PE=2 SV=1
elm_14552	1	1.4	2	362	1.5	361	2e-50	Whole genome shotgun sequence of line PN40024, scaffold_149.assembly12x (Fragment) OS=Vitis vinifera GN=GSVIVT01001041001 PE=4 SV=1
elm_14698	1	1.4	2	246	1.5	217	5e-29	Whole genome shotgun sequence of line PN40024, scaffold_16.assembly12x (Fragment) OS=Vitis vinifera GN=GSVIVT01015348001 PE=4 SV=1
elm_15382	1	1.4	2	247	1.5	246	3e-27	Chloroplast-targeted copper chaperone, putative OS=Ricinus communis GN=RCOM_1288930 PE=4 SV=1
elm_15424	1	1.4	2	270	1.5	269	9e-21	Heat shock protein 90 (Fragment) OS=Chlorellidium tetrabotrys GN=hsp90 PE=4 SV=1
elm_15470	1	1.4	2	295	1.5	293	8e-43	Whole genome shotgun sequence of line PN40024, scaffold_7.assembly12x (Fragment) OS=Vitis vinifera GN=GSVIVT01033846001 PE=4 SV=1
elm_15920	1	1.4	2	232	1.5	231	2e-35	Starch synthase IIb OS=Lotus japonicus PE=2 SV=1
elm_15932	1	1.4	2	259	1.5	257	4e-38	Carboxyl-terminal-processing protease, putative OS=Ricinus communis GN=RCOM_1024120 PE=4 SV=1
elm_15940	1	1.4	2	261	1.5	259	2e-25	Predicted protein OS=Populus trichocarpa GN=POPTRDRAFT_833942 PE=4 SV=1
elm_15948	1	1.4	2	345	1.5	287	4e-46	Putative uncharacterized protein OS=Prunus persica PE=4 SV=1
elm_16200	1	1.4	2	366	1.5	348	3e-56	Starch synthase II-2 OS=Phaseolus vulgaris GN=pvss22 PE=2 SV=1
elm_16349	1	1.4	2	265	1.5	263	8e-30	Predicted protein OS=Populus trichocarpa GN=POPTRDRAFT_551726 PE=4 SV=1
elm_16391	1	1.4	2	235	1.5	234	2e-21	Putative uncharacterized protein OS=Vitis vinifera GN=VITISV_010700 PE=4 SV=1
elm_17120	1	1.4	2	269	1.5	267	1e-32	Putative uncharacterized protein T18F15.4 OS=Arabidopsis thaliana GN=At1g44542 PE=2 SV=1
elm_17161	1	1.4	2	248	1.5	246	8e-27	Putative uncharacterized protein OS=Ricinus communis GN=RCOM_1518710 PE=3 SV=1
elm_17182	1	1.4	2	317	1.5	299	2e-26	Whole genome shotgun sequence of line PN40024, scaffold_67.assembly12x (Fragment) OS=Vitis vinifera GN=GSVIVT01032835001 PE=4 SV=1
elm_17228	1	1.4	2	313	1.5	134	3e-35	Predicted protein OS=Populus trichocarpa GN=POPTRDRAFT_830724 PE=3 SV=1
elm_17249	1	1.4	2	252	1.5	251	1e-36	Class IV chitinase OS=Pyrus pyrifolia PE=2 SV=1
elm_17547	1	1.4	2	225	1.5	223	8e-33	Whole genome shotgun sequence of line PN40024, scaffold_3.assembly12x (Fragment) OS=Vitis vinifera GN=GSVIVT01021747001 PE=4 SV=1
elm_17742	1	1.4	2	272	1.5	271	3e-33	Putative uncharacterized protein OS=Vitis vinifera GN=VITISV_006040 PE=4 SV=1
elm_18387	1	1.4	2	299	1.5	298	1e-26	Predicted protein OS=Populus trichocarpa GN=POPTRDRAFT_550881 PE=4 SV=1
elm_18929	1	1.4	2	255	1.5	254	9e-27	Putative uncharacterized protein OS=Glycine max PE=2 SV=1
elm_18975	1	1.4	2	262	1.5	189	9e-21	Predicted protein OS=Populus trichocarpa GN=POPTRDRAFT_896073 PE=4 SV=1
elm_19105	1	1.4	2	343	1.5	342	9e-26	5'->3' exoribonuclease, putative OS=Ricinus communis GN=RCOM_1597380 PE=4 SV=1
elm_19207	1	1.4	2	316	1.5	315	7e-32	Putative aldo/keto reductase OS=Oryza sativa GN=OSJNBa0076F20.16 PE=4 SV=1
elm_19306	1	1.4	2	335	1.5	332	2e-32	Predicted protein OS=Populus trichocarpa GN=POPTRDRAFT_1087090 PE=4 SV=1
elm_19471	1	1.4	2	256	1.5	254	2e-31	Whole genome shotgun sequence of line PN40024, scaffold_63.assembly12x (Fragment) OS=Vitis vinifera GN=GSVIVT01031798001 PE=4 SV=1
elm_19846	1	1.4	2	247	1.5	114	2e-25	Putative uncharacterized protein OS=Ricinus communis GN=RCOM_1316510 PE=4 SV=1
elm_20124	1	1.4	2	254	1.5	253	2e-32	Cald5H OS=Leucaena glauca PE=2 SV=1
elm_20193	1	1.4	2	285	1.5	213	3e-29	Galactose-1-phosphate uridylyltransferase OS=Populus trichocarpa GN=POPTRDRAFT_826137 PE=3 SV=1
elm_20391	1	1.4	2	258	1.5	256	2e-26	Triacylglycerol lipase, putative OS=Ricinus communis GN=RCOM_1014390 PE=4 SV=1
elm_20666	1	1.4	2	254	1.5	253	2e-34	Putative uncharacterized protein OS=Vitis vinifera GN=VITISV_016761 PE=4 SV=1
elm_21028	1	1.4	2	247	1.5	244	2e-34	Putative uncharacterized protein OS=Ricinus communis GN=RCOM_1500420 PE=4 SV=1
elm_21130	1	1.4	2	385	1.5	320	5e-51	Beta-1,3-galactosyltransferase sqv-2, putative OS=Ricinus communis GN=RCOM_0488310 PE=4 SV=1
elm_22624	1	1.4	2	366	1.5	365	3e-38	Predicted protein (Fragment) OS=Populus trichocarpa GN=POPTRDRAFT_246255 PE=4 SV=1
elm_22640	1	1.4	2	360	1.5	190	1e-22	Fk506 binding protein, putative OS=Ricinus communis GN=RCOM_0967480 PE=4 SV=1
elm_23008	1	1.4	2	333	1.5	332	4e-29	Anthocyanin 5-aromatic acyltransferase, putative OS=Ricinus communis GN=RCOM_1026300 PE=4 SV=1
elm_00867	2	2.8	41	1176	1.4	296	1e-92	NADH-ubiquinone oxidoreductase 1, chain, putative OS=Ricinus communis GN=RCOM_1675130 PE=3 SV=1
elm_01373	2	2.8	26	681	1.4	401	6e-32	Peptidase, putative OS=Ricinus communis GN=RCOM_0685920 PE=4 SV=1
elm_01479	2	2.8	24	670	1.4	581	7e-74	Whole genome shotgun sequence of line PN40024, scaffold_151.assembly12x (Fragment) OS=Vitis vinifera GN=GSVIVT01001168001 PE=4 SV=1
elm_01657	1	1.4	21	589	1.4	269	2e-30	ATP synthase epsilon chain, mitochondrial, putative OS=Ricinus communis GN=RCOM_1460050 PE=4 SV=1
elm_01736	1	1.4	20	891	1.4	458	1e-107	Putative uncharacterized protein OS=Populus trichocarpa PE=2 SV=1
elm_01784	2	2.8	28	349	1.4	255	6e-35	Whole genome shotgun sequence of line PN40024, scaffold_66.assembly12x (Fragment) OS=Vitis vinifera GN=GSVIVT01032540001 PE=4 SV=1
elm_02061	1	1.4	16	410	1.4	357	2e-58	Putative uncharacterized protein OS=Vitis vinifera GN=VITISV_001237 PE=3 SV=1
elm_02120	1	1.4	16	649	1.4	508	8e-53	Putative uncharacterized protein OS=Populus trichocarpa PE=2 SV=1
elm_02131	1	1.4	16	556	1.4	281	1e-34	Class I chitinase OS=Triticum aestivum PE=2 SV=1
elm_02181	1	1.4	16	607	1.4	406	4e-47	Probable protein Pop3 OS=Arabidopsis thaliana GN=At3g17210 PE=1 SV=1
elm_02621	1	1.4	13	562	1.4	427	2e-68	Aspartate aminotransferase OS=Lupinus angustifolius PE=3 SV=1
elm_02937	1	1.4	11	678	1.4	424	3e-78	Whole genome shotgun sequence of line PN40024, scaffold_137.assembly12x (Fragment) OS=Vitis vinifera GN=GSVIVT01000594001 PE=3 SV=1
elm_03546	1	1.4	9	830	1.4	823	9e-91	Uroporphyrinogen decarboxylase OS=Ricinus communis GN=RCOM_0689410 PE=3 SV=1
elm_03712	1	1.4	9	810	1.4	558	4e-21	Whole genome shotgun sequence of line PN40024, scaffold_620.assembly12x (Fragment) OS=Vitis vinifera GN=GSVIVT01002125001 PE=4 SV=1
elm_04910	1	1.4	7	597	1.4	530	5e-88	Transitional endoplasmic reticulum ATPase, putative OS=Ricinus communis GN=RCOM_1509640 PE=3 SV=1
elm_06409	1	1.4	5	363	1.4	356	4e-41	Mob1 OS=Elaeis guineensis var. tenera PE=2 SV=1
elm_06728	1	1.4	5	391	1.4	387	3e-23	Predicted protein OS=Populus trichocarpa GN=POPTRDRAFT_580755 PE=4 SV=1
elm_07034	1	1.4	5	534	1.4	452	1e-53	Flavonoid 3-hydroxylase, putative OS=Ricinus communis GN=RCOM_0193830 PE=3 SV=1
elm_07207	1	1.4	5	417	1.4	229	8e-31	Rac-like GTP-binding protein 5 OS=Oryza sativa subsp. japonica GN=RAC5 PE=2 SV=2
elm_08263	1	1.4	4	377	1.4	309	4e-24	Predicted protein OS=Populus trichocarpa GN=POPTRDRAFT_571793 PE=4 SV=1
elm_09005	1	1.4	4	448	1.4	361	2e-46	Whole genome shotgun sequence of line PN40024, scaffold_40.assembly12x (Fragment) OS=Vitis vinifera GN=GSVIVT01025848001 PE=4 SV=1
elm_09436	1	1.4	4	322	1.4	226	1e-35	Whole genome shotgun sequence of line PN40024, scaffold_0.assembly12x (Fragment) OS=Vitis vinifera GN=GSVIVT01008184001 PE=4 SV=1
elm_09510	1	1.4	4	452	1.4	253	3e-35	Emb|CAB38838.1 OS=Arabidopsis thaliana GN=At3g20560 PE=2 SV=1
elm_09623	1	1.4	4	454	1.4	414	4e-51	4-hydroxy-3-methylbut-2-en-1-yl diphosphate synthase OS=Hevea brasiliensis GN=HbHDS PE=2 SV=1
elm_09818	1	1.4	4	410	1.4	409	8e-41	Predicted protein OS=Populus trichocarpa GN=POPTRDRAFT_561367 PE=4 SV=1
elm_10636	1	1.4	3	356	1.4	307	7e-26	Hydrolase, putative OS=Ricinus communis GN=RCOM_0399190 PE=4 SV=1
elm_11293	1	1.4	3	304	1.4	298	6e-39	Putative uncharacterized protein OS=Ricinus communis GN=RCOM_0697810 PE=4 SV=1
elm_12738	1	1.4	3	316	1.4	314	8e-41	Putative uncharacterized protein OS=Ricinus communis GN=RCOM_1411970 PE=4 SV=1
elm_01154	1	1.4	31	920	1.3	491	9e-47	Predicted protein OS=Populus trichocarpa GN=POPTRDRAFT_1099137 PE=4 SV=1
elm_01323	2	2.8	28	612	1.3	459	1e-61	Electron transporter, putative OS=Ricinus communis GN=RCOM_1526930 PE=4 SV=1
elm_01629	2	2.8	22	770	1.3	413	1e-62	Soluble starch synthase 1, chloroplastic/amyloplastic OS=Solanum tuberosum PE=2 SV=1
elm_02230	1	1.4	16	482	1.3	425	7e-31	Predicted protein OS=Populus trichocarpa GN=POPTRDRAFT_836087 PE=4 SV=1
elm_02303	1	1.4	15	549	1.3	353	3e-53	Predicted protein OS=Populus trichocarpa GN=POPTRDRAFT_807031 PE=4 SV=1
elm_02359	1	1.4	14	495	1.3	261	6e-40	Putative laccase/diphenol oxidase OS=Castanea dentata PE=2 SV=1
elm_02487	1	1.4	14	490	1.3	305	1e-50	26S protease regulatory subunit S10b, putative OS=Ricinus communis GN=RCOM_1595710 PE=3 SV=1
elm_02832	1	1.4	12	655	1.3	617	7e-101	Afc, putative OS=Ricinus communis GN=RCOM_1508280 PE=4 SV=1
elm_02980	1	1.4	11	500	1.3	456	6e-74	Cinnamic acid 4-hydroxylase OS=Lithospermum erythrorhizon GN=C4H-2 PE=2 SV=1
elm_02988	1	1.4	11	729	1.3	554	2e-75	Whole genome shotgun sequence of line PN40024, scaffold_6.assembly12x (Fragment) OS=Vitis vinifera GN=GSVIVT01030815001 PE=4 SV=1
elm_03905	1	1.4	9	621	1.3	613	2e-68	Whole genome shotgun sequence of line PN40024, scaffold_1.assembly12x (Fragment) OS=Vitis vinifera GN=GSVIVT01008860001 PE=4 SV=1
elm_05524	1	1.4	6	434	1.3	428	2e-77	Chloroplast omega-3 desaturase OS=Prunus persica PE=2 SV=2
elm_06064	1	1.4	6	367	1.3	360	2e-59	Whole genome shotgun sequence of line PN40024, scaffold_46.assembly12x OS=Vitis vinifera GN=GSVIVT01027185001 PE=4 SV=1
elm_07894	1	1.4	4	242	1.3	241	1e-29	Predicted protein OS=Populus trichocarpa GN=POPTRDRAFT_837081 PE=3 SV=1
elm_07917	1	1.4	4	368	1.3	195	4e-47	NADH-ubiquinone oxidoreductase 49 kDa subunit OS=Arabidopsis thaliana GN=NAD7 PE=1 SV=2
elm_07959	1	1.4	4	393	1.3	315	8e-41	Predicted protein OS=Populus trichocarpa GN=POPTRDRAFT_780712 PE=4 SV=1
elm_08078	1	1.4	4	467	1.3	295	2e-26	Whole genome shotgun sequence of line PN40024, scaffold_77.assembly12x (Fragment) OS=Vitis vinifera GN=GSVIVT01034947001 PE=3 SV=1
elm_08080	1	1.4	4	450	1.3	445	3e-38	Predicted protein OS=Populus trichocarpa GN=POPTRDRAFT_550906 PE=4 SV=1
elm_08325	1	1.4	4	532	1.3	530	3e-30	Predicted protein OS=Populus trichocarpa GN=POPTRDRAFT_1075454 PE=2 SV=1
elm_08805	1	1.4	4	482	1.3	481	1e-56	Chaperone protein DNAj, putative OS=Ricinus communis GN=RCOM_0219890 PE=3 SV=1
elm_08839	1	1.4	4	511	1.3	338	2e-63	Whole genome shotgun sequence of line PN40024, scaffold_48.assembly12x (Fragment) OS=Vitis vinifera GN=GSVIVT01027488001 PE=4 SV=1
elm_08989	1	1.4	4	458	1.3	455	7e-81	Protein ABC1, mitochondrial, putative OS=Ricinus communis GN=RCOM_1020460 PE=4 SV=1
elm_09111	1	1.4	4	379	1.3	353	5e-45	Phosphatidylcholine-sterol O-acyltransferase, putative OS=Ricinus communis GN=RCOM_1289750 PE=4 SV=1
elm_09427	1	1.4	4	293	1.3	288	1e-38	Probable 26S proteasome non-ATPase regulatory subunit 3 OS=Daucus carota GN=21D7 PE=1 SV=2
elm_09672	1	1.4	4	263	1.3	170	3e-30	Metal-dependent phosphohydrolase HD domain-containing protein-like OS=Oryza sativa subsp. japonica GN=P0039G05.15 PE=4 SV=1
elm_09773	1	1.4	4	237	1.3	196	5e-34	Serine/thronine protein kinase, putative OS=Ricinus communis GN=RCOM_0205430 PE=4 SV=1
elm_10737	1	1.4	3	391	1.3	220	2e-54	Predicted protein OS=Populus trichocarpa GN=POPTRDRAFT_651490 PE=4 SV=1
elm_11178	1	1.4	3	279	1.3	276	1e-34	Chalcone isomerase-like protein OS=Populus trichocarpa GN=CHIL3 PE=4 SV=1
elm_11360	1	1.4	3	401	1.3	345	1e-29	5-hydroxyisourate hydrolase OS=Ricinus communis GN=RCOM_0659660 PE=3 SV=1
elm_11475	1	1.4	3	366	1.3	223	4e-39	Putative uncharacterized protein Sb05g002450 OS=Sorghum bicolor GN=Sb05g002450 PE=4 SV=1
elm_11601	1	1.4	3	374	1.3	355	4e-47	Fructokinase, putative OS=Ricinus communis GN=RCOM_1497980 PE=4 SV=1
elm_11674	1	1.4	3	447	1.3	446	2e-49	Putative uncharacterized protein OS=Ricinus communis GN=RCOM_0707330 PE=4 SV=1
elm_12288	1	1.4	3	329	1.3	323	5e-59	Pre-mRNA cleavage factor im, 25kD subunit, putative OS=Ricinus communis GN=RCOM_1496400 PE=4 SV=1
elm_12733	1	1.4	3	254	1.3	251	2e-28	Whole genome shotgun sequence of line PN40024, scaffold_1.assembly12x (Fragment) OS=Vitis vinifera GN=GSVIVT01008724001 PE=4 SV=1
elm_13585	1	1.4	3	390	1.3	339	5e-40	Putative uncharacterized protein OS=Vitis vinifera GN=VITISV_004431 PE=4 SV=1
elm_13770	1	1.4	3	383	1.3	382	8e-67	Pectate lyase (Fragment) OS=Fragaria ananassa PE=4 SV=1
elm_00708	1	1.4	51	1090	1.2	833	3e-119	Putative uncharacterized protein OS=Vitis vinifera GN=VITISV_014605 PE=4 SV=1
elm_01005	1	1.4	37	664	1.2	389	5e-37	Predicted protein OS=Populus trichocarpa GN=POPTRDRAFT_706648 PE=2 SV=1
elm_01216	1	1.4	32	1175	1.2	779	5e-107	Whole genome shotgun sequence of line PN40024, scaffold_0.assembly12x (Fragment) OS=Vitis vinifera GN=GSVIVT01007618001 PE=3 SV=1
elm_02325	1	1.4	14	721	1.2	326	5e-26	Putative uncharacterized protein OS=Ricinus communis GN=RCOM_1016720 PE=4 SV=1
elm_03387	1	1.4	10	509	1.2	360	3e-21	Signal transducer, putative OS=Ricinus communis GN=RCOM_0896900 PE=4 SV=1
elm_03488	1	1.4	10	526	1.2	377	1e-45	Endochitinase and N-acetylglucosamine-binding hemagglutinin (Fragment) OS=Parkia platycephala GN=l-2 PE=2 SV=1
elm_04756	1	1.4	7	324	1.2	286	3e-44	Putative uncharacterized protein OS=Vitis vinifera GN=VITISV_021756 PE=4 SV=1
elm_01011	1	1.4	35	806	1.1	518	1e-63	Putative uncharacterized protein OS=Ricinus communis GN=RCOM_0215280 PE=4 SV=1
elm_01207	1	1.4	31	1013	1.1	757	1e-124	Serine carboxypeptidase, putative OS=Ricinus communis GN=RCOM_0721950 PE=4 SV=1
elm_01215	1	1.4	32	667	1.1	326	2e-71	Indole-3-acetic acid-amido synthetase GH3.5, putative OS=Ricinus communis GN=RCOM_0236810 PE=4 SV=1
elm_01648	1	1.4	21	497	1.1	406	3e-37	Putative uncharacterized protein OS=Ricinus communis GN=RCOM_1471560 PE=4 SV=1
elm_02142	1	1.4	16	649	1.1	257	3e-46	Whole genome shotgun sequence of line PN40024, scaffold_38.assembly12x OS=Vitis vinifera GN=GSVIVT01024082001 PE=4 SV=1
elm_02884	1	1.4	12	562	1.1	161	2e-50	ATP binding protein, putative OS=Ricinus communis GN=RCOM_0862330 PE=4 SV=1
elm_03580	1	1.4	9	465	1.1	288	9e-37	Whole genome shotgun sequence of line PN40024, scaffold_93.assembly12x (Fragment) OS=Vitis vinifera GN=GSVIVT01038037001 PE=4 SV=1
elm_03790	1	1.4	9	412	1.1	274	4e-29	AMP dependent CoA ligase, putative OS=Ricinus communis GN=RCOM_1081170 PE=4 SV=1
elm_04224	1	1.4	8	541	1.1	358	8e-54	Purine transporter, putative OS=Ricinus communis GN=RCOM_1038370 PE=4 SV=1
elm_04370	1	1.4	8	366	1.1	360	5e-32	Predicted protein OS=Populus trichocarpa GN=POPTRDRAFT_713198 PE=4 SV=1
elm_04389	1	1.4	8	354	1.1	344	1e-56	Transketolase, putative OS=Ricinus communis GN=RCOM_1611360 PE=4 SV=1
elm_04430	1	1.4	8	579	1.1	576	1e-99	Predicted protein OS=Populus trichocarpa GN=POPTRDRAFT_831926 PE=4 SV=1
elm_04507	1	1.4	8	411	1.1	407	6e-54	Sigma factor sigb regulation protein rsbq, putative OS=Ricinus communis GN=RCOM_1587550 PE=4 SV=1
elm_08751	1	1.4	4	516	1.1	513	3e-59	Whole genome shotgun sequence of line PN40024, scaffold_4.assembly12x (Fragment) OS=Vitis vinifera GN=GSVIVT01025259001 PE=4 SV=1
elm_08889	1	1.4	4	210	1.1	209	1e-26	Light-harvesting complex I protein Lhca3 OS=Populus trichocarpa GN=Lhca3 PE=2 SV=1
elm_09221	1	1.4	4	290	1.1	285	1e-43	Hydrolase, acting on ester bonds, putative OS=Ricinus communis GN=RCOM_0612060 PE=4 SV=1
elm_01014	1	1.4	35	1344	1	1331	0	Whole genome shotgun sequence of line PN40024, scaffold_28.assembly12x (Fragment) OS=Vitis vinifera GN=GSVIVT01020689001 PE=4 SV=1
elm_01187	1	1.4	30	918	1	509	9e-68	Putative uncharacterized protein OS=Medicago truncatula PE=2 SV=1
elm_01650	1	1.4	21	716	1	495	3e-48	Predicted protein OS=Populus trichocarpa GN=POPTRDRAFT_658518 PE=4 SV=1
elm_01912	1	1.4	18	519	1	299	3e-35	Predicted protein OS=Populus trichocarpa GN=POPTRDRAFT_661540 PE=4 SV=1
elm_02709	1	1.4	12	782	1	774	9e-117	Predicted protein OS=Populus trichocarpa GN=POPTRDRAFT_815393 PE=4 SV=1
elm_02875	1	1.4	12	660	1	478	5e-65	4-coumarate--CoA ligase 2 OS=Glycine max PE=2 SV=2
elm_03225	1	1.4	10	559	1	312	2e-46	Whole genome shotgun sequence of line PN40024, scaffold_55.assembly12x (Fragment) OS=Vitis vinifera GN=GSVIVT01029788001 PE=3 SV=1
elm_03823	1	1.4	9	422	1	411	1e-29	ATP-dependent Clp protease proteolytic subunit OS=Glycine max PE=2 SV=1
elm_04142	1	1.4	8	470	1	237	5e-32	Plastid division regulator MinE OS=Glycine max PE=2 SV=1
elm_05072	1	1.4	7	722	1	638	2e-94	Nitrate transporter, putative OS=Ricinus communis GN=RCOM_0352650 PE=4 SV=1
elm_05611	1	1.4	6	326	1	266	7e-32	Phosphoric diester hydrolase, putative OS=Ricinus communis GN=RCOM_0959040 PE=4 SV=1
elm_05640	1	1.4	6	423	1	419	1e-51	Carotenoid cleavage dioxygenase 4a OS=Citrus clementina GN=CCD4a PE=2 SV=1
elm_05834	1	1.4	6	441	1	439	3e-45	Acyl carrier protein OS=Populus trichocarpa GN=POPTRDRAFT_711128 PE=2 SV=1
elm_05939	1	1.4	6	373	1	369	7e-29	Predicted protein OS=Populus trichocarpa GN=POPTRDRAFT_814326 PE=4 SV=1
elm_06131	1	1.4	6	413	1	405	7e-45	Whole genome shotgun sequence of line PN40024, scaffold_11.assembly12x (Fragment) OS=Vitis vinifera GN=GSVIVT01011934001 PE=4 SV=1
elm_06447	1	1.4	5	513	1	483	3e-34	Whole genome shotgun sequence of line PN40024, scaffold_151.assembly12x (Fragment) OS=Vitis vinifera GN=GSVIVT01001155001 PE=4 SV=1
elm_06508	1	1.4	5	386	1	384	1e-58	Putative uncharacterized protein OS=Ricinus communis GN=RCOM_1251140 PE=4 SV=1
elm_01853	1	1.4	18	513	0.9	126	6e-38	60S ribosomal protein L7-3 OS=Arabidopsis thaliana GN=RPL7C PE=2 SV=1
elm_02215	1	1.4	15	726	0.9	493	7e-75	Cysteine desulfurylase, putative OS=Ricinus communis GN=RCOM_0785100 PE=3 SV=1
elm_02223	1	1.4	15	739	0.9	693	2e-48	Whole genome shotgun sequence of line PN40024, scaffold_50.assembly12x OS=Vitis vinifera GN=GSVIVT01028980001 PE=4 SV=1
elm_02462	1	1.4	14	426	0.9	224	2e-23	RAB1C OS=Lotus japonicus GN=rab1C PE=2 SV=1
elm_02722	1	1.4	12	695	0.9	536	7e-72	Whole genome shotgun sequence of line PN40024, scaffold_59.assembly12x (Fragment) OS=Vitis vinifera GN=GSVIVT01030625001 PE=4 SV=1
elm_03310	1	1.4	10	551	0.9	543	2e-93	GDP-D-mannose pyrophosphorylase OS=Prunus persica GN=GMP PE=2 SV=1
elm_01225	1	1.4	29	697	0.8	558	1e-35	Predicted protein OS=Populus trichocarpa GN=POPTRDRAFT_705737 PE=3 SV=1
elm_01556	1	1.4	23	1080	0.8	823	8e-123	Putative uncharacterized protein (Fragment) OS=Populus trichocarpa GN=POPTRDRAFT_416266 PE=4 SV=1
elm_02218	1	1.4	19	258	0.8	220	3e-25	Whole genome shotgun sequence of line PN40024, scaffold_0.assembly12x OS=Vitis vinifera GN=GSVIVT01007908001 PE=4 SV=1
elm_03116	1	1.4	11	651	0.8	438	8e-35	Whole genome shotgun sequence of line PN40024, scaffold_203.assembly12x (Fragment) OS=Vitis vinifera GN=GSVIVT01003659001 PE=4 SV=1
elm_03474	1	1.4	10	573	0.8	371	4e-62	Zinc finger protein, putative OS=Ricinus communis GN=RCOM_0261670 PE=4 SV=1
elm_04222	1	1.4	8	306	0.8	294	2e-21	Putative uncharacterized protein OS=Glycine max PE=2 SV=1
elm_04978	1	1.4	7	466	0.8	462	4e-65	Putative uncharacterized protein OS=Glycine max PE=2 SV=1
elm_05037	1	1.4	7	437	0.8	430	7e-74	Fucose synthetase, putative OS=Ricinus communis GN=RCOM_1282230 PE=4 SV=1
elm_01724	1	1.4	20	978	0.7	487	7e-78	Peptide deformylase (Fragment) OS=Populus trichocarpa GN=PDF2 PE=3 SV=1
elm_02050	1	1.4	16	857	0.7	500	8e-61	Whole genome shotgun sequence of line PN40024, scaffold_7.assembly12x (Fragment) OS=Vitis vinifera GN=GSVIVT01033788001 PE=4 SV=1
elm_02157	1	1.4	16	797	0.7	395	7e-53	Putative uncharacterized protein OS=Glycine max PE=2 SV=1
elm_02936	1	1.4	11	488	0.7	484	2e-65	Predicted protein (Fragment) OS=Populus trichocarpa GN=POPTRDRAFT_410544 PE=4 SV=1
elm_01847	1	1.4	19	798	0.6	641	2e-112	Putative uncharacterized protein OS=Ricinus communis GN=RCOM_1595660 PE=4 SV=1
elm_01882	1	1.4	18	817	0.6	758	9e-139	Ycf2 OS=Peridiscus lucidus GN=ycf2 PE=3 SV=1
elm_02498	1	1.4	14	569	0.6	405	1e-52	Putative uncharacterized protein OS=Glycine max PE=2 SV=1
elm_03913	1	1.4	9	605	0.6	596	1e-58	Putative uncharacterized protein (Fragment) OS=Glycine max PE=2 SV=1
elm_02196	1	1.4	16	342	0.5	213	1e-30	Predicted protein (Fragment) OS=Populus trichocarpa GN=POPTRDRAFT_288825 PE=4 SV=1

## Sheet: F vs EF and MeJA
		red=defense response		list sorted after Rstat
UniTrans	F	F pp10000	# of ESTs	Length	Rstat	Longest ORF	Top UP E-value	Top Uniprot Description
elm_00139	7	14.8	1114	581	212.9	530	1e-57	Chlorophyll a-b binding protein 2, chloroplastic OS=Oryza sativa subsp. japonica GN=CAB2R PE=2 SV=2
elm_00183	1	2.1	383	680	87.1	229	5e-24	Whole genome shotgun sequence of line PN40024, scaffold_19.assembly12x (Fragment) OS=Vitis vinifera GN=GSVIVT01016438001 PE=4 SV=1
elm_03335	13	27.5	14	327	24.1	285	1e-41	Calnexin homolog OS=Glycine max PE=2 SV=1
elm_01243	1	2.1	29	458	20.2	224	1e-39	Pathogenesis-related thaumatin (Fragment) OS=Populus deltoides GN=PR52-1 PE=4 SV=1
elm_00414	3	6.3	108	945	15.8	458	2e-47	Putative uncharacterized protein OS=Populus trichocarpa PE=2 SV=1
elm_00201	1	2.1	158	739	15.4	483	8e-54	Core protein OS=Pisum sativum PE=2 SV=1
elm_00145	2	4.2	241	733	15	405	2e-22	60S acidic ribosomal protein P1, putative OS=Ricinus communis GN=RCOM_1339620 PE=4 SV=1
elm_01498	11	23.3	28	702	13.9	257	1e-76	ATP-dependent Clp protease proteolytic subunit 5, chloroplastic OS=Arabidopsis thaliana GN=CLPP5 PE=1 SV=1
elm_00740	2	4.2	59	660	13.3	406	7e-38	40S ribosomal protein S21-2 OS=Arabidopsis thaliana GN=RPS21C PE=3 SV=1
elm_00090	13	27.5	235	790	13.2	543	3e-25	Photosystem I reaction center subunit IV B, chloroplastic OS=Nicotiana sylvestris GN=PSAEB PE=1 SV=1
elm_00264	2	4.2	137	1493	13	857	5e-103	Predicted protein OS=Populus trichocarpa GN=POPTRDRAFT_554785 PE=4 SV=1
elm_00159	3	6.3	184	1019	10.8	626	2e-77	Germin-like protein OS=Chimonanthus praecox GN=glp PE=2 SV=1
elm_00440	1	2.1	103	460	10.4	203	8e-33	Putative uncharacterized protein Sb1368s002010 (Fragment) OS=Sorghum bicolor GN=Sb1368s002010 PE=4 SV=1
elm_01395	9	19	28	1048	10.3	555	4e-86	Putative uncharacterized protein OS=Vitis vinifera GN=VITISV_012452 PE=3 SV=1
elm_00314	1	2.1	119	893	9.9	362	7e-56	NAD(P)H-quinone oxidoreductase subunit 3, chloroplastic OS=Morus indica GN=ndhC PE=3 SV=1
elm_04495	5	10.6	9	316	9.6	310	8e-33	Putative uncharacterized protein OS=Arabidopsis thaliana PE=2 SV=1
elm_00339	2	4.2	100	644	9.3	442	1e-55	Carbonic anhydrase OS=Populus trichocarpa GN=POPTRDRAFT_706715 PE=3 SV=1
elm_00685	4	8.5	61	821	9.2	593	1e-96	40S ribosomal protein S9, putative OS=Ricinus communis GN=RCOM_1514770 PE=3 SV=1
elm_00247	2	4.2	128	758	9	485	6e-82	Magnesium-protoporphyrin IX monomethyl ester [oxidative] cyclase, chloroplastic OS=Gossypium hirsutum GN=CRD1 PE=2 SV=2
elm_02173	4	8.5	18	586	8.7	581	3e-31	Whole genome shotgun sequence of line PN40024, scaffold_868.assembly12x (Fragment) OS=Vitis vinifera GN=GSVIVT01002745001 PE=4 SV=1
elm_00500	1	2.1	71	1111	8.2	614	2e-108	Whole genome shotgun sequence of line PN40024, scaffold_1.assembly12x (Fragment) OS=Vitis vinifera GN=GSVIVT01008836001 PE=3 SV=1
elm_00312	1	2.1	124	838	8.1	546	1e-45	50S ribosomal protein L35 OS=Populus trichocarpa PE=2 SV=1
elm_00503	1	2.1	82	855	8.1	587	2e-100	40S ribosomal protein S4, putative OS=Ricinus communis GN=RCOM_1378650 PE=4 SV=1
elm_00733	1	2.1	59	626	8.1	446	5e-44	Cytochrome b6-f complex iron-sulfur subunit OS=Glycine max PE=2 SV=1
elm_00433	2	4.2	88	748	7.9	485	3e-86	Chlorophyll a-b binding protein, chloroplastic OS=Oryza sativa subsp. japonica GN=RCABP89 PE=2 SV=1
elm_00338	1	2.1	108	884	7.8	643	1e-119	Catalase OS=Populus trichocarpa GN=CAT1 PE=3 SV=1
elm_00652	3	6.3	56	847	7.8	576	1e-84	Ubiquitin carrier protein OS=Vigna radiata PE=2 SV=1
elm_00481	4	8.5	78	687	7.7	448	4e-71	Histone H3.2 OS=Triticum aestivum PE=1 SV=2
elm_00773	5	10.6	48	546	7.7	468	3e-63	Photosystem II 22 kDa protein, chloroplast, putative OS=Ricinus communis GN=RCOM_1030930 PE=4 SV=1
elm_01008	1	2.1	37	1094	7.5	572	6e-115	Whole genome shotgun sequence of line PN40024, scaffold_108.assembly12x (Fragment) OS=Vitis vinifera GN=GSVIVT01011370001 PE=4 SV=1
elm_00449	3	6.3	79	1395	7.2	920	2e-89	Predicted protein OS=Populus trichocarpa GN=MYB173 PE=4 SV=1
elm_01159	4	8.5	32	748	7.2	427	1e-60	Putative uncharacterized protein OS=Ricinus communis GN=RCOM_1020190 PE=4 SV=1
elm_08845	4	8.5	5	254	7.2	250	1e-29	Gibberellin 2-oxidase OS=Populus trichocarpa GN=GA2ox6 PE=3 SV=1
elm_00106	3	6.3	214	1611	7.1	989	6e-150	Whole genome shotgun sequence of line PN40024, scaffold_16.assembly12x OS=Vitis vinifera GN=GSVIVT01015078001 PE=3 SV=1
elm_00303	5	10.6	109	1747	7.1	778	7e-131	DNA-directed RNA polymerase subunit alpha OS=Eucalyptus globulus subsp. globulus GN=rpoA PE=3 SV=1
elm_00237	2	4.2	145	720	7	264	3e-55	Putative uncharacterized protein OS=Ricinus communis GN=RCOM_1282260 PE=4 SV=1
elm_00621	1	2.1	57	1253	7	917	8e-127	N-acylneuraminate-9-phosphatase, putative OS=Ricinus communis GN=RCOM_0072550 PE=4 SV=1
elm_01372	1	2.1	26	219	7	135	8e-22	Uncharacterized mitochondrial protein AtMg00030 OS=Arabidopsis thaliana GN=AtMg00030 PE=4 SV=1
elm_05615	1	2.1	6	510	6.9	446	1e-63	Putative uncharacterized protein OS=Vitis vinifera GN=VITISV_000418 PE=4 SV=1
elm_00336	2	4.2	119	958	6.8	611	3e-41	Histone h1/h5, putative OS=Ricinus communis GN=RCOM_0292320 PE=3 SV=1
elm_00557	2	4.2	64	1391	6.8	761	2e-151	Putative uncharacterized protein Sb01g046840 OS=Sorghum bicolor GN=Sb01g046840 PE=3 SV=1
elm_00624	1	2.1	57	1033	6.8	723	8e-47	Putative uncharacterized protein OS=Medicago truncatula PE=2 SV=1
elm_05211	1	2.1	7	247	6.8	242	8e-33	31 kDa ribonucleoprotein, chloroplastic OS=Arabidopsis thaliana GN=RBP31 PE=1 SV=1
elm_00494	2	4.2	82	692	6.7	98	3e-47	Putative uncharacterized protein OS=Vitis vinifera GN=VITISV_038357 PE=3 SV=1
elm_01562	1	2.1	33	278	6.6	177	6e-29	Putative uncharacterized protein OS=Oryza sativa subsp. japonica GN=OsJ_02493 PE=4 SV=1
elm_03425	4	8.5	11	644	6.6	126	5e-30	Putative uncharacterized protein OS=Ricinus communis GN=RCOM_1438890 PE=4 SV=1
elm_04292	4	8.5	8	583	6.6	539	9e-63	Putative uncharacterized protein OS=Glycine max PE=2 SV=1
elm_08010	2	4.2	4	313	6.6	183	3e-34	Os01g0962200 protein OS=Oryza sativa subsp. japonica GN=P0483G10.23 PE=2 SV=1
elm_00656	2	4.2	72	812	6.5	543	9e-87	ATP synthase subunit beta, mitochondrial OS=Nicotiana plumbaginifolia GN=ATPB PE=1 SV=1
elm_02903	1	2.1	33	202	6.5	198	4e-24	Uncharacterized mitochondrial protein AtMg00030 OS=Arabidopsis thaliana GN=AtMg00030 PE=4 SV=1
elm_00862	1	2.1	42	463	6.4	390	1e-22	Pectinesterase OS=Ricinus communis GN=RCOM_0708510 PE=3 SV=1
elm_01034	1	2.1	35	769	6.3	668	1e-81	Whole genome shotgun sequence of line PN40024, scaffold_67.assembly12x (Fragment) OS=Vitis vinifera GN=GSVIVT01032680001 PE=4 SV=1
elm_00511	1	2.1	76	668	6.2	209	2e-31	Putative uncharacterized protein OS=Cicer arietinum PE=4 SV=1
elm_01436	1	2.1	25	916	6.2	549	3e-96	Predicted protein OS=Ostreococcus lucimarinus (strain CCE9901) GN=OSTLU_26284 PE=3 SV=1
elm_02024	1	2.1	18	354	6.2	174	7e-26	Whole genome shotgun sequence of line PN40024, scaffold_20.assembly12x (Fragment) OS=Vitis vinifera GN=GSVIVT01017852001 PE=4 SV=1
elm_04908	4	8.5	7	433	6.2	366	2e-45	Putative uncharacterized protein OS=Ricinus communis GN=RCOM_0918390 PE=4 SV=1
elm_02007	1	2.1	20	548	6.1	298	2e-58	Predicted protein OS=Populus trichocarpa GN=POPTRDRAFT_816627 PE=3 SV=1
elm_00319	1	2.1	115	801	6	317	7e-33	ATOZI1, putative OS=Ricinus communis GN=RCOM_1354880 PE=4 SV=1
elm_00536	1	2.1	68	735	5.9	218	6e-33	Cytochrome b-c1 complex subunit 8 OS=Solanum tuberosum PE=1 SV=2
elm_00625	1	2.1	92	669	5.9	410	2e-60	Histone H3.2 OS=Triticum aestivum PE=1 SV=2
elm_00673	1	2.1	54	776	5.9	453	5e-77	4-nitrophenylphosphatase, putative OS=Ricinus communis GN=RCOM_1077240 PE=4 SV=1
elm_03938	4	8.5	9	462	5.9	456	7e-54	Monoterpene glucosyltransferase OS=Eucalyptus perriniana GN=EPGT-2 PE=2 SV=1
elm_00704	1	2.1	51	1287	5.8	1016	3e-103	Predicted protein (Fragment) OS=Populus trichocarpa GN=POPTRDRAFT_260821 PE=4 SV=1
elm_10861	3	6.3	3	258	5.8	141	6e-23	Clathrin assembly protein, putative OS=Ricinus communis GN=RCOM_0629240 PE=4 SV=1
elm_10997	3	6.3	3	251	5.8	250	8e-22	Predicted protein (Fragment) OS=Populus trichocarpa GN=POPTRDRAFT_231983 PE=4 SV=1
elm_00212	2	4.2	154	1364	5.6	958	1e-161	Malate dehydrogenase OS=Prunus persica GN=mdh1 PE=2 SV=1
elm_00596	1	2.1	75	563	5.6	362	9e-21	Putative uncharacterized protein OS=Populus trichocarpa x Populus deltoides PE=4 SV=1
elm_02266	2	4.2	18	500	5.6	377	2e-27	Putative uncharacterized protein OS=Glycine max PE=2 SV=1
elm_02529	4	8.5	13	538	5.6	525	3e-39	Predicted protein OS=Populus trichocarpa GN=POPTRDRAFT_744819 PE=4 SV=1
elm_00942	1	2.1	40	486	5.5	465	1e-68	60S ribosomal protein L23 OS=Arabidopsis thaliana GN=RPL23A PE=2 SV=3
elm_02413	3	6.3	14	799	5.5	757	7e-123	Glutamine synthetase nodule isozyme OS=Vigna aconitifolia PE=2 SV=1
elm_03127	3	6.3	11	536	5.4	459	3e-51	Translocase of chloroplast 34 OS=Pisum sativum GN=TOC34 PE=1 SV=1
elm_00525	5	10.6	70	878	5.3	446	1e-83	Ubiquitin carrier protein OS=Populus trichocarpa GN=POPTRDRAFT_829971 PE=3 SV=1
elm_04206	2	4.2	8	353	5.3	169	3e-28	Putative uncharacterized protein Sb1292s002010 (Fragment) OS=Sorghum bicolor GN=Sb1292s002010 PE=4 SV=1
elm_00151	3	6.3	209	652	5.2	293	2e-43	Ribosomal protein L37 OS=Populus trichocarpa GN=POPTRDRAFT_705727 PE=3 SV=1
elm_01417	5	10.6	26	1439	5.2	1395	0	Skip-2, putative OS=Ricinus communis GN=RCOM_1589320 PE=4 SV=1
elm_01461	5	10.6	26	674	5.2	648	9e-98	Predicted protein (Fragment) OS=Populus trichocarpa GN=POPTRDRAFT_205442 PE=4 SV=1
elm_00236	3	6.3	143	1562	5.1	1237	9e-155	Cysteine synthase OS=Ricinus communis GN=RCOM_0723350 PE=3 SV=1
elm_00242	2	4.2	151	881	5.1	452	2e-40	Histone H2A OS=Euphorbia esula PE=2 SV=1
elm_00528	1	2.1	67	1358	5.1	977	3e-126	Predicted protein OS=Populus trichocarpa GN=POPTRDRAFT_824722 PE=4 SV=1
elm_01192	1	2.1	30	503	5.1	194	2e-21	Whole genome shotgun sequence of line PN40024, scaffold_16.assembly12x (Fragment) OS=Vitis vinifera GN=GSVIVT01015310001 PE=3 SV=1
elm_14170	1	2.1	3	248	5.1	216	6e-21	Whole genome shotgun sequence of line PN40024, scaffold_28.assembly12x (Fragment) OS=Vitis vinifera GN=GSVIVT01020671001 PE=4 SV=1
elm_00323	2	4.2	105	929	5	365	4e-40	Predicted protein OS=Populus trichocarpa GN=POPTRDRAFT_827935 PE=2 SV=1
elm_00831	2	4.2	45	937	5	668	2e-34	Predicted protein OS=Populus trichocarpa GN=POPTRDRAFT_706754 PE=2 SV=1
elm_01368	3	6.3	26	1006	5	698	4e-131	14-3-3-like protein OS=Pisum sativum PE=2 SV=1
elm_02185	2	4.2	17	625	5	134	1e-43	Orf114a protein OS=Beta vulgaris subsp. vulgaris GN=orf114a PE=4 SV=1
elm_00526	2	4.2	70	316	4.9	204	2e-30	Putative uncharacterized protein orf138b OS=Nicotiana tabacum GN=orf138c PE=4 SV=1
elm_00713	6	12.7	53	734	4.9	425	3e-66	Putative uncharacterized protein OS=Glycine max PE=2 SV=1
elm_01048	3	6.3	35	679	4.9	651	4e-33	Nascent polypeptide associated complex alpha subunit, putative OS=Ricinus communis GN=RCOM_0755870 PE=4 SV=1
elm_01832	1	2.1	21	672	4.9	520	6e-37	Whole genome shotgun sequence of line PN40024, scaffold_143.assembly12x (Fragment) OS=Vitis vinifera GN=GSVIVT01000857001 PE=4 SV=1
elm_02242	3	6.3	15	689	4.9	550	9e-66	Predicted protein OS=Populus trichocarpa GN=POPTRDRAFT_659054 PE=4 SV=1
elm_02680	4	8.5	13	202	4.9	184	6e-28	ATP synthase subunit alpha, chloroplastic OS=Populus trichocarpa GN=atpA PE=3 SV=1
elm_07105	1	2.1	5	278	4.9	275	4e-27	Cytochrome P450 76A1 (Fragment) OS=Solanum melongena GN=CYP76A1 PE=2 SV=1
elm_07438	1	2.1	5	356	4.9	353	3e-52	Whole genome shotgun sequence of line PN40024, scaffold_225.assembly12x (Fragment) OS=Vitis vinifera GN=GSVIVT01004079001 PE=3 SV=1
elm_00359	2	4.2	94	1230	4.8	719	5e-95	Glutathione peroxidase OS=Vitis vinifera GN=VITISV_008662 PE=3 SV=1
elm_00631	1	2.1	64	924	4.8	473	4e-49	Whole genome shotgun sequence of line PN40024, scaffold_80.assembly12x (Fragment) OS=Vitis vinifera GN=GSVIVT01036048001 PE=4 SV=1
elm_01788	4	8.5	26	750	4.8	535	7e-51	Predicted protein (Fragment) OS=Populus trichocarpa GN=POPTRDRAFT_416625 PE=4 SV=1
elm_03954	1	2.1	10	523	4.8	453	3e-39	Whole genome shotgun sequence of line PN40024, scaffold_31.assembly12x (Fragment) OS=Vitis vinifera GN=GSVIVT01022183001 PE=3 SV=1
elm_00362	7	14.8	144	775	4.7	529	1e-70	Ubiquitin extension protein OS=Solanum tuberosum PE=2 SV=1
elm_00765	1	2.1	47	1038	4.7	668	1e-71	Putative uncharacterized protein OS=Vitis vinifera GN=VITISV_031633 PE=4 SV=1
elm_01551	2	4.2	23	659	4.7	514	3e-44	Whole genome shotgun sequence of line PN40024, scaffold_11.assembly12x (Fragment) OS=Vitis vinifera GN=GSVIVT01012111001 PE=4 SV=1
elm_02079	3	6.3	18	479	4.7	432	8e-77	ADP-ribosylation factor OS=Vigna unguiculata GN=ARF PE=2 SV=3
elm_00799	1	2.1	45	948	4.6	682	4e-80	Vacuolar membrane ATPase subunit c'' OS=Citrus limon GN=VMA16 PE=2 SV=1
elm_00835	1	2.1	44	1077	4.6	815	8e-114	Predicted protein OS=Populus trichocarpa GN=POPTRDRAFT_806997 PE=3 SV=1
elm_02343	1	2.1	14	618	4.6	394	6e-47	Putative uncharacterized protein OS=Glycine max PE=2 SV=1
elm_02059	1	2.1	18	741	4.5	404	1e-54	Whole genome shotgun sequence of line PN40024, scaffold_16.assembly12x (Fragment) OS=Vitis vinifera GN=GSVIVT01015520001 PE=4 SV=1
elm_02300	1	2.1	17	448	4.5	425	4e-22	Putative uncharacterized protein OS=Ricinus communis GN=RCOM_1691030 PE=4 SV=1
elm_03207	1	2.1	10	660	4.5	547	3e-57	Carboxyl methyltransferase 4 OS=Humulus lupulus GN=CMT4 PE=2 SV=1
elm_01189	2	4.2	30	325	4.4	211	4e-29	Oxygen-evolving enhancer protein 1, chloroplastic OS=Nicotiana tabacum GN=PSBO PE=2 SV=1
elm_08510	1	2.1	4	330	4.4	263	5e-30	Fructose-bisphosphate aldolase, putative OS=Ricinus communis GN=RCOM_0566070 PE=4 SV=1
elm_00582	4	8.5	62	945	4.3	584	1e-96	60S ribosomal protein L9, putative OS=Ricinus communis GN=RCOM_1315040 PE=4 SV=1
elm_03895	3	6.3	9	475	4.3	336	2e-44	Peptidyl-prolyl cis-trans isomerase OS=Glycine max PE=2 SV=1
elm_04954	3	6.3	7	425	4.3	422	2e-50	Putative uncharacterized protein OS=Oryza sativa subsp. japonica GN=OsJ_26818 PE=4 SV=1
elm_00405	2	4.2	118	471	4.2	222	1e-30	Putative uncharacterized protein OS=Glycine max PE=4 SV=1
elm_00843	1	2.1	42	906	4.2	633	8e-85	Putative plasma membrane intrinsic protein OS=Populus tremula x Populus tremuloides GN=pip1.2 PE=2 SV=1
elm_01047	1	2.1	35	591	4.2	581	8e-65	Tripeptidyl peptidase II, putative OS=Ricinus communis GN=RCOM_1583430 PE=4 SV=1
elm_02257	1	2.1	15	913	4.2	587	2e-73	Putative uncharacterized protein OS=Glycine max PE=2 SV=1
elm_00395	2	4.2	87	963	4.1	575	2e-96	Putative uncharacterized protein OS=Glycine max PE=2 SV=1
elm_02329	1	2.1	14	367	4.1	200	1e-27	Predicted protein (Fragment) OS=Micromonas pusilla CCMP1545 GN=MICPUCDRAFT_23892 PE=4 SV=1
elm_06012	2	4.2	6	208	4.1	205	2e-24	Ribulose bisphosphate carboxylase small chain, chloroplastic OS=Silene pratensis GN=RBCS PE=2 SV=1
elm_07755	2	4.2	4	279	4.1	276	3e-44	Putative uncharacterized protein OS=Vitis vinifera GN=VITISV_002009 PE=3 SV=1
elm_00471	3	6.3	74	844	4	561	3e-58	60S ribosomal protein L24 OS=Prunus avium GN=RPL24 PE=2 SV=1
elm_00644	1	2.1	57	927	4	636	3e-37	Putative uncharacterized protein OS=Ricinus communis GN=RCOM_1034110 PE=4 SV=1
elm_01012	1	2.1	35	902	4	485	1e-58	Whole genome shotgun sequence of line PN40024, scaffold_44.assembly12x (Fragment) OS=Vitis vinifera GN=GSVIVT01026485001 PE=4 SV=1
elm_01484	1	2.1	24	845	4	674	2e-78	Predicted protein OS=Populus trichocarpa GN=POPTRDRAFT_1087747 PE=4 SV=1
elm_01582	3	6.3	22	581	4	77	7e-49	60S ribosomal protein L34 OS=Pisum sativum GN=RPL34 PE=2 SV=1
elm_02423	1	2.1	15	503	4	394	9e-37	Histone H4 OS=Silene latifolia GN=SlH4 PE=3 SV=3
elm_03440	1	2.1	10	414	4	221	8e-38	GRF zinc finger family protein OS=Oryza sativa subsp. japonica GN=LOC_Os12g04920 PE=4 SV=1
elm_10511	2	4.2	3	238	4	147	4e-31	Whole genome shotgun sequence of line PN40024, scaffold_49.assembly12x (Fragment) OS=Vitis vinifera GN=GSVIVT01027822001 PE=4 SV=1
elm_11808	2	4.2	3	243	4	240	5e-34	Putative uncharacterized protein At4g34100 OS=Arabidopsis thaliana GN=At4g34100 PE=2 SV=1
elm_00938	3	6.3	38	1390	3.9	1091	6e-172	Zinc finger protein, putative OS=Ricinus communis GN=RCOM_0610840 PE=4 SV=1
elm_01259	1	2.1	29	958	3.9	653	3e-65	50S ribosomal protein L24, chloroplastic OS=Arabidopsis thaliana GN=RPL24 PE=2 SV=2
elm_02382	1	2.1	14	508	3.9	502	5e-66	60S ribosomal protein L9, putative OS=Ricinus communis GN=RCOM_1314920 PE=4 SV=1
elm_03475	1	2.1	11	416	3.9	298	3e-23	Predicted protein OS=Populus trichocarpa GN=POPTRDRAFT_559103 PE=4 SV=1
elm_10047	2	4.2	4	248	3.9	247	1e-26	Senescence-related protein OS=Camellia sinensis PE=2 SV=1
elm_14449	2	4.2	2	214	3.9	213	8e-24	Probable anion transporter 3, chloroplastic OS=Arabidopsis thaliana GN=ANTR3 PE=2 SV=2
elm_15394	2	4.2	2	183	3.9	181	4e-23	Protein SLY1, putative (Fragment) OS=Ricinus communis GN=RCOM_2117460 PE=4 SV=1
elm_17145	2	4.2	2	227	3.9	226	6e-26	Heavy metal ATPase OS=Populus trichocarpa GN=POPTRDRAFT_739789 PE=3 SV=1
elm_19506	2	4.2	2	339	3.9	335	3e-36	Putative ripening-related bZIP protein OS=Vitis vinifera GN=grip55 PE=2 SV=1
elm_20132	2	4.2	2	237	3.9	234	8e-33	Predicted protein OS=Populus trichocarpa GN=POPTRDRAFT_566300 PE=3 SV=1
elm_22360	2	4.2	2	202	3.9	181	1e-21	Calcium-binding EF-hand protein OS=Citrullus lanatus subsp. vulgaris GN=CitCaEFh PE=2 SV=1
elm_22740	2	4.2	2	185	3.9	153	2e-21	Predicted protein OS=Populus trichocarpa GN=POPTRDRAFT_826149 PE=4 SV=1
elm_00302	3	6.3	107	879	3.8	539	1e-27	Lipoic acid synthetase, putative OS=Ricinus communis GN=RCOM_1454610 PE=4 SV=1
elm_02318	2	4.2	15	432	3.8	250	6e-39	Putative ferredoxin (Fragment) OS=Solanum lycopersicum GN=ferredoxin PE=2 SV=1
elm_08145	1	2.1	6	262	3.8	259	3e-24	Putative uncharacterized protein OS=Ricinus communis GN=RCOM_0682010 PE=4 SV=1
elm_00365	3	6.3	93	1248	3.7	797	4e-98	Putative uncharacterized protein OS=Ricinus communis GN=RCOM_0781570 PE=4 SV=1
elm_00795	1	2.1	45	716	3.7	440	3e-50	Copper transporter OS=Populus trichocarpa GN=POPTRDRAFT_653794 PE=2 SV=1
elm_00859	1	2.1	41	731	3.7	436	2e-60	Probable cytochrome c At4g10040 OS=Arabidopsis thaliana GN=At4g10040 PE=2 SV=1
elm_01537	1	2.1	23	789	3.7	689	3e-123	NADP-dependent glyceraldehyde-3-phosphate dehydrogenase OS=Nicotiana plumbaginifolia GN=GAPN PE=2 SV=1
elm_02617	1	2.1	13	445	3.7	293	1e-30	Putative uncharacterized protein OS=Vitis vinifera GN=VITISV_041123 PE=4 SV=1
elm_02700	1	2.1	13	381	3.7	376	1e-37	Whole genome shotgun sequence of line PN40024, scaffold_80.assembly12x (Fragment) OS=Vitis vinifera GN=GSVIVT01036120001 PE=4 SV=1
elm_03877	1	2.1	9	434	3.7	172	4e-21	Ferritin (Fragment) OS=Vitis vinifera GN=GSVIVT01030293001 PE=3 SV=1
elm_06078	2	4.2	6	467	3.7	251	3e-57	(-)-germacrene D synthase OS=Vitis vinifera PE=2 SV=1
elm_01132	1	2.1	40	793	3.6	585	1e-62	Putative uncharacterized protein OS=Ricinus communis GN=RCOM_1435680 PE=4 SV=1
elm_01765	1	2.1	20	694	3.6	592	4e-92	Putative uncharacterized protein OS=Ricinus communis GN=RCOM_1135520 PE=4 SV=1
elm_02801	1	2.1	12	413	3.6	281	1e-45	Protein ycf2 OS=Manihot esculenta GN=ycf2 PE=3 SV=1
elm_09821	1	2.1	4	401	3.6	236	9e-45	Formate--tetrahydrofolate ligase OS=Arabidopsis thaliana GN=THFS PE=2 SV=1
elm_11361	2	4.2	3	249	3.6	132	5e-26	Predicted protein OS=Populus trichocarpa GN=POPTRDRAFT_942587 PE=4 SV=1
elm_11562	2	4.2	3	214	3.6	210	6e-30	Predicted protein OS=Populus trichocarpa GN=POPTRDRAFT_740371 PE=4 SV=1
elm_13023	2	4.2	3	293	3.6	285	6e-31	Glutaredoxin, grx, putative OS=Ricinus communis GN=RCOM_0936190 PE=4 SV=1
elm_18382	1	2.1	2	322	3.6	321	1e-40	Serine acetyltransferase 4 (Fragment) OS=Nicotiana tabacum GN=sat4 PE=2 SV=1
elm_01078	1	2.1	43	595	3.5	563	2e-28	Predicted protein OS=Populus trichocarpa GN=POPTRDRAFT_589356 PE=3 SV=1
elm_01095	2	4.2	33	568	3.5	391	4e-45	Chlorophyll a-b binding protein 2, chloroplastic OS=Oryza sativa subsp. japonica GN=CAB2R PE=2 SV=2
elm_01289	2	4.2	28	866	3.5	648	1e-37	Whole genome shotgun sequence of line PN40024, scaffold_0.assembly12x (Fragment) OS=Vitis vinifera GN=GSVIVT01008459001 PE=4 SV=1
elm_02271	1	2.1	22	456	3.5	335	3e-32	Auxin-binding protein ABP19a OS=Prunus persica GN=ABP19A PE=3 SV=1
elm_02331	1	2.1	14	496	3.5	330	1e-40	Putative uncharacterized protein OS=Ricinus communis GN=RCOM_1503170 PE=4 SV=1
elm_01555	1	2.1	23	529	3.4	518	1e-67	Predicted protein OS=Populus trichocarpa GN=POPTRDRAFT_554722 PE=2 SV=1
elm_09843	2	4.2	4	380	3.4	280	9e-32	Calcium binding OS=Vitis vinifera GN=40N03_10 PE=4 SV=1
elm_11258	2	4.2	3	304	3.4	301	5e-33	Predicted protein OS=Populus trichocarpa GN=POPTRDRAFT_832027 PE=4 SV=1
elm_13816	2	4.2	3	378	3.4	193	3e-21	Whole genome shotgun sequence of line PN40024, scaffold_85.assembly12x (Fragment) OS=Vitis vinifera GN=GSVIVT01036763001 PE=4 SV=1
elm_14205	2	4.2	3	343	3.4	211	2e-24	Predicted protein OS=Populus trichocarpa GN=POPTRDRAFT_715164 PE=4 SV=1
elm_00581	1	2.1	62	1158	3.3	689	2e-79	Predicted protein OS=Populus trichocarpa GN=POPTRDRAFT_557663 PE=4 SV=1
elm_00658	3	6.3	55	565	3.3	182	7e-40	ATPase subunit I OS=Nicotiana tabacum PE=3 SV=1
elm_00690	2	4.2	53	839	3.3	630	2e-89	Putative uncharacterized protein OS=Vitis vinifera GN=VITISV_030870 PE=3 SV=1
elm_02210	1	2.1	15	297	3.3	172	3e-24	Uncharacterized protein At4g14342 OS=Arabidopsis thaliana GN=At4g14342 PE=3 SV=1
elm_03200	1	2.1	11	672	3.3	462	2e-59	Whole genome shotgun sequence of line PN40024, scaffold_8.assembly12x OS=Vitis vinifera GN=GSVIVT01035352001 PE=4 SV=1
elm_07685	1	2.1	5	483	3.3	228	2e-27	Cytochrome b5 isoform Cb5-C OS=Vernicia fordii PE=2 SV=1
elm_22890	1	2.1	2	216	3.3	215	5e-25	U4/U6 small nuclear ribonucleoprotein Prp31, putative OS=Ricinus communis GN=RCOM_0527090 PE=4 SV=1
elm_00898	2	4.2	40	1086	3.2	807	9e-111	Proteasome subunit beta type OS=Ricinus communis GN=RCOM_0205360 PE=3 SV=1
elm_01208	1	2.1	30	899	3.2	808	2e-134	60S ribosomal protein L7a OS=Oryza sativa subsp. japonica GN=RPL7A PE=2 SV=1
elm_01251	1	2.1	29	997	3.2	768	9e-115	Monosaccharide-H+ symporter OS=Datisca glomerata GN=ht1 PE=2 SV=1
elm_01770	3	6.3	19	724	3.2	112	2e-46	Probable gamma-secretase subunit PEN-2 OS=Arabidopsis thaliana GN=At5g09310 PE=2 SV=1
elm_01834	1	2.1	19	484	3.2	471	2e-80	Heat shock protein 81-1 OS=Oryza sativa subsp. japonica GN=HSP81-1 PE=2 SV=2
elm_02344	1	2.1	14	657	3.2	317	1e-68	Whole genome shotgun sequence of line PN40024, scaffold_68.assembly12x (Fragment) OS=Vitis vinifera GN=GSVIVT01032980001 PE=4 SV=1
elm_02502	1	2.1	14	518	3.2	508	1e-62	3-ketoacyl CoA thiolase 2 OS=Petunia hybrida PE=2 SV=1
elm_03089	2	4.2	11	445	3.2	255	1e-33	Enolase 2 OS=Hevea brasiliensis GN=ENO2 PE=1 SV=1
elm_04031	1	2.1	8	631	3.2	377	3e-43	NADH-ubiquinone oxidoreductase chain 1 OS=Oenothera bertiana GN=ND1 PE=2 SV=1
elm_04166	1	2.1	8	369	3.2	300	8e-60	Glutamate decarboxylase 2 OS=Arabidopsis thaliana GN=GAD2 PE=1 SV=1
elm_04299	1	2.1	8	445	3.2	443	2e-49	E3 ubiquitin protein ligase upl2, putative OS=Ricinus communis GN=RCOM_0482820 PE=4 SV=1
elm_04505	1	2.1	8	374	3.2	308	1e-27	Predicted protein OS=Populus trichocarpa GN=POPTRDRAFT_680592 PE=4 SV=1
elm_06922	2	4.2	5	422	3.2	272	3e-38	Probable caffeoyl-CoA O-methyltransferase At4g26220 OS=Arabidopsis thaliana GN=At4g26220 PE=2 SV=1
elm_06928	2	4.2	5	277	3.2	274	1e-22	PnLHY1 protein OS=Populus nigra GN=PnLHY1 PE=2 SV=1
elm_00681	2	4.2	53	1379	3.1	1100	2e-171	Putative uncharacterized protein OS=Glycine max PE=2 SV=1
elm_00876	1	2.1	43	810	3.1	520	1e-80	40S ribosomal protein S13 OS=Glycine max GN=RPS13 PE=2 SV=1
elm_00951	1	2.1	38	605	3.1	287	2e-40	Putative uncharacterized protein OS=Populus trichocarpa PE=2 SV=1
elm_01098	2	4.2	33	964	3.1	658	3e-89	Putative uncharacterized protein OS=Vitis vinifera GN=VITISV_012451 PE=4 SV=1
elm_02231	1	2.1	15	441	3.1	299	3e-31	Putative uncharacterized protein OS=Ricinus communis GN=RCOM_0287630 PE=4 SV=1
elm_02673	1	2.1	13	413	3.1	403	1e-21	Whole genome shotgun sequence of line PN40024, scaffold_60.assembly12x (Fragment) OS=Vitis vinifera GN=GSVIVT01031192001 PE=4 SV=1
elm_06573	2	4.2	5	305	3.1	187	1e-27	Polygalacturonase non-catalytic subunit AroGP2 OS=Solanum lycopersicum GN=GP2 PE=3 SV=1
elm_07159	2	4.2	5	369	3.1	278	3e-39	Whole genome shotgun sequence of line PN40024, scaffold_67.assembly12x (Fragment) OS=Vitis vinifera GN=GSVIVT01032626001 PE=4 SV=1
elm_12389	1	2.1	3	368	3.1	291	6e-30	Putative uncharacterized protein OS=Vitis vinifera GN=VITISV_029539 PE=3 SV=1
elm_13821	1	2.1	3	266	3.1	161	1e-37	Whole genome shotgun sequence of line PN40024, scaffold_4.assembly12x (Fragment) OS=Vitis vinifera GN=GSVIVT01024927001 PE=4 SV=1
elm_00404	1	2.1	102	565	3	216	4e-28	Ribosomal protein L29 OS=Panax ginseng GN=RPL29 PE=4 SV=1
elm_00789	1	2.1	62	473	3	368	6e-49	60S ribosomal protein L44 OS=Gossypium hirsutum GN=RPL44 PE=3 SV=3
elm_01043	1	2.1	34	915	3	557	3e-89	Apolipoprotein d, putative OS=Ricinus communis GN=RCOM_0700620 PE=4 SV=1
elm_01613	1	2.1	22	818	3	301	9e-120	Whole genome shotgun sequence of line PN40024, scaffold_19.assembly12x OS=Vitis vinifera GN=GSVIVT01016574001 PE=4 SV=1
elm_01759	2	4.2	19	458	3	370	2e-50	Whole genome shotgun sequence of line PN40024, scaffold_59.assembly12x (Fragment) OS=Vitis vinifera GN=GSVIVT01030599001 PE=3 SV=1
elm_02222	1	2.1	15	561	3	349	1e-49	60S ribosomal protein L35a OS=Vernicia fordii GN=RPL35A PE=4 SV=1
elm_03512	2	4.2	10	370	3	194	9e-26	Predicted protein OS=Populus trichocarpa GN=POPTRDRAFT_820010 PE=3 SV=1
elm_03910	1	2.1	9	509	3	371	1e-21	Whole genome shotgun sequence of line PN40024, scaffold_6.assembly12x (Fragment) OS=Vitis vinifera GN=GSVIVT01031048001 PE=4 SV=1
elm_09092	2	4.2	4	255	3	251	3e-23	Putative uncharacterized protein OS=Glycine max PE=2 SV=1
elm_00899	1	2.1	40	903	2.9	883	3e-83	Predicted protein OS=Populus trichocarpa GN=POPTRDRAFT_823269 PE=3 SV=1
elm_00954	1	2.1	38	479	2.9	338	7e-59	NADH-ubiquinone oxidoreductase chain 4 OS=Arabidopsis thaliana GN=ND4 PE=2 SV=2
elm_00996	2	4.2	37	776	2.9	619	1e-75	Putative uncharacterized protein OS=Vitis vinifera GN=VITISV_034997 PE=4 SV=1
elm_01062	1	2.1	36	1081	2.9	824	2e-155	Chloroplast omega-6 fatty acid desaturase OS=Jatropha curcas PE=2 SV=1
elm_02158	1	2.1	16	521	2.9	287	1e-23	Whole genome shotgun sequence of line PN40024, scaffold_2.assembly12x (Fragment) OS=Vitis vinifera GN=GSVIVT01016902001 PE=4 SV=1
elm_02394	1	2.1	14	558	2.9	350	9e-57	Predicted protein (Fragment) OS=Populus trichocarpa GN=POPTRDRAFT_176971 PE=3 SV=1
elm_03141	1	2.1	11	407	2.9	185	6e-25	Putative uncharacterized protein OS=Vitis vinifera GN=VITISV_039385 PE=4 SV=1
elm_03674	1	2.1	9	453	2.9	224	5e-34	Chlorophyll a-b binding protein 151, chloroplastic OS=Gossypium hirsutum GN=CAB-151 PE=2 SV=2
elm_06505	2	4.2	5	289	2.9	280	7e-37	Putative uncharacterized protein OS=Populus trichocarpa x Populus deltoides PE=2 SV=1
elm_07313	2	4.2	5	297	2.9	293	3e-41	Putative Argonaute protein (Fragment) OS=Trifolium pratense PE=2 SV=1
elm_01214	3	6.3	37	622	2.8	484	2e-44	Histone H2B OS=Gossypium hirsutum GN=HIS2B PE=2 SV=3
elm_01264	2	4.2	29	527	2.8	353	8e-50	Eif-1a, putative OS=Ricinus communis GN=RCOM_0510890 PE=3 SV=1
elm_01415	1	2.1	33	702	2.8	521	9e-43	Histone H2A OS=Ricinus communis GN=RCOM_0557200 PE=3 SV=1
elm_01421	1	2.1	26	939	2.8	791	9e-85	Structural molecule, putative OS=Ricinus communis GN=RCOM_0204940 PE=4 SV=1
elm_01443	1	2.1	25	970	2.8	203	3e-62	Putative uncharacterized protein OS=Ricinus communis GN=RCOM_1597430 PE=4 SV=1
elm_01518	1	2.1	23	507	2.8	316	2e-44	Putative uncharacterized protein OS=Populus trichocarpa x Populus deltoides PE=2 SV=1
elm_02019	1	2.1	17	913	2.8	354	2e-46	Heat shock cognate 70 kDa protein, putative, expressed OS=Oryza sativa subsp. japonica GN=Os11g0703900 PE=3 SV=1
elm_02990	2	4.2	11	688	2.8	495	3e-121	1-deoxy-D-xylulose 5-phosphate reductoisomerase OS=Hevea brasiliensis GN=DXR PE=2 SV=1
elm_03072	2	4.2	11	477	2.8	468	8e-62	Putative uncharacterized protein OS=Medicago truncatula PE=2 SV=1
elm_03250	1	2.1	10	639	2.8	585	2e-103	Shaggy-related protein kinase zeta OS=Arabidopsis thaliana GN=ASK6 PE=1 SV=2
elm_08484	1	2.1	4	316	2.8	315	1e-32	Eukaryotic translation initiation factor 4g, putative OS=Ricinus communis GN=RCOM_0658590 PE=4 SV=1
elm_00531	3	6.3	69	584	2.7	251	5e-25	40S ribosomal protein S17, putative OS=Ricinus communis GN=RCOM_0293410 PE=3 SV=1
elm_01543	1	2.1	24	879	2.7	627	4e-86	Predicted protein OS=Populus trichocarpa GN=POPTRDRAFT_655096 PE=4 SV=1
elm_01457	1	2.1	25	670	2.6	329	2e-47	Predicted protein OS=Populus trichocarpa GN=POPTRDRAFT_713553 PE=4 SV=1
elm_01831	1	2.1	19	523	2.6	195	7e-28	Transcription elongation factor, putative OS=Ricinus communis GN=RCOM_1012190 PE=4 SV=1
elm_03201	2	4.2	11	518	2.6	507	2e-62	Whole genome shotgun sequence of line PN40024, scaffold_29.assembly12x (Fragment) OS=Vitis vinifera GN=GSVIVT01020909001 PE=4 SV=1
elm_03445	1	2.1	10	365	2.6	340	1e-24	Putative uncharacterized protein OS=Medicago truncatula PE=2 SV=1
elm_04165	1	2.1	8	427	2.6	233	5e-50	Putative uncharacterized protein OS=Ricinus communis GN=RCOM_0591430 PE=4 SV=1
elm_05985	1	2.1	6	445	2.6	265	1e-56	Nucleolar GTP-binding protein, putative OS=Ricinus communis GN=RCOM_1578360 PE=4 SV=1
elm_10725	1	2.1	3	227	2.6	112	4e-26	Putative uncharacterized protein OS=Glycine max PE=2 SV=1
elm_00698	1	2.1	66	614	2.5	392	2e-44	Elongation factor 1-alpha OS=Vicia faba PE=2 SV=1
elm_01237	1	2.1	29	1174	2.5	812	1e-118	Whole genome shotgun sequence of line PN40024, scaffold_8.assembly12x (Fragment) OS=Vitis vinifera GN=GSVIVT01035451001 PE=3 SV=1
elm_02585	1	2.1	13	523	2.5	160	6e-27	Putative uncharacterized protein OS=Glycine max PE=2 SV=1
elm_02758	1	2.1	12	319	2.5	306	5e-25	Putative uncharacterized protein (Fragment) OS=Davidia involucrata PE=4 SV=1
elm_08780	1	2.1	4	415	2.5	408	6e-57	Whole genome shotgun sequence of line PN40024, scaffold_8.assembly12x (Fragment) OS=Vitis vinifera GN=GSVIVT01035660001 PE=4 SV=1
elm_01073	1	2.1	33	775	2.4	579	2e-57	Whole genome shotgun sequence of line PN40024, scaffold_16.assembly12x OS=Vitis vinifera GN=GSVIVT01015258001 PE=4 SV=1
elm_01668	2	4.2	21	786	2.4	401	3e-60	60S ribosomal protein L32-1 OS=Arabidopsis thaliana GN=RPL32A PE=2 SV=2
elm_04534	1	2.1	7	535	2.4	449	4e-38	WRKY transcription factor 3 OS=(Populus tomentosa x P. bolleana) x P. tomentosa PE=2 SV=1
elm_04578	1	2.1	7	379	2.4	373	1e-55	Predicted protein OS=Populus trichocarpa GN=POPTRDRAFT_564316 PE=4 SV=1
elm_04612	1	2.1	7	462	2.4	405	1e-65	Predicted protein OS=Populus trichocarpa GN=POPTRDRAFT_552308 PE=4 SV=1
elm_05202	1	2.1	7	409	2.4	357	8e-30	Predicted protein (Fragment) OS=Populus trichocarpa GN=POPTRDRAFT_713065 PE=4 SV=1
elm_05501	1	2.1	6	433	2.4	238	2e-25	Predicted protein OS=Populus trichocarpa GN=POPTRDRAFT_646478 PE=4 SV=1
elm_07626	1	2.1	5	374	2.4	265	1e-38	Whole genome shotgun sequence of line PN40024, scaffold_44.assembly12x (Fragment) OS=Vitis vinifera GN=GSVIVT01026467001 PE=4 SV=1
elm_01256	3	6.3	30	621	2.3	377	3e-54	Desiccation protectant protein Lea14 homolog OS=Glycine max PE=2 SV=1
elm_01338	1	2.1	27	1006	2.3	755	6e-90	Whole genome shotgun sequence of line PN40024, scaffold_83.assembly12x (Fragment) OS=Vitis vinifera GN=GSVIVT01036445001 PE=4 SV=1
elm_02662	1	2.1	13	592	2.3	583	1e-41	Predicted protein OS=Populus trichocarpa GN=POPTRDRAFT_557298 PE=4 SV=1
elm_03001	1	2.1	11	474	2.3	320	3e-42	Mitochondrial import inner membrane translocase subunit Tim9 OS=Oryza sativa subsp. japonica GN=TIM9 PE=3 SV=2
elm_04388	1	2.1	9	386	2.3	206	5e-26	Predicted protein OS=Populus trichocarpa GN=POPTRDRAFT_854843 PE=4 SV=1
elm_05950	1	2.1	6	405	2.3	398	3e-53	Putative uncharacterized protein OS=Vitis vinifera GN=VITISV_008189 PE=4 SV=1
elm_06411	1	2.1	5	591	2.3	390	1e-49	Predicted protein OS=Populus trichocarpa GN=POPTRDRAFT_819322 PE=4 SV=1
elm_10354	1	2.1	3	233	2.3	232	2e-32	Ubiquitin carboxyl-terminal hydrolase (Fragment) OS=Vitis vinifera GN=GSVIVT01016888001 PE=3 SV=1
elm_10760	1	2.1	3	383	2.3	302	5e-35	Cysteine desulfurylase, putative OS=Ricinus communis GN=RCOM_0338870 PE=3 SV=1
elm_10793	1	2.1	3	213	2.3	210	4e-29	Ras-related protein RAB1BV OS=Beta vulgaris GN=RAB1BV PE=2 SV=1
elm_11195	1	2.1	3	272	2.3	266	8e-35	Whole genome shotgun sequence of line PN40024, scaffold_136.assembly12x (Fragment) OS=Vitis vinifera GN=GSVIVT01000517001 PE=4 SV=1
elm_11410	1	2.1	3	315	2.3	314	2e-37	Profilin OS=Medicago truncatula PE=2 SV=1
elm_13460	1	2.1	3	292	2.3	221	1e-23	Putative uncharacterized protein OS=Glycine max PE=2 SV=1
elm_14692	1	2.1	2	354	2.3	337	4e-38	Cell division protein ftsZ, putative OS=Ricinus communis GN=RCOM_0516940 PE=4 SV=1
elm_17005	1	2.1	2	222	2.3	197	7e-27	Putative 3-dehydroquinate dehydratase/shikimate dehydrogenase OS=Fagus sylvatica PE=2 SV=1
elm_20833	1	2.1	2	262	2.3	167	3e-37	UDP-glucose 6-dehydrogenase OS=Glycine max PE=2 SV=1
elm_23023	1	2.1	2	247	2.3	207	2e-32	Dead box ATP-dependent RNA helicase, putative OS=Ricinus communis GN=RCOM_1331440 PE=3 SV=1
elm_02052	1	2.1	16	706	2.2	395	7e-88	Putative uncharacterized protein OS=Ricinus communis GN=RCOM_0249780 PE=3 SV=1
elm_02316	1	2.1	15	472	2.2	435	1e-39	Putative uncharacterized protein OS=Ricinus communis GN=RCOM_0819280 PE=4 SV=1
elm_03624	1	2.1	9	417	2.2	319	8e-46	Os07g0640100 protein OS=Oryza sativa subsp. japonica GN=P0524G08.101 PE=2 SV=1
elm_03962	1	2.1	9	409	2.2	401	8e-30	Putative uncharacterized protein OS=Vitis vinifera GN=VITISV_029831 PE=4 SV=1
elm_04821	1	2.1	7	283	2.2	274	7e-45	Tubulin alpha chain OS=Prunus dulcis GN=TUBA PE=2 SV=1
elm_05246	1	2.1	7	432	2.2	425	1e-66	Putative uncharacterized protein OS=Ricinus communis GN=RCOM_0682630 PE=4 SV=1
elm_05925	1	2.1	6	278	2.2	264	1e-43	Photoregulatory zinc-finger protein COP1 OS=Rosa hybrid cultivar PE=2 SV=1
elm_01279	1	2.1	28	928	2.1	620	3e-65	Predicted protein OS=Populus trichocarpa GN=POPTRDRAFT_1096489 PE=4 SV=1
elm_01744	2	4.2	20	639	2.1	463	1e-46	Predicted protein OS=Populus trichocarpa GN=POPTRDRAFT_745745 PE=4 SV=1
elm_03805	2	4.2	9	559	2.1	310	2e-52	Whole genome shotgun sequence of line PN40024, scaffold_8.assembly12x OS=Vitis vinifera GN=GSVIVT01035336001 PE=4 SV=1
elm_05562	1	2.1	6	498	2.1	491	2e-29	Putative uncharacterized protein OS=Vitis vinifera GN=VITISV_035215 PE=4 SV=1
elm_06347	1	2.1	5	399	2.1	396	4e-64	Putative uncharacterized protein OS=Glycine max PE=2 SV=1
elm_08559	1	2.1	4	428	2.1	227	1e-63	GTP-binding protein yptV1 OS=Volvox carteri GN=YPTV1 PE=3 SV=1
elm_09107	1	2.1	4	382	2.1	295	4e-49	Predicted protein OS=Populus trichocarpa GN=POPTRDRAFT_557028 PE=4 SV=1
elm_12171	1	2.1	3	274	2.1	273	4e-38	Putative uncharacterized protein OS=Vitis vinifera GN=VITISV_002754 PE=4 SV=1
elm_14422	1	2.1	2	335	2.1	257	2e-34	Predicted protein OS=Populus trichocarpa GN=POPTRDRAFT_643454 PE=4 SV=1
elm_16116	1	2.1	2	367	2.1	365	4e-37	Predicted protein OS=Populus trichocarpa GN=POPTRDRAFT_645825 PE=4 SV=1
elm_19170	1	2.1	2	270	2.1	210	4e-22	Protein CASP OS=Arabidopsis thaliana GN=CASP PE=1 SV=2
elm_20308	1	2.1	2	234	2.1	232	1e-35	Putative uncharacterized protein (Fragment) OS=Prunus persica PE=2 SV=1
elm_20743	1	2.1	2	203	2.1	201	4e-27	Whole genome shotgun sequence of line PN40024, scaffold_8.assembly12x (Fragment) OS=Vitis vinifera GN=GSVIVT01035808001 PE=3 SV=1
elm_21596	1	2.1	2	228	2.1	226	1e-23	Putative uncharacterized protein OS=Glycine max PE=2 SV=1
elm_22653	1	2.1	2	255	2.1	221	2e-25	Whole genome shotgun sequence of line PN40024, scaffold_187.assembly12x (Fragment) OS=Vitis vinifera GN=GSVIVT01003333001 PE=4 SV=1
elm_00626	2	4.2	58	792	2	424	4e-63	ADP-ribosylation factor 2 OS=Oryza sativa subsp. japonica GN=ARF PE=2 SV=2
elm_01465	1	2.1	24	845	2	830	5e-39	Putative uncharacterized protein OS=Ricinus communis GN=RCOM_0716930 PE=4 SV=1
elm_01594	1	2.1	22	885	2	568	2e-67	Endo-1,4-beta-mannosidase protein 1 OS=Prunus persica PE=2 SV=1
elm_03012	1	2.1	11	469	2	257	6e-66	Inositol-3-phosphate synthase OS=Phaseolus vulgaris PE=2 SV=1
elm_03468	2	4.2	10	550	2	547	1e-98	Whole genome shotgun sequence of line PN40024, scaffold_40.assembly12x (Fragment) OS=Vitis vinifera GN=GSVIVT01025585001 PE=4 SV=1
elm_04901	1	2.1	7	518	2	169	3e-33	Predicted protein (Fragment) OS=Populus trichocarpa GN=POPTRDRAFT_219180 PE=4 SV=1
elm_06925	1	2.1	5	315	2	281	3e-38	Predicted protein OS=Populus trichocarpa GN=POPTRDRAFT_758889 PE=4 SV=1
elm_07414	1	2.1	5	443	2	278	1e-58	Predicted protein OS=Populus trichocarpa GN=POPTRDRAFT_1085904 PE=4 SV=1
elm_09576	1	2.1	4	352	2	319	3e-52	Whole genome shotgun sequence of line PN40024, scaffold_8.assembly12x (Fragment) OS=Vitis vinifera GN=GSVIVT01036012001 PE=4 SV=1
elm_00516	1	2.1	68	745	1.9	452	3e-60	60S ribosomal protein L35a OS=Vernicia fordii GN=RPL35A PE=4 SV=1
elm_00636	2	4.2	63	540	1.9	197	3e-22	Whole genome shotgun sequence of line PN40024, scaffold_7.assembly12x (Fragment) OS=Vitis vinifera GN=GSVIVT01033420001 PE=4 SV=1
elm_00755	1	2.1	48	659	1.9	362	2e-47	60S ribosomal protein L31, putative OS=Ricinus communis GN=RCOM_1048250 PE=4 SV=1
elm_00874	2	4.2	41	739	1.9	448	1e-47	Thylakoid membrane phosphoprotein 14 kDa, chloroplast, putative OS=Ricinus communis GN=RCOM_1493520 PE=4 SV=1
elm_01705	1	2.1	21	679	1.9	477	5e-89	Whole genome shotgun sequence of line PN40024, scaffold_23.assembly12x (Fragment) OS=Vitis vinifera GN=GSVIVT01019117001 PE=4 SV=1
elm_02420	1	2.1	19	458	1.9	239	3e-62	40S ribosomal protein S9, putative OS=Ricinus communis GN=RCOM_0835620 PE=3 SV=1
elm_02827	1	2.1	12	613	1.9	369	6e-55	Whole genome shotgun sequence of line PN40024, scaffold_2.assembly12x (Fragment) OS=Vitis vinifera GN=GSVIVT01017376001 PE=4 SV=1
elm_04262	1	2.1	8	527	1.9	511	1e-21	Whole genome shotgun sequence of line PN40024, scaffold_2.assembly12x (Fragment) OS=Vitis vinifera GN=GSVIVT01016721001 PE=4 SV=1
elm_05763	1	2.1	6	553	1.9	550	9e-75	Whole genome shotgun sequence of line PN40024, scaffold_116.assembly12x (Fragment) OS=Vitis vinifera GN=GSVIVT01012684001 PE=3 SV=1
elm_06050	1	2.1	6	479	1.9	155	2e-24	Whole genome shotgun sequence of line PN40024, scaffold_4.assembly12x (Fragment) OS=Vitis vinifera GN=GSVIVT01024641001 PE=4 SV=1
elm_06123	1	2.1	6	184	1.9	179	1e-26	Cysteine protease, putative OS=Ricinus communis GN=RCOM_1566330 PE=3 SV=1
elm_08690	1	2.1	4	424	1.9	422	4e-53	Predicted protein OS=Populus trichocarpa GN=POPTRDRAFT_835204 PE=3 SV=1
elm_12745	1	2.1	3	396	1.9	315	5e-49	Calcium-dependent protein kinase 1 OS=Panax ginseng PE=2 SV=1
elm_13446	1	2.1	3	277	1.9	273	3e-31	Predicted protein OS=Populus trichocarpa GN=POPTRDRAFT_643441 PE=4 SV=1
elm_13810	1	2.1	3	348	1.9	226	1e-48	Putative lysophosphatidic acid acyltransferase OS=Ricinus communis GN=LPAT PE=2 SV=1
elm_13970	1	2.1	3	379	1.9	177	3e-34	Whole genome shotgun sequence of line PN40024, scaffold_66.assembly12x (Fragment) OS=Vitis vinifera GN=GSVIVT01032386001 PE=4 SV=1
elm_13987	1	2.1	3	241	1.9	212	5e-29	Predicted protein OS=Populus trichocarpa GN=POPTRDRAFT_644317 PE=4 SV=1
elm_14029	1	2.1	3	307	1.9	302	1e-21	Putative uncharacterized protein OS=Ricinus communis GN=RCOM_1503160 PE=4 SV=1
elm_14342	1	2.1	2	215	1.9	213	1e-30	Glucose-6-phosphate isomerase OS=Populus trichocarpa GN=POPTRDRAFT_1071816 PE=3 SV=1
elm_14371	1	2.1	2	212	1.9	207	7e-24	Polypyrimidine tract-binding protein homolog 3 OS=Arabidopsis thaliana GN=At1g43190 PE=2 SV=1
elm_14417	1	2.1	2	289	1.9	249	1e-27	Cyclic nucleotide-gated ion channel, putative OS=Ricinus communis GN=RCOM_1254760 PE=4 SV=1
elm_14442	1	2.1	2	341	1.9	339	5e-35	Serine-threonine protein kinase, plant-type, putative OS=Ricinus communis GN=RCOM_0647000 PE=4 SV=1
elm_15328	1	2.1	2	178	1.9	62	1e-20	Sugar transporter ERD6-like 7 OS=Arabidopsis thaliana GN=At2g48020 PE=2 SV=2
elm_15555	1	2.1	2	327	1.9	277	2e-40	Predicted protein OS=Populus trichocarpa GN=POPTRDRAFT_652677 PE=2 SV=1
elm_15696	1	2.1	2	361	1.9	237	1e-28	Putative uncharacterized protein OS=Vitis vinifera GN=VITISV_042893 PE=4 SV=1
elm_19028	1	2.1	2	219	1.9	216	1e-24	Heat shock protein, putative OS=Ricinus communis GN=RCOM_0483320 PE=3 SV=1
elm_20465	1	2.1	2	245	1.9	127	3e-21	Putative uncharacterized protein OS=Glycine max PE=2 SV=1
elm_20701	1	2.1	2	388	1.9	387	4e-28	Predicted protein OS=Populus trichocarpa GN=POPTRDRAFT_644265 PE=4 SV=1
elm_21083	1	2.1	2	295	1.9	293	7e-32	Whole genome shotgun sequence of line PN40024, scaffold_128.assembly12x (Fragment) OS=Vitis vinifera GN=GSVIVT01000081001 PE=4 SV=1
elm_22110	1	2.1	2	271	1.9	128	3e-31	Predicted protein OS=Populus trichocarpa GN=POPTRDRAFT_804519 PE=4 SV=1
elm_22250	1	2.1	2	238	1.9	236	1e-23	Putative uncharacterized protein At1g62390 (Fragment) OS=Arabidopsis thaliana GN=At1g62390 PE=2 SV=1
elm_00492	1	2.1	71	723	1.8	174	3e-57	Translationally-controlled tumor protein, putative OS=Ricinus communis GN=RCOM_0681260 PE=4 SV=1
elm_02026	1	2.1	17	758	1.8	431	2e-58	Putative uncharacterized protein OS=Ricinus communis GN=RCOM_1116370 PE=4 SV=1
elm_02202	1	2.1	15	442	1.8	327	1e-32	26S protease regulatory subunit, putative OS=Ricinus communis GN=RCOM_0826390 PE=4 SV=1
elm_05021	1	2.1	7	548	1.8	538	4e-37	Putative uncharacterized protein OS=Ricinus communis GN=RCOM_0772420 PE=4 SV=1
elm_10797	1	2.1	3	526	1.8	436	6e-41	Whole genome shotgun sequence of line PN40024, scaffold_187.assembly12x (Fragment) OS=Vitis vinifera GN=GSVIVT01003334001 PE=4 SV=1
elm_11158	1	2.1	3	333	1.8	331	5e-43	Whole genome shotgun sequence of line PN40024, scaffold_15.assembly12x (Fragment) OS=Vitis vinifera GN=GSVIVT01014703001 PE=4 SV=1
elm_00783	1	2.1	45	712	1.7	449	7e-42	Copper transporter OS=Populus trichocarpa GN=POPTRDRAFT_558005 PE=4 SV=1
elm_01149	1	2.1	31	1033	1.7	663	3e-78	Whole genome shotgun sequence of line PN40024, scaffold_4.assembly12x (Fragment) OS=Vitis vinifera GN=GSVIVT01025494001 PE=4 SV=1
elm_01382	2	4.2	26	710	1.7	512	3e-65	Putative uncharacterized protein OS=Vitis vinifera GN=VITISV_027161 PE=4 SV=1
elm_01826	1	2.1	19	633	1.7	357	1e-47	Carotenoid cleavage dioxygenases OS=Malus hupehensis var. mengshanensis PE=2 SV=1
elm_02099	1	2.1	16	826	1.7	813	2e-138	Enolase OS=Ricinus communis PE=2 SV=1
elm_02412	1	2.1	14	432	1.7	217	1e-21	Predicted protein OS=Populus trichocarpa GN=POPTRDRAFT_837186 PE=4 SV=1
elm_02595	1	2.1	13	360	1.7	345	2e-39	Putative uncharacterized protein OS=Medicago truncatula PE=4 SV=1
elm_05521	1	2.1	6	491	1.7	338	1e-60	Ras-related protein Rab7 OS=Gossypium hirsutum GN=RAB7 PE=2 SV=1
elm_06428	1	2.1	5	365	1.7	172	1e-25	Peroxisomal membrane protein 11-4 OS=Oryza sativa subsp. japonica GN=PEX11-4 PE=2 SV=2
elm_07818	1	2.1	4	285	1.7	205	4e-27	Predicted protein (Fragment) OS=Populus trichocarpa GN=POPTRDRAFT_423272 PE=4 SV=1
elm_08419	1	2.1	4	291	1.7	289	1e-43	Putative phosphoglycerate dehydrogenase (Fragment) OS=Arachis hypogaea PE=4 SV=1
elm_08421	1	2.1	4	314	1.7	313	8e-33	Auxin:hydrogen symporter, putative OS=Ricinus communis GN=RCOM_0875040 PE=4 SV=1
elm_08594	1	2.1	4	359	1.7	350	7e-64	Succinate dehydrogenase [ubiquinone] iron-sulfur subunit 2, mitochondrial OS=Arabidopsis thaliana GN=SDH2-2 PE=1 SV=2
elm_09588	1	2.1	4	518	1.7	502	5e-33	Putative uncharacterized protein OS=Ricinus communis GN=RCOM_1428510 PE=4 SV=1
elm_09826	1	2.1	4	382	1.7	193	7e-24	Predicted protein OS=Populus trichocarpa GN=POPTRDRAFT_559667 PE=4 SV=1
elm_15162	1	2.1	2	335	1.7	228	6e-23	Predicted protein OS=Populus trichocarpa GN=POPTRDRAFT_761359 PE=4 SV=1
elm_15994	1	2.1	2	257	1.7	256	1e-32	Whole genome shotgun sequence of line PN40024, scaffold_67.assembly12x (Fragment) OS=Vitis vinifera GN=GSVIVT01032735001 PE=4 SV=1
elm_16057	1	2.1	2	216	1.7	212	2e-29	Receptor protein kinase, putative OS=Ricinus communis GN=RCOM_0104460 PE=4 SV=1
elm_16772	1	2.1	2	338	1.7	307	8e-41	Vacuolar-processing enzyme OS=Glycine max PE=2 SV=1
elm_17783	1	2.1	2	276	1.7	261	2e-26	Whole genome shotgun sequence of line PN40024, scaffold_91.assembly12x (Fragment) OS=Vitis vinifera GN=GSVIVT01037920001 PE=4 SV=1
elm_19100	1	2.1	2	374	1.7	373	2e-49	Predicted protein OS=Populus trichocarpa GN=POPTRDRAFT_826351 PE=4 SV=1
elm_19416	1	2.1	2	263	1.7	168	1e-32	Whole genome shotgun sequence of line PN40024, scaffold_40.assembly12x (Fragment) OS=Vitis vinifera GN=GSVIVT01025810001 PE=4 SV=1
elm_19757	1	2.1	2	341	1.7	340	5e-56	Predicted protein OS=Populus trichocarpa GN=POPTRDRAFT_1108216 PE=4 SV=1
elm_19769	1	2.1	2	281	1.7	280	1e-47	Glycosyl transferase, family 8 OS=Medicago truncatula GN=MtrDRAFT_AC161399g30v2 PE=4 SV=1
elm_20209	1	2.1	2	265	1.7	202	1e-26	Whole genome shotgun sequence of line PN40024, scaffold_59.assembly12x (Fragment) OS=Vitis vinifera GN=GSVIVT01030567001 PE=4 SV=1
elm_20544	1	2.1	2	293	1.7	261	5e-29	Whole genome shotgun sequence of line PN40024, scaffold_150.assembly12x (Fragment) OS=Vitis vinifera GN=GSVIVT01001111001 PE=4 SV=1
elm_20671	1	2.1	2	230	1.7	189	2e-24	Glutamate decarboxylase 1 OS=Arabidopsis thaliana GN=GAD1 PE=1 SV=2
elm_21244	1	2.1	2	265	1.7	263	2e-37	Predicted protein OS=Populus trichocarpa GN=POPTRDRAFT_667914 PE=4 SV=1
elm_21325	1	2.1	2	222	1.7	220	2e-28	Predicted protein OS=Populus trichocarpa GN=POPTRDRAFT_1076736 PE=4 SV=1
elm_21812	1	2.1	2	274	1.7	225	3e-30	Tubulin beta-6 chain OS=Gossypium hirsutum PE=2 SV=1
elm_22298	1	2.1	2	297	1.7	215	1e-27	Predicted protein OS=Populus trichocarpa GN=POPTRDRAFT_826626 PE=4 SV=1
elm_22742	1	2.1	2	199	1.7	198	9e-21	Mitochondrial glycine decarboxylase complex H-protein OS=Populus tremuloides GN=gdcH3 PE=2 SV=2
elm_00688	1	2.1	54	756	1.6	514	2e-58	Profilin LP04 OS=Oryza sativa subsp. japonica GN=Os06g0152100 PE=2 SV=1
elm_01180	1	2.1	32	580	1.6	212	5e-26	Predicted protein OS=Populus trichocarpa GN=POPTRDRAFT_642604 PE=4 SV=1
elm_01232	1	2.1	30	529	1.6	428	2e-61	Oxygen-evolving enhancer protein 1, chloroplastic OS=Nicotiana tabacum GN=PSBO PE=2 SV=1
elm_01951	1	2.1	17	610	1.6	359	3e-48	Predicted protein OS=Populus trichocarpa GN=POPTRDRAFT_642574 PE=2 SV=1
elm_02728	1	2.1	12	572	1.6	522	4e-48	Whole genome shotgun sequence of line PN40024, scaffold_129.assembly12x OS=Vitis vinifera GN=GSVIVT01000114001 PE=4 SV=1
elm_03534	1	2.1	9	738	1.6	463	4e-63	Whole genome shotgun sequence of line PN40024, scaffold_732.assembly12x (Fragment) OS=Vitis vinifera GN=GSVIVT01002447001 PE=3 SV=1
elm_05310	1	2.1	6	430	1.6	429	4e-55	Calcium-transporting ATPase 9, plasma membrane-type OS=Arabidopsis thaliana GN=ACA9 PE=2 SV=2
elm_06139	1	2.1	6	528	1.6	207	5e-57	Whole genome shotgun sequence of line PN40024, scaffold_4.assembly12x (Fragment) OS=Vitis vinifera GN=GSVIVT01024927001 PE=4 SV=1
elm_06766	1	2.1	5	407	1.6	241	8e-22	Whole genome shotgun sequence of line PN40024, scaffold_19.assembly12x (Fragment) OS=Vitis vinifera GN=GSVIVT01016359001 PE=4 SV=1
elm_07089	1	2.1	5	437	1.6	434	4e-50	Whole genome shotgun sequence of line PN40024, scaffold_227.assembly12x OS=Vitis vinifera GN=GSVIVT01004121001 PE=4 SV=1
elm_07361	1	2.1	5	361	1.6	203	2e-24	GTP-binding protein YPTM2 OS=Zea mays GN=YPTM2 PE=2 SV=1
elm_07491	1	2.1	5	243	1.6	152	9e-21	Putative uncharacterized protein (Fragment) OS=Glycine max PE=2 SV=1
elm_07646	1	2.1	5	408	1.6	405	2e-65	RNA-binding protein nob1, putative OS=Ricinus communis GN=RCOM_1686350 PE=4 SV=1
elm_07863	1	2.1	4	298	1.6	198	5e-27	Uncharacterized aarF domain-containing protein kinase At5g05200, chloroplastic OS=Arabidopsis thaliana GN=At5g05200 PE=1 SV=1
elm_08698	1	2.1	4	299	1.6	293	3e-33	Minor histocompatibility antigen H13, putative OS=Ricinus communis GN=RCOM_0833830 PE=4 SV=1
elm_09017	1	2.1	4	336	1.6	236	6e-35	Putative uncharacterized protein OS=Glycine max PE=2 SV=1
elm_13558	1	2.1	3	292	1.6	95	6e-37	Whole genome shotgun sequence of line PN40024, scaffold_25.assembly12x (Fragment) OS=Vitis vinifera GN=GSVIVT01019802001 PE=4 SV=1
elm_14013	1	2.1	3	284	1.6	229	4e-24	Putative uncharacterized protein OS=Vitis vinifera GN=VITISV_001775 PE=4 SV=1
elm_00657	1	2.1	55	872	1.5	523	2e-42	Whole genome shotgun sequence of line PN40024, scaffold_28.assembly12x (Fragment) OS=Vitis vinifera GN=GSVIVT01020783001 PE=3 SV=1
elm_01280	1	2.1	28	890	1.5	404	2e-59	Putative uncharacterized protein OS=Medicago truncatula PE=2 SV=1
elm_02053	1	2.1	16	637	1.5	493	8e-74	Predicted protein OS=Populus trichocarpa GN=POPTRDRAFT_670402 PE=3 SV=1
elm_02108	1	2.1	16	536	1.5	271	8e-36	Naringenin,2-oxoglutarate 3-dioxygenase OS=Vitis vinifera GN=F3H PE=2 SV=1
elm_02110	1	2.1	16	768	1.5	419	4e-99	Peroxisomal ascorbate peroxidase OS=Cucurbita cv. Kurokawa Amakuri GN=pAPX PE=2 SV=1
elm_02390	1	2.1	14	624	1.5	455	5e-94	Whole genome shotgun sequence of line PN40024, scaffold_85.assembly12x (Fragment) OS=Vitis vinifera GN=GSVIVT01036762001 PE=3 SV=1
elm_02642	1	2.1	13	450	1.5	199	6e-28	Tryptophan synthase beta chain 2, chloroplastic OS=Camptotheca acuminata GN=TSB PE=2 SV=1
elm_03150	1	2.1	12	595	1.5	149	3e-36	Predicted protein OS=Populus trichocarpa GN=POPTRDRAFT_1080468 PE=2 SV=1
elm_03862	1	2.1	9	408	1.5	265	2e-37	Putative uncharacterized protein OS=Picea sitchensis PE=2 SV=1
elm_06552	1	2.1	5	279	1.5	266	1e-33	Putative uncharacterized protein OS=Glycine max PE=2 SV=1
elm_07946	1	2.1	4	415	1.5	330	1e-29	Whole genome shotgun sequence of line PN40024, scaffold_61.assembly12x (Fragment) OS=Vitis vinifera GN=GSVIVT01031515001 PE=4 SV=1
elm_08027	1	2.1	4	279	1.5	270	3e-29	40S ribosomal protein S3-3 OS=Arabidopsis thaliana GN=RPS3C PE=1 SV=1
elm_08076	1	2.1	4	502	1.5	501	1e-76	Putative uncharacterized protein OS=Vitis vinifera GN=VITISV_001456 PE=4 SV=1
elm_09256	1	2.1	4	294	1.5	292	1e-43	Whole genome shotgun sequence of line PN40024, scaffold_68.assembly12x (Fragment) OS=Vitis vinifera GN=GSVIVT01033049001 PE=3 SV=1
elm_09797	1	2.1	4	421	1.5	416	2e-32	Ribosomal protein L24 OS=Cucumis melo var. reticulatus PE=2 SV=1
elm_10042	1	2.1	4	370	1.5	260	3e-32	Predicted protein OS=Populus trichocarpa GN=POPTRDRAFT_580156 PE=4 SV=1
elm_10619	1	2.1	3	353	1.5	348	3e-47	Whole genome shotgun sequence of line PN40024, scaffold_6.assembly12x (Fragment) OS=Vitis vinifera GN=GSVIVT01030775001 PE=4 SV=1
elm_11215	1	2.1	3	394	1.5	387	2e-57	Whole genome shotgun sequence of line PN40024, scaffold_151.assembly12x (Fragment) OS=Vitis vinifera GN=GSVIVT01001156001 PE=4 SV=1
elm_00961	1	2.1	37	889	1.4	620	1e-55	Whole genome shotgun sequence of line PN40024, scaffold_68.assembly12x (Fragment) OS=Vitis vinifera GN=GSVIVT01032936001 PE=4 SV=1
elm_01312	1	2.1	30	718	1.4	290	2e-53	Putative uncharacterized protein OS=Solanum tuberosum PE=2 SV=1
elm_01694	1	2.1	21	810	1.4	365	1e-38	Putative uncharacterized protein OS=Medicago truncatula GN=MtrDRAFT_AC161864g5v2 PE=4 SV=1
elm_03220	1	2.1	10	571	1.4	331	1e-37	Whole genome shotgun sequence of line PN40024, scaffold_80.assembly12x (Fragment) OS=Vitis vinifera GN=GSVIVT01036058001 PE=4 SV=1
elm_03470	1	2.1	10	378	1.4	275	1e-51	Putative uncharacterized protein OS=Populus trichocarpa PE=2 SV=1
elm_04932	1	2.1	7	628	1.4	579	2e-100	Putative uncharacterized protein OS=Glycine max PE=2 SV=1
elm_05945	1	2.1	6	373	1.4	237	7e-32	Whole genome shotgun sequence of line PN40024, scaffold_0.assembly12x (Fragment) OS=Vitis vinifera GN=GSVIVT01007955001 PE=4 SV=1
elm_06621	1	2.1	5	306	1.4	302	3e-52	Predicted protein OS=Populus trichocarpa GN=POPTRDRAFT_647468 PE=4 SV=1
elm_07084	1	2.1	5	506	1.4	502	1e-69	Mitochondrial phosphate carrier protein OS=Populus trichocarpa GN=PtrPht3-2 PE=3 SV=1
elm_07299	1	2.1	5	471	1.4	315	2e-47	Serine/threonine protein kinase, putative OS=Ricinus communis GN=RCOM_0523100 PE=4 SV=1
elm_00547	1	2.1	67	842	1.3	410	1e-66	Histone H3.3 OS=Vitis vinifera PE=2 SV=3
elm_01051	1	2.1	34	355	1.3	149	2e-24	Putative uncharacterized protein orf138b OS=Nicotiana tabacum GN=orf138c PE=4 SV=1
elm_01466	1	2.1	26	452	1.3	422	2e-52	Protein binding protein, putative OS=Ricinus communis GN=RCOM_1507810 PE=4 SV=1
elm_01743	1	2.1	22	412	1.3	403	3e-39	Acyl carrier protein OS=Ricinus communis GN=RCOM_1077670 PE=3 SV=1
elm_03268	1	2.1	10	468	1.3	253	6e-43	Putative uncharacterized protein OS=Medicago truncatula PE=2 SV=1
elm_04259	1	2.1	8	402	1.3	283	1e-35	Putative uncharacterized protein OS=Ricinus communis GN=RCOM_0689480 PE=4 SV=1
elm_04726	1	2.1	7	417	1.3	170	2e-24	Predicted protein OS=Populus trichocarpa GN=POPTRDRAFT_827043 PE=4 SV=1
elm_05649	1	2.1	8	275	1.3	231	6e-28	60S ribosomal protein L27 OS=Pisum sativum GN=RPL27 PE=2 SV=1
elm_01071	1	2.1	36	639	1.2	530	3e-84	Ubiquitin-conjugating enzyme E2-17 kDa OS=Solanum lycopersicum PE=2 SV=1
elm_03105	1	2.1	11	701	1.2	627	3e-96	Whole genome shotgun sequence of line PN40024, scaffold_4.assembly12x (Fragment) OS=Vitis vinifera GN=GSVIVT01025450001 PE=4 SV=1
elm_05978	1	2.1	6	623	1.2	544	2e-70	Whole genome shotgun sequence of line PN40024, scaffold_85.assembly12x OS=Vitis vinifera GN=GSVIVT01036691001 PE=4 SV=1
elm_05996	1	2.1	6	386	1.2	237	4e-51	Ycf2 OS=Pterostemon rotundifolius GN=ycf2 PE=3 SV=1
elm_07122	1	2.1	5	644	1.2	532	1e-78	Novel plant SNARE 13 OS=Arabidopsis thaliana GN=NPSN13 PE=1 SV=1
elm_01285	1	2.1	28	861	1.1	482	8e-84	Ubiquitin carrier protein OS=Vitis vinifera GN=VITISV_001138 PE=3 SV=1
elm_01293	1	2.1	28	1007	1.1	473	5e-39	Transcription factor Myb1 OS=Malus xiaojinensis PE=2 SV=1
elm_01706	1	2.1	20	664	1.1	403	4e-59	60S ribosomal protein L35a OS=Vernicia fordii GN=RPL35A PE=4 SV=1
elm_01845	1	2.1	22	586	1.1	203	4e-36	Tubulin beta-8 chain OS=Arabidopsis thaliana GN=TUBB8 PE=2 SV=2
elm_02335	1	2.1	14	553	1.1	532	3e-92	Calmodulin-like-domain protein kinase CPK2 OS=Cucurbita maxima PE=2 SV=1
elm_03663	1	2.1	9	394	1	192	1e-20	Putative uncharacterized protein OS=Ricinus communis GN=RCOM_1512000 PE=4 SV=1
elm_01337	1	2.1	27	853	0.9	455	5e-74	Putative uncharacterized protein OS=Picea sitchensis PE=2 SV=1
elm_02864	1	2.1	12	422	0.9	417	3e-66	AP-4 complex subunit sigma-1, putative OS=Ricinus communis GN=RCOM_1048810 PE=4 SV=1
elm_03073	1	2.1	11	377	0.9	362	4e-53	Ribosomal protein L19 OS=Medicago truncatula PE=2 SV=1
elm_03536	1	2.1	9	425	0.9	293	1e-39	Cation transport protein chaC, putative OS=Ricinus communis GN=RCOM_0205370 PE=4 SV=1
elm_03252	1	2.1	10	596	0.8	470	5e-64	Whole genome shotgun sequence of line PN40024, scaffold_10.assembly12x (Fragment) OS=Vitis vinifera GN=GSVIVT01010488001 PE=4 SV=1
elm_03346	1	2.1	10	541	0.8	247	1e-24	Putative uncharacterized protein OS=Glycine max PE=2 SV=1
elm_03479	1	2.1	10	650	0.8	480	1e-70	Putative uncharacterized protein OS=Vitis vinifera GN=VITISV_043825 PE=4 SV=1

## Sheet: EF vs F and MeJA
		red=defense response		list sorted after Rstat
UniTrans	EF	EF pp10000	# of ESTs	Length	Rstat	Longest ORF	Top UP E-value	Top Uniprot Description
elm_00330	2	10.4	116	1341	74.9	1052	6e-125	Beta-1,3-glucanase OS=Citrus sinensis GN=gns1 PE=2 SV=1
elm_02260	15	78.1	16	391	33.8	328	7e-37	Putative uncharacterized protein OS=Glycine max PE=2 SV=1
elm_00245	3	15.6	133	866	32	365	2e-36	Auxin-repressed protein OS=Elaeagnus umbellata PE=4 SV=2
elm_00575	10	52.1	70	860	15	482	2e-70	Putative uncharacterized protein OS=Medicago truncatula PE=2 SV=1
elm_00920	1	5.2	43	538	12.1	311	9e-50	Putative uncharacterized protein OS=Glycine max PE=2 SV=1
elm_01344	7	36.4	31	864	11.6	619	6e-79	Chloroplast methionine sulfoxide reductase B1 (Fragment) OS=Nicotiana tabacum GN=MsrB1 PE=2 SV=1
elm_03304	1	5.2	10	392	11.1	279	1e-35	Pyrroline-5-carboxylate reductase OS=Actinidia chinensis PE=2 SV=1
elm_05112	5	26	9	424	9.5	418	1e-76	B2 protein, putative OS=Ricinus communis GN=RCOM_1677160 PE=4 SV=1
elm_02908	5	26	12	668	9.3	662	1e-104	Predicted protein OS=Populus trichocarpa GN=POPTRDRAFT_724942 PE=4 SV=1
elm_12209	4	20.8	4	233	9.3	232	5e-40	Predicted protein OS=Populus trichocarpa GN=POPTRDRAFT_818982 PE=4 SV=1
elm_07526	4	20.8	5	247	8.9	245	2e-43	Pyruvate dehydrogenase, putative OS=Ricinus communis GN=RCOM_1339660 PE=4 SV=1
elm_04411	3	15.6	8	492	8.7	489	4e-43	Whole genome shotgun sequence of line PN40024, scaffold_7.assembly12x (Fragment) OS=Vitis vinifera GN=GSVIVT01033575001 PE=4 SV=1
elm_01758	2	10.4	19	768	8.3	377	9e-66	Predicted protein OS=Populus trichocarpa GN=POPTRDRAFT_642190 PE=3 SV=1
elm_02392	1	5.2	14	631	7.9	600	6e-98	Whole genome shotgun sequence of line PN40024, scaffold_25.assembly12x (Fragment) OS=Vitis vinifera GN=GSVIVT01019527001 PE=4 SV=1
elm_00387	2	10.4	90	1283	7.6	824	5e-121	Whole genome shotgun sequence of line PN40024, scaffold_2.assembly12x (Fragment) OS=Vitis vinifera GN=GSVIVT01017340001 PE=4 SV=1
elm_00680	1	5.2	53	1035	7.5	131	2e-116	Whole genome shotgun sequence of line PN40024, scaffold_127.assembly12x (Fragment) OS=Vitis vinifera GN=GSVIVT01013734001 PE=4 SV=1
elm_02140	1	5.2	21	482	7.5	471	4e-67	Catalase OS=Phaseolus aureus PE=2 SV=1
elm_00396	2	10.4	89	862	7.1	437	6e-33	Putative uncharacterized protein OS=Ricinus communis GN=RCOM_0353580 PE=4 SV=1
elm_01343	1	5.2	27	657	7.1	198	2e-62	Aldehyde dehydrogenase OS=Vitis pseudoreticulata GN=ALDH2a PE=2 SV=1
elm_00939	4	20.8	39	1095	7	470	2e-128	GRP-like protein 2 OS=Gossypium hirsutum GN=GRPL2 PE=2 SV=1
elm_01797	2	10.4	21	482	7	390	7e-63	Putative uncharacterized protein OS=Glycine max PE=2 SV=1
elm_05240	3	15.6	6	417	7	307	2e-58	F-box family protein OS=Populus trichocarpa GN=POPTRDRAFT_559379 PE=4 SV=1
elm_09573	3	15.6	4	291	7	243	4e-23	Serine hydroxymethyltransferase OS=Populus trichocarpa GN=SHMT4 PE=3 SV=1
elm_09915	3	15.6	4	306	7	274	2e-40	DNA-binding protein OS=Vitis thunbergii GN=wrky7 PE=2 SV=1
elm_13238	3	15.6	3	238	7	234	1e-26	Whole genome shotgun sequence of line PN40024, scaffold_50.assembly12x (Fragment) OS=Vitis vinifera GN=GSVIVT01028727001 PE=4 SV=1
elm_13817	3	15.6	3	233	7	230	3e-33	Serine/threonine-protein phosphatase PP2A catalytic subunit OS=Hevea brasiliensis GN=PP2A PE=2 SV=1
elm_00784	1	5.2	45	824	6.6	623	3e-109	Elongation factor Tu, chloroplastic OS=Glycine max GN=TUFA PE=3 SV=1
elm_09658	3	15.6	4	249	6.4	247	2e-37	Whole genome shotgun sequence of line PN40024, scaffold_16.assembly12x (Fragment) OS=Vitis vinifera GN=GSVIVT01015254001 PE=3 SV=1
elm_02028	1	5.2	17	741	6.3	683	2e-90	Predicted protein OS=Populus trichocarpa GN=POPTRDRAFT_568734 PE=4 SV=1
elm_01982	2	10.4	17	586	6.2	158	2e-72	5-methyltetrahydropteroyltriglutamate--homocysteine methyltransferase, putative OS=Ricinus communis GN=RCOM_1321820 PE=3 SV=1
elm_02933	3	15.6	11	453	6.2	238	6e-31	2-oxoglutarate/malate translocator, chloroplast, putative OS=Ricinus communis GN=RCOM_0821410 PE=4 SV=1
elm_11223	2	10.4	3	249	6.1	247	5e-32	Whole genome shotgun sequence of line PN40024, scaffold_50.assembly12x (Fragment) OS=Vitis vinifera GN=GSVIVT01028929001 PE=4 SV=1
elm_05237	3	15.6	6	322	5.9	320	2e-32	Putative uncharacterized protein OS=Ricinus communis GN=RCOM_0679060 PE=4 SV=1
elm_00865	1	5.2	42	951	5.8	633	1e-59	Whole genome shotgun sequence of line PN40024, scaffold_67.assembly12x (Fragment) OS=Vitis vinifera GN=GSVIVT01032726001 PE=4 SV=1
elm_01789	2	10.4	19	485	5.8	419	3e-58	Chloroplast sedoheptulose-1,7-bisphosphatase OS=Morus alba var. multicaulis PE=2 SV=1
elm_04087	1	5.2	9	383	5.8	373	2e-30	Putative uncharacterized protein OS=Glycine max PE=2 SV=1
elm_01754	1	5.2	20	596	5.7	579	5e-32	N-rich protein, putative OS=Ricinus communis GN=RCOM_1311800 PE=4 SV=1
elm_03480	3	15.6	10	512	5.6	507	6e-73	NADH-ubiquinone oxidoreductase 24 kDa subunit, mitochondrial OS=Arabidopsis thaliana GN=At4g02580 PE=1 SV=3
elm_07419	2	10.4	5	343	5.6	300	3e-40	PDI-like protein OS=Quercus suber GN=pdiqs PE=2 SV=1
elm_00848	4	20.8	44	856	5.5	825	5e-161	Magnesium-protoporphyrin IX monomethyl ester [oxidative] cyclase, chloroplastic OS=Euphorbia esula GN=CRD1 PE=3 SV=1
elm_01558	4	20.8	23	889	5.5	409	5e-56	Putative uncharacterized protein OS=Glycine max PE=2 SV=1
elm_01986	1	5.2	18	512	5.5	265	5e-22	Fiber protein Fb11 OS=Zea mays PE=4 SV=1
elm_01003	2	10.4	39	643	5.2	412	6e-44	Glutaredoxin OS=Populus trichocarpa GN=PtrGrx14 PE=4 SV=1
elm_01197	1	5.2	32	692	5.1	527	1e-29	Predicted protein OS=Populus trichocarpa GN=POPTRDRAFT_657316 PE=2 SV=1
elm_00841	1	5.2	43	844	5	539	1e-49	Whole genome shotgun sequence of line PN40024, scaffold_14.assembly12x (Fragment) OS=Vitis vinifera GN=GSVIVT01014290001 PE=3 SV=1
elm_01772	2	10.4	20	836	5	745	2e-33	Putative uncharacterized protein OS=Ricinus communis GN=RCOM_1609350 PE=4 SV=1
elm_02511	3	15.6	13	479	5	458	8e-49	Predicted protein (Fragment) OS=Populus trichocarpa GN=POPTRDRAFT_875730 PE=4 SV=1
elm_02619	2	10.4	13	774	4.9	308	5e-78	NAC domain protein, IPR003441 OS=Populus trichocarpa GN=NAC053 PE=4 SV=1
elm_00718	1	5.2	55	775	4.8	338	1e-55	Predicted protein OS=Populus trichocarpa GN=POPTRDRAFT_648993 PE=4 SV=1
elm_05099	2	10.4	7	306	4.8	278	7e-42	Endosomal P24A protein, putative OS=Ricinus communis GN=RCOM_0701700 PE=4 SV=1
elm_03736	1	5.2	9	460	4.7	329	1e-43	Putative uncharacterized protein OS=Ricinus communis GN=RCOM_0491950 PE=4 SV=1
elm_05438	1	5.2	6	438	4.7	329	4e-62	Putative myo-inositol-1-phosphate synthase OS=Trifolium pratense PE=2 SV=1
elm_06051	1	5.2	6	284	4.7	229	1e-21	Putative uncharacterized protein OS=Glycine max PE=2 SV=1
elm_07217	2	10.4	5	397	4.7	317	6e-41	Whole genome shotgun sequence of line PN40024, scaffold_50.assembly12x (Fragment) OS=Vitis vinifera GN=GSVIVT01028818001 PE=4 SV=1
elm_10043	2	10.4	4	338	4.7	246	2e-49	Placental protein 11, putative OS=Ricinus communis GN=RCOM_0856150 PE=4 SV=1
elm_00915	1	5.2	39	1055	4.6	650	2e-89	Predicted protein OS=Populus trichocarpa GN=POPTRDRAFT_821448 PE=4 SV=1
elm_02781	1	5.2	12	655	4.6	647	9e-97	Whole genome shotgun sequence of line PN40024, scaffold_77.assembly12x (Fragment) OS=Vitis vinifera GN=GSVIVT01034964001 PE=3 SV=1
elm_03030	2	10.4	11	530	4.6	527	1e-55	Predicted protein OS=Populus trichocarpa GN=POPTRDRAFT_777498 PE=4 SV=1
elm_09266	2	10.4	4	297	4.6	207	5e-38	Peptide transporter 1 OS=Vicia faba GN=PTR1 PE=2 SV=1
elm_14837	2	10.4	2	214	4.6	213	1e-29	Putative ripening-related protein OS=Vitis vinifera GN=grip21 PE=2 SV=1
elm_17415	2	10.4	2	229	4.6	202	6e-26	Whole genome shotgun sequence of line PN40024, scaffold_9.assembly12x (Fragment) OS=Vitis vinifera GN=GSVIVT01037380001 PE=4 SV=1
elm_17534	2	10.4	2	238	4.6	155	2e-25	Malic enzyme (Fragment) OS=Vitis vinifera GN=GSVIVT01026824001 PE=3 SV=1
elm_17756	2	10.4	2	193	4.6	192	6e-22	F-box/LRR-repeat protein, putative OS=Ricinus communis GN=RCOM_0559620 PE=4 SV=1
elm_18399	2	10.4	2	198	4.6	172	6e-26	Predicted protein (Fragment) OS=Populus trichocarpa GN=POPTRDRAFT_850277 PE=4 SV=1
elm_18698	2	10.4	2	252	4.6	226	4e-22	DEAD-box ATP-dependent RNA helicase 20 OS=Oryza sativa subsp. japonica GN=Os01g0197200 PE=3 SV=2
elm_18716	2	10.4	2	247	4.6	246	2e-29	Whole genome shotgun sequence of line PN40024, scaffold_77.assembly12x (Fragment) OS=Vitis vinifera GN=GSVIVT01035138001 PE=4 SV=1
elm_20560	2	10.4	2	226	4.6	225	3e-31	Whole genome shotgun sequence of line PN40024, scaffold_8.assembly12x (Fragment) OS=Vitis vinifera GN=GSVIVT01035660001 PE=4 SV=1
elm_21290	2	10.4	2	265	4.6	175	3e-26	Whole genome shotgun sequence of line PN40024, scaffold_1.assembly12x (Fragment) OS=Vitis vinifera GN=GSVIVT01009920001 PE=4 SV=1
elm_21379	2	10.4	2	263	4.6	244	4e-35	Whole genome shotgun sequence of line PN40024, scaffold_7.assembly12x (Fragment) OS=Vitis vinifera GN=GSVIVT01033707001 PE=3 SV=1
elm_22247	2	10.4	2	241	4.6	240	1e-32	GMP synthase; 61700-64653 OS=Arabidopsis thaliana GN=At1g63660 PE=2 SV=1
elm_22252	2	10.4	2	261	4.6	259	4e-22	Protein ALUMINUM SENSITIVE 3 OS=Arabidopsis thaliana GN=ALS3 PE=1 SV=1
elm_22966	2	10.4	2	237	4.6	235	4e-22	Putative uncharacterized protein OS=Ricinus communis GN=RCOM_0965260 PE=4 SV=1
elm_01670	2	10.4	21	864	4.4	850	2e-134	Sucrose synthase OS=Citrus unshiu GN=CitSUSA-2 PE=4 SV=1
elm_03079	3	15.6	11	756	4.4	740	1e-61	Predicted protein OS=Populus trichocarpa GN=POPTRDRAFT_548532 PE=4 SV=1
elm_03454	2	10.4	10	626	4.4	197	7e-46	Putative uncharacterized protein OS=Glycine max PE=2 SV=1
elm_01766	1	5.2	19	627	4.3	484	1e-57	Nucleic acid binding protein, putative OS=Ricinus communis GN=RCOM_0614010 PE=4 SV=1
elm_05110	1	5.2	7	624	4.3	472	6e-72	Whole genome shotgun sequence of line PN40024, scaffold_14.assembly12x (Fragment) OS=Vitis vinifera GN=GSVIVT01014315001 PE=4 SV=1
elm_01628	1	5.2	22	647	4.2	627	1e-65	Predicted protein OS=Populus trichocarpa GN=POPTRDRAFT_1096522 PE=3 SV=1
elm_03071	1	5.2	11	493	4.2	194	6e-50	Whole genome shotgun sequence of line PN40024, scaffold_246.assembly12x (Fragment) OS=Vitis vinifera GN=GSVIVT01004977001 PE=4 SV=1
elm_04005	2	10.4	8	392	4.2	386	8e-33	Ubiquitin-activating enzyme E1, putative OS=Ricinus communis GN=RCOM_0753070 PE=4 SV=1
elm_08468	2	10.4	4	433	4.2	276	3e-22	V-type proton ATPase subunit C OS=Arabidopsis thaliana GN=VHA-C PE=1 SV=1
elm_10237	2	10.4	3	364	4.2	361	1e-55	Kinesin heavy chain, putative OS=Ricinus communis GN=RCOM_1681390 PE=3 SV=1
elm_10874	2	10.4	3	261	4.2	259	2e-22	Putative uncharacterized protein OS=Vitis vinifera GN=VITISV_028014 PE=4 SV=1
elm_12833	2	10.4	3	259	4.2	255	2e-32	Ubiquitin-protein ligase, putative OS=Ricinus communis GN=RCOM_1595670 PE=4 SV=1
elm_14152	2	10.4	3	268	4.2	266	3e-46	Cyclic nucleotide-gated ion channel, putative OS=Ricinus communis GN=RCOM_1254760 PE=4 SV=1
elm_00533	2	10.4	69	739	4.1	308	2e-43	Ubiquitin-like protein SMT3 OS=Arabidopsis thaliana GN=SMT3 PE=1 SV=2
elm_00814	1	5.2	45	1467	4.1	1059	7e-162	CBL-interacting serine/threonine-protein kinase, putative OS=Ricinus communis GN=RCOM_0370920 PE=4 SV=1
elm_01110	1	5.2	35	1072	4.1	620	2e-65	Predicted protein OS=Populus trichocarpa GN=POPTRDRAFT_931364 PE=2 SV=1
elm_01133	2	10.4	32	969	4.1	692	7e-91	ATP-dependent peptidase, putative OS=Ricinus communis GN=RCOM_1595980 PE=4 SV=1
elm_02496	1	5.2	14	694	4	686	6e-63	Putative uncharacterized protein OS=Ricinus communis GN=RCOM_1122440 PE=4 SV=1
elm_05730	2	10.4	6	519	4	515	3e-86	Phosphoglucomutase, putative OS=Ricinus communis GN=RCOM_0630070 PE=4 SV=1
elm_01118	2	10.4	32	1034	3.9	683	3e-109	Putative uncharacterized protein OS=Glycine max PE=2 SV=1
elm_01146	1	5.2	31	765	3.9	605	3e-102	Aminomethyltransferase (Fragment) OS=Vitis vinifera GN=GSVIVT01012702001 PE=3 SV=1
elm_00488	1	5.2	72	1243	3.8	815	5e-118	Predicted protein OS=Populus trichocarpa GN=POPTRDRAFT_1108794 PE=4 SV=1
elm_00429	1	5.2	84	1126	3.7	846	4e-88	Whole genome shotgun sequence of line PN40024, scaffold_66.assembly12x (Fragment) OS=Vitis vinifera GN=GSVIVT01032361001 PE=4 SV=1
elm_01716	2	10.4	20	824	3.7	272	2e-23	Whole genome shotgun sequence of line PN40024, scaffold_199.assembly12x (Fragment) OS=Vitis vinifera GN=GSVIVT01003604001 PE=4 SV=1
elm_02806	2	10.4	12	352	3.7	191	5e-22	Ubiquitin-conjugating enzyme E2-17 kDa OS=Solanum lycopersicum PE=2 SV=1
elm_00662	3	15.6	54	909	3.6	704	8e-131	60S ribosomal protein L3, putative OS=Ricinus communis GN=RCOM_0959710 PE=3 SV=1
elm_01565	1	5.2	31	729	3.6	547	1e-41	Putative uncharacterized protein OS=Glycine max PE=2 SV=1
elm_02424	1	5.2	14	497	3.6	283	1e-37	Predicted protein OS=Populus trichocarpa GN=POPTRDRAFT_822404 PE=3 SV=1
elm_00919	1	5.2	39	1186	3.5	658	6e-121	Cytochrome c biogenesis protein ccsA OS=Morus indica GN=ccsA PE=3 SV=1
elm_00950	2	10.4	39	824	3.5	615	5e-105	Putative uncharacterized protein OS=Glycine max PE=2 SV=1
elm_00963	2	10.4	37	1205	3.5	767	2e-92	Putative uncharacterized protein OS=Ricinus communis GN=RCOM_1617150 PE=4 SV=1
elm_02245	2	10.4	15	806	3.5	677	1e-112	Sucrose synthase 2 OS=Pisum sativum GN=SUS2 PE=2 SV=1
elm_03236	1	5.2	10	621	3.5	391	1e-65	Whole genome shotgun sequence of line PN40024, scaffold_108.assembly12x (Fragment) OS=Vitis vinifera GN=GSVIVT01011352001 PE=4 SV=1
elm_13232	1	5.2	3	265	3.5	263	8e-38	Whole genome shotgun sequence of line PN40024, scaffold_4.assembly12x (Fragment) OS=Vitis vinifera GN=GSVIVT01024714001 PE=4 SV=1
elm_00776	2	10.4	46	1247	3.4	712	9e-121	Whole genome shotgun sequence of line PN40024, scaffold_7.assembly12x (Fragment) OS=Vitis vinifera GN=GSVIVT01033621001 PE=4 SV=1
elm_00924	1	5.2	39	1606	3.4	918	3e-125	Whole genome shotgun sequence of line PN40024, scaffold_12.assembly12x (Fragment) OS=Vitis vinifera GN=GSVIVT01013166001 PE=4 SV=1
elm_01441	1	5.2	26	1000	3.4	356	2e-62	Whole genome shotgun sequence of line PN40024, scaffold_14.assembly12x (Fragment) OS=Vitis vinifera GN=GSVIVT01014427001 PE=4 SV=1
elm_03670	2	10.4	9	494	3.4	360	2e-59	Predicted protein OS=Populus trichocarpa GN=POPTRDRAFT_561300 PE=4 SV=1
elm_01748	1	5.2	24	510	3.3	496	3e-47	Anx1 OS=Gossypium hirsutum GN=Anx1 PE=2 SV=1
elm_01830	2	10.4	19	512	3.3	494	1e-90	Actin-7 OS=Arabidopsis thaliana GN=ACT7 PE=1 SV=1
elm_06369	1	5.2	5	277	3.3	272	3e-38	Soluble starch synthase, chloroplastic/amyloplastic OS=Arabidopsis thaliana GN=At5g24300 PE=2 SV=1
elm_00315	1	5.2	105	1925	3.2	1731	0	Putative uncharacterized protein OS=Vitis vinifera GN=VITISV_000418 PE=4 SV=1
elm_07822	1	5.2	4	263	3.2	128	7e-34	Whole genome shotgun sequence of line PN40024, scaffold_2.assembly12x (Fragment) OS=Vitis vinifera GN=GSVIVT01016906001 PE=4 SV=1
elm_07955	1	5.2	4	415	3.2	414	2e-68	Whole genome shotgun sequence of line PN40024, scaffold_23.assembly12x (Fragment) OS=Vitis vinifera GN=GSVIVT01018803001 PE=4 SV=1
elm_08402	1	5.2	4	377	3.2	270	1e-43	Whole genome shotgun sequence of line PN40024, scaffold_81.assembly12x (Fragment) OS=Vitis vinifera GN=GSVIVT01036283001 PE=4 SV=1
elm_10007	1	5.2	4	412	3.2	408	6e-31	Transaldolase total2, putative OS=Ricinus communis GN=RCOM_0195970 PE=3 SV=1
elm_06958	1	5.2	5	248	3.1	245	6e-35	Peroxisomal acyl-coenzyme A oxidase 1 OS=Arabidopsis thaliana GN=ACX1 PE=1 SV=1
elm_01027	1	5.2	35	623	3	281	5e-41	Whole genome shotgun sequence of line PN40024, scaffold_0.assembly12x (Fragment) OS=Vitis vinifera GN=GSVIVT01007833001 PE=4 SV=1
elm_02381	1	5.2	17	593	3	455	2e-64	26S protease regulatory subunit 4 homolog OS=Oryza sativa subsp. japonica GN=TBP2 PE=2 SV=2
elm_03183	1	5.2	11	930	3	900	2e-109	Predicted protein OS=Populus trichocarpa GN=POPTRDRAFT_723097 PE=4 SV=1
elm_03275	2	10.4	10	661	3	649	1e-110	Phosphoenolpyruvate carboxylase, putative OS=Ricinus communis GN=RCOM_1177170 PE=4 SV=1
elm_00669	1	5.2	54	877	2.9	848	2e-87	Protein binding protein, putative OS=Ricinus communis GN=RCOM_1507810 PE=4 SV=1
elm_00692	1	5.2	52	908	2.9	545	5e-101	Whole genome shotgun sequence of line PN40024, scaffold_20.assembly12x (Fragment) OS=Vitis vinifera GN=GSVIVT01017654001 PE=3 SV=1
elm_01760	1	5.2	19	559	2.9	467	2e-77	Ubiquitin carrier protein OS=Gossypium hirsutum PE=2 SV=1
elm_02889	1	5.2	12	408	2.9	329	1e-42	Putative uncharacterized protein OS=Glycine max PE=2 SV=1
elm_02074	1	5.2	18	436	2.8	219	1e-59	Predicted protein OS=Populus trichocarpa GN=POPTRDRAFT_822988 PE=4 SV=1
elm_02952	1	5.2	11	382	2.8	239	2e-26	Proteasome subunit beta type-4 OS=Arabidopsis thaliana GN=PBG1 PE=1 SV=2
elm_03021	1	5.2	11	464	2.8	455	4e-33	Predicted protein OS=Populus trichocarpa GN=POPTRDRAFT_572802 PE=4 SV=1
elm_05680	1	5.2	6	252	2.8	246	1e-28	Purine permease, putative OS=Ricinus communis GN=RCOM_1591980 PE=4 SV=1
elm_05779	1	5.2	6	426	2.8	421	8e-65	V-type proton ATPase catalytic subunit A OS=Gossypium hirsutum GN=CVA69.24 PE=2 SV=1
elm_06164	1	5.2	9	437	2.8	434	2e-59	IojAP protein-like OS=Arabidopsis thaliana GN=At3g12930 PE=2 SV=1
elm_00482	1	5.2	73	716	2.7	242	4e-44	Protein disulfide-isomerase OS=Ricinus communis PE=2 SV=1
elm_00709	1	5.2	51	1199	2.7	752	3e-124	Proteasome subunit alpha type OS=Vitis vinifera GN=VITISV_018657 PE=3 SV=1
elm_04375	1	5.2	8	456	2.7	454	8e-74	Sucrose synthase 2 OS=Pisum sativum GN=SUS2 PE=2 SV=1
elm_04459	1	5.2	8	611	2.7	473	2e-32	Putative uncharacterized protein OS=Vitis vinifera GN=VITISV_032063 PE=4 SV=1
elm_05629	1	5.2	6	567	2.7	471	1e-80	Ccr4-associated factor, putative OS=Ricinus communis GN=RCOM_0470900 PE=4 SV=1
elm_07332	1	5.2	5	295	2.7	293	4e-23	Pyruvate kinase OS=Oryza sativa subsp. japonica GN=Os12g0145700 PE=2 SV=1
elm_11355	1	5.2	3	280	2.7	83	2e-23	Putative uncharacterized protein OS=Ricinus communis GN=RCOM_0528010 PE=4 SV=1
elm_11464	1	5.2	3	343	2.7	341	8e-47	Predicted protein OS=Populus trichocarpa GN=POPTRDRAFT_764631 PE=4 SV=1
elm_14165	1	5.2	3	370	2.7	368	2e-21	KNOPE4 OS=Prunus persica PE=2 SV=1
elm_14414	1	5.2	2	285	2.7	166	1e-24	Predicted protein OS=Populus trichocarpa GN=POPTRDRAFT_1085909 PE=4 SV=1
elm_17013	1	5.2	2	312	2.7	87	1e-30	Predicted protein (Fragment) OS=Populus trichocarpa GN=POPTRDRAFT_173058 PE=4 SV=1
elm_17189	1	5.2	2	240	2.7	237	7e-31	Caffeic acid 3-O-methyltransferase OS=Rosa chinensis GN=COMT1 PE=2 SV=1
elm_18107	1	5.2	2	154	2.7	153	8e-25	Ubiquitin-activating enzyme E1 2 OS=Triticum aestivum GN=UBA2 PE=2 SV=1
elm_20893	1	5.2	2	282	2.7	250	4e-33	Putative uncharacterized protein OS=Vitis vinifera GN=VITISV_021649 PE=3 SV=1
elm_22724	1	5.2	2	318	2.7	155	9e-21	Putative uncharacterized protein OS=Glycine max PE=2 SV=1
elm_22854	1	5.2	2	303	2.7	301	2e-46	Whole genome shotgun sequence of line PN40024, scaffold_5.assembly12x (Fragment) OS=Vitis vinifera GN=GSVIVT01028271001 PE=4 SV=1
elm_00909	2	10.4	39	921	2.6	573	2e-91	Whole genome shotgun sequence of line PN40024, scaffold_1.assembly12x (Fragment) OS=Vitis vinifera GN=GSVIVT01009760001 PE=4 SV=1
elm_01388	1	5.2	28	422	2.6	308	6e-42	Profilin LP04 OS=Oryza sativa subsp. japonica GN=Os06g0152100 PE=2 SV=1
elm_01473	1	5.2	25	699	2.6	472	2e-44	50S ribosomal protein L21 (Fragment) OS=Vitis vinifera GN=GSVIVT01026890001 PE=3 SV=1
elm_02035	1	5.2	17	708	2.6	580	4e-75	Nucleic acid binding protein, putative OS=Ricinus communis GN=RCOM_0758190 PE=4 SV=1
elm_03864	1	5.2	9	631	2.6	621	2e-74	Putative uncharacterized protein OS=Ricinus communis GN=RCOM_0340260 PE=4 SV=1
elm_04674	1	5.2	7	381	2.6	286	2e-21	Lipid binding protein, putative OS=Ricinus communis GN=RCOM_0998960 PE=4 SV=1
elm_05399	1	5.2	6	386	2.6	371	2e-48	Amino acid transporter, putative OS=Ricinus communis GN=RCOM_0688710 PE=4 SV=1
elm_01569	1	5.2	22	556	2.5	392	5e-52	Putative uncharacterized protein OS=Glycine max PE=2 SV=1
elm_02484	1	5.2	14	462	2.5	441	9e-76	Predicted protein OS=Populus trichocarpa GN=POPTRDRAFT_720800 PE=4 SV=1
elm_02894	1	5.2	12	723	2.5	711	5e-83	Synaptosomal associated protein, putative OS=Ricinus communis GN=RCOM_1470520 PE=4 SV=1
elm_03221	1	5.2	10	488	2.5	480	8e-52	U2 snrnp auxiliary factor, small subunit, putative OS=Ricinus communis GN=RCOM_0382140 PE=4 SV=1
elm_03556	1	5.2	9	745	2.5	609	2e-139	26S protease regulatory subunit 7 OS=Prunus persica GN=RPT1 PE=2 SV=1
elm_04130	1	5.2	8	383	2.5	373	1e-61	Chloroplast stromal ascorbate peroxidase 12 (Fragment) OS=Pisum sativum GN=stAPX PE=2 SV=1
elm_07905	1	5.2	4	359	2.5	358	3e-47	AT4g36960/C7A10_400 OS=Arabidopsis thaliana GN=At4g36960 PE=2 SV=1
elm_08630	1	5.2	4	360	2.5	357	7e-48	Whole genome shotgun sequence of line PN40024, scaffold_11.assembly12x (Fragment) OS=Vitis vinifera GN=GSVIVT01011574001 PE=4 SV=1
elm_09497	1	5.2	4	295	2.5	294	2e-46	Whole genome shotgun sequence of line PN40024, scaffold_67.assembly12x OS=Vitis vinifera GN=GSVIVT01032792001 PE=4 SV=1
elm_12457	1	5.2	5	260	2.5	256	1e-40	F12K11.12 OS=Arabidopsis thaliana PE=4 SV=1
elm_13744	1	5.2	3	391	2.5	390	2e-45	Alpha-galactosidase-like protein OS=Arabidopsis thaliana GN=F8L15_110 PE=4 SV=1
elm_16388	1	5.2	2	201	2.5	200	4e-27	Whole genome shotgun sequence of line PN40024, scaffold_66.assembly12x (Fragment) OS=Vitis vinifera GN=GSVIVT01032486001 PE=4 SV=1
elm_22938	1	5.2	2	234	2.5	231	6e-31	Whole genome shotgun sequence of line PN40024, scaffold_127.assembly12x (Fragment) OS=Vitis vinifera GN=GSVIVT01013763001 PE=4 SV=1
elm_00887	1	5.2	40	702	2.4	427	3e-58	RING-box protein OS=Arachis hypogaea GN=RBX1a PE=4 SV=1
elm_02267	1	5.2	15	561	2.4	248	2e-66	Cytochrome c1-2, heme protein, mitochondrial (Fragment) OS=Solanum tuberosum GN=CYCL PE=1 SV=1
elm_03418	1	5.2	10	633	2.4	522	4e-92	26S protease regulatory subunit 8 homolog B OS=Arabidopsis thaliana GN=RPT6B PE=2 SV=1
elm_03599	1	5.2	9	754	2.4	712	4e-97	Whole genome shotgun sequence of line PN40024, scaffold_34.assembly12x (Fragment) OS=Vitis vinifera GN=GSVIVT01022976001 PE=4 SV=1
elm_06432	1	5.2	5	518	2.4	514	2e-82	Mitochondrial processing peptidase beta subunit OS=Cucumis melo PE=2 SV=1
elm_06675	1	5.2	5	516	2.4	491	2e-65	Predicted protein OS=Populus trichocarpa GN=POPTRDRAFT_833024 PE=4 SV=1
elm_01420	1	5.2	27	1084	2.3	839	2e-93	Putative uncharacterized protein OS=Ricinus communis GN=RCOM_1455560 PE=4 SV=1
elm_01626	1	5.2	22	721	2.3	412	3e-64	Putative uncharacterized protein OS=Ricinus communis GN=RCOM_1014620 PE=4 SV=1
elm_02023	1	5.2	17	335	2.3	220	3e-32	Ubiquitin-conjugating enzyme E2-17 kDa OS=Solanum lycopersicum PE=2 SV=1
elm_03815	1	5.2	9	630	2.3	434	2e-70	Whole genome shotgun sequence of line PN40024, scaffold_2.assembly12x (Fragment) OS=Vitis vinifera GN=GSVIVT01017308001 PE=4 SV=1
elm_04064	1	5.2	8	647	2.3	609	3e-53	Putative uncharacterized protein OS=Glycine max PE=2 SV=1
elm_05478	1	5.2	6	395	2.3	318	2e-24	Predicted protein OS=Populus trichocarpa GN=POPTRDRAFT_1114997 PE=4 SV=1
elm_05747	1	5.2	6	426	2.3	281	8e-65	Predicted protein OS=Populus trichocarpa GN=POPTRDRAFT_1105042 PE=3 SV=1
elm_08179	1	5.2	4	456	2.3	386	2e-60	Predicted protein (Fragment) OS=Populus trichocarpa GN=POPTRDRAFT_415825 PE=4 SV=1
elm_08982	1	5.2	4	505	2.3	236	5e-58	Predicted protein OS=Populus trichocarpa GN=POPTRDRAFT_769602 PE=4 SV=1
elm_11381	1	5.2	3	329	2.3	308	6e-43	Putative uncharacterized protein OS=Ricinus communis GN=RCOM_0413410 PE=4 SV=1
elm_11802	1	5.2	3	495	2.3	468	4e-67	Hydrolase, acting on ester bonds, putative OS=Ricinus communis GN=RCOM_0612060 PE=4 SV=1
elm_14339	1	5.2	2	209	2.3	208	5e-27	Glycine dehydrogenase [decarboxylating] 2, mitochondrial OS=Arabidopsis thaliana GN=At4g33010 PE=1 SV=2
elm_14467	1	5.2	2	229	2.3	228	2e-34	Serine-threonine protein kinase, plant-type, putative OS=Ricinus communis GN=RCOM_0647000 PE=4 SV=1
elm_14626	1	5.2	2	281	2.3	280	4e-36	Disulfide oxidoreductase, putative OS=Ricinus communis GN=RCOM_1168730 PE=4 SV=1
elm_15070	1	5.2	2	294	2.3	119	1e-39	Ferredoxin--nitrite reductase (Fragment) OS=Nicotiana tabacum GN=nir-1 PE=2 SV=1
elm_18976	1	5.2	2	240	2.3	239	4e-24	Whole genome shotgun sequence of line PN40024, scaffold_80.assembly12x (Fragment) OS=Vitis vinifera GN=GSVIVT01036081001 PE=4 SV=1
elm_20775	1	5.2	2	242	2.3	240	4e-21	Apyrase-like protein OS=Medicago truncatula GN=APY2 PE=2 SV=1
elm_21088	1	5.2	2	276	2.3	266	4e-39	Transcriptional corepressor SEUSS, putative OS=Ricinus communis GN=RCOM_0559370 PE=4 SV=1
elm_02082	1	5.2	21	346	2.2	261	1e-25	Steroid binding protein, putative OS=Ricinus communis GN=RCOM_1496460 PE=4 SV=1
elm_02602	1	5.2	13	792	2.2	776	1e-125	Whole genome shotgun sequence of line PN40024, scaffold_11.assembly12x (Fragment) OS=Vitis vinifera GN=GSVIVT01011700001 PE=3 SV=1
elm_10121	1	5.2	3	306	2.2	221	3e-36	Putative uncharacterized protein OS=Glycine max PE=2 SV=1
elm_11046	1	5.2	3	479	2.2	379	5e-26	Whole genome shotgun sequence of line PN40024, scaffold_9.assembly12x (Fragment) OS=Vitis vinifera GN=GSVIVT01037246001 PE=4 SV=1
elm_12730	1	5.2	3	266	2.2	265	6e-26	White-brown-complex ABC transporter family (Fragment) OS=Populus trichocarpa GN=POPTRDRAFT_174994 PE=4 SV=1
elm_12799	1	5.2	3	375	2.2	254	3e-35	Whole genome shotgun sequence of line PN40024, scaffold_66.assembly12x (Fragment) OS=Vitis vinifera GN=GSVIVT01032518001 PE=4 SV=1
elm_13172	1	5.2	3	309	2.2	308	4e-36	Purine permease, putative OS=Ricinus communis GN=RCOM_1591980 PE=4 SV=1
elm_14157	1	5.2	3	250	2.2	249	5e-24	Whole genome shotgun sequence of line PN40024, scaffold_59.assembly12x (Fragment) OS=Vitis vinifera GN=GSVIVT01030514001 PE=4 SV=1
elm_01265	1	5.2	29	549	2.1	327	5e-49	Eukaryotic translation initiation factor 5A OS=Manihot esculenta PE=2 SV=2
elm_07123	1	5.2	5	522	2.1	216	2e-31	Whole genome shotgun sequence of line PN40024, scaffold_1.assembly12x (Fragment) OS=Vitis vinifera GN=GSVIVT01009433001 PE=4 SV=1
elm_08503	1	5.2	4	231	2.1	226	7e-37	F-box/ankyrin repeat protein SKIP35 OS=Arabidopsis thaliana GN=SKIP35 PE=1 SV=1
elm_15417	1	5.2	2	241	2.1	240	9e-42	Putative uncharacterized protein Sb03g006070 OS=Sorghum bicolor GN=Sb03g006070 PE=4 SV=1
elm_15455	1	5.2	2	308	2.1	307	1e-49	Dihydrolipoyl dehydrogenase (Fragment) OS=Vitis vinifera GN=GSVIVT01035022001 PE=3 SV=1
elm_16973	1	5.2	2	369	2.1	368	2e-58	Putative beta-glycosidase OS=Glycine max GN=sfr2 PE=2 SV=1
elm_17355	1	5.2	2	275	2.1	274	4e-43	Whole genome shotgun sequence of line PN40024, scaffold_77.assembly12x (Fragment) OS=Vitis vinifera GN=GSVIVT01034988001 PE=4 SV=1
elm_17416	1	5.2	2	247	2.1	245	4e-37	Whole genome shotgun sequence of line PN40024, scaffold_8.assembly12x (Fragment) OS=Vitis vinifera GN=GSVIVT01035716001 PE=4 SV=1
elm_17551	1	5.2	2	380	2.1	306	2e-44	Predicted protein OS=Populus trichocarpa GN=POPTRDRAFT_708505 PE=4 SV=1
elm_18355	1	5.2	2	259	2.1	158	6e-35	Beta-galactosidase 5 OS=Oryza sativa subsp. japonica GN=Os03g0165400 PE=2 SV=1
elm_20016	1	5.2	2	274	2.1	273	1e-26	Whole genome shotgun sequence of line PN40024, scaffold_122.assembly12x (Fragment) OS=Vitis vinifera GN=GSVIVT01013475001 PE=4 SV=1
elm_01800	1	5.2	19	785	2	615	1e-83	F-box family protein OS=Populus trichocarpa GN=POPTRDRAFT_1107029 PE=4 SV=1
elm_02111	1	5.2	16	533	2	279	5e-32	Whole genome shotgun sequence of line PN40024, scaffold_63.assembly12x (Fragment) OS=Vitis vinifera GN=GSVIVT01031766001 PE=3 SV=1
elm_03481	1	5.2	10	398	2	290	1e-22	Putative uncharacterized protein OS=Glycine max PE=4 SV=1
elm_05569	1	5.2	6	658	2	305	7e-32	Mature anther-specific protein LAT61 OS=Solanum lycopersicum PE=2 SV=1
elm_06280	1	5.2	5	422	2	171	1e-20	RAB2A OS=Lotus japonicus GN=rab2A PE=2 SV=1
elm_06352	1	5.2	5	332	2	326	9e-45	Whole genome shotgun sequence of line PN40024, scaffold_26.assembly12x (Fragment) OS=Vitis vinifera GN=GSVIVT01020072001 PE=4 SV=1
elm_06584	1	5.2	5	428	2	350	3e-44	Eukaryotic translation initiation factor 3 subunit, putative OS=Ricinus communis GN=RCOM_0547730 PE=4 SV=1
elm_06661	1	5.2	5	362	2	354	3e-46	Whole genome shotgun sequence of line PN40024, scaffold_48.assembly12x (Fragment) OS=Vitis vinifera GN=GSVIVT01027421001 PE=4 SV=1
elm_06697	1	5.2	5	454	2	278	1e-51	Whole genome shotgun sequence of line PN40024, scaffold_141.assembly12x (Fragment) OS=Vitis vinifera GN=GSVIVT01000719001 PE=4 SV=1
elm_07470	1	5.2	5	656	2	585	3e-83	Whole genome shotgun sequence of line PN40024, scaffold_16.assembly12x (Fragment) OS=Vitis vinifera GN=GSVIVT01015386001 PE=4 SV=1
elm_09598	1	5.2	4	321	2	318	1e-43	Whole genome shotgun sequence of line PN40024, scaffold_209.assembly12x (Fragment) OS=Vitis vinifera GN=GSVIVT01003805001 PE=4 SV=1
elm_11149	1	5.2	3	299	2	296	1e-46	Whole genome shotgun sequence of line PN40024, scaffold_57.assembly12x (Fragment) OS=Vitis vinifera GN=GSVIVT01030033001 PE=3 SV=1
elm_13724	1	5.2	3	355	2	215	2e-26	Whole genome shotgun sequence of line PN40024, scaffold_26.assembly12x (Fragment) OS=Vitis vinifera GN=GSVIVT01020065001 PE=4 SV=1
elm_13833	1	5.2	3	297	2	275	2e-43	Elicitor-responsive protein, putative OS=Ricinus communis GN=RCOM_1685980 PE=4 SV=1
elm_02784	1	5.2	12	575	1.9	377	7e-52	Beta-fructofuranosidase, putative OS=Ricinus communis GN=RCOM_1002060 PE=4 SV=1
elm_03465	1	5.2	10	514	1.9	425	1e-62	Predicted protein OS=Populus trichocarpa GN=POPTRDRAFT_834331 PE=4 SV=1
elm_07584	1	5.2	5	352	1.9	348	1e-40	Whole genome shotgun sequence of line PN40024, scaffold_40.assembly12x (Fragment) OS=Vitis vinifera GN=GSVIVT01025801001 PE=4 SV=1
elm_12076	1	5.2	3	212	1.9	208	5e-21	Carboxyl methyltransferase 4 OS=Humulus lupulus GN=CMT4 PE=2 SV=1
elm_12570	1	5.2	3	378	1.9	332	3e-48	Putative nucleotide-binding protein OS=Arabidopsis thaliana GN=At5g50960 PE=2 SV=1
elm_00849	1	5.2	42	693	1.8	368	5e-24	High mobility group family OS=Populus trichocarpa GN=HMGB910 PE=4 SV=1
elm_01296	1	5.2	28	877	1.8	173	4e-89	Ribokinase, putative OS=Ricinus communis GN=RCOM_1327470 PE=3 SV=1
elm_02719	1	5.2	12	745	1.8	467	2e-71	Pyruvate kinase OS=Sorghum bicolor GN=Sb05g002900 PE=3 SV=1
elm_04045	1	5.2	10	276	1.8	180	4e-27	Putative uncharacterized protein OS=Glycine max PE=4 SV=1
elm_06040	1	5.2	6	537	1.8	526	2e-56	Porphobilinogen deaminase, putative OS=Ricinus communis GN=RCOM_1534040 PE=3 SV=1
elm_06193	1	5.2	6	685	1.8	370	3e-26	Putative uncharacterized protein OS=Vitis vinifera GN=VITISV_038716 PE=4 SV=1
elm_06982	1	5.2	5	283	1.8	279	2e-44	Leucine-rich repeat protein OS=x Citrofortunella mitis PE=2 SV=1
elm_00731	1	5.2	49	1498	1.7	593	8e-112	Predicted protein OS=Populus trichocarpa GN=POPTRDRAFT_731296 PE=4 SV=1
elm_03796	1	5.2	9	544	1.7	331	7e-48	Whole genome shotgun sequence of line PN40024, scaffold_25.assembly12x (Fragment) OS=Vitis vinifera GN=GSVIVT01019654001 PE=4 SV=1
elm_04119	1	5.2	8	363	1.7	274	7e-44	Proteasome subunit alpha type-3 OS=Arabidopsis thaliana GN=PAG1 PE=1 SV=2
elm_04140	1	5.2	8	384	1.7	281	5e-32	Whole genome shotgun sequence of line PN40024, scaffold_2.assembly12x (Fragment) OS=Vitis vinifera GN=GSVIVT01017006001 PE=4 SV=1
elm_04693	1	5.2	7	580	1.7	197	4e-21	Putative uncharacterized protein OS=Ricinus communis GN=RCOM_2059740 PE=4 SV=1
elm_01219	1	5.2	31	700	1.6	227	9e-42	30S ribosomal protein S3, chloroplastic OS=Panax ginseng GN=rps3 PE=3 SV=1
elm_01329	1	5.2	27	908	1.6	587	1e-93	Glutamate-1-semialdehyde 2,1-aminomutase, chloroplastic OS=Nicotiana tabacum GN=GSA PE=2 SV=1
elm_03378	1	5.2	10	769	1.6	646	2e-87	Putative uncharacterized protein OS=Vitis vinifera GN=VITISV_030871 PE=4 SV=1
elm_06112	1	5.2	6	391	1.6	333	2e-51	Ubiquitin-activating enzyme E1, putative OS=Ricinus communis GN=RCOM_0753070 PE=4 SV=1
elm_07104	1	5.2	5	422	1.6	332	1e-38	Protein phosphatase 2c, putative OS=Ricinus communis GN=RCOM_1173310 PE=4 SV=1
elm_08178	1	5.2	4	426	1.6	290	5e-37	Transmembrane protein TPARL, putative OS=Ricinus communis GN=RCOM_0353750 PE=4 SV=1
elm_01370	1	5.2	26	1053	1.5	512	2e-52	Zinc finger A20 and AN1 domain-containing stress-associated protein 4 OS=Arabidopsis thaliana GN=SAP4 PE=1 SV=1
elm_01963	1	5.2	17	514	1.5	359	1e-39	Histone H2A OS=Glycine max PE=2 SV=1
elm_03515	1	5.2	10	655	1.5	497	1e-77	Peptidyl-prolyl cis-trans isomerase OS=Ricinus communis GN=RCOM_0608620 PE=3 SV=1
elm_06313	1	5.2	5	362	1.5	300	1e-54	Whole genome shotgun sequence of line PN40024, scaffold_94.assembly12x OS=Vitis vinifera GN=GSVIVT01038268001 PE=4 SV=1
elm_06682	1	5.2	5	314	1.5	221	4e-31	Predicted protein OS=Populus trichocarpa GN=POPTRDRAFT_569904 PE=4 SV=1
elm_01731	1	5.2	20	813	1.4	479	2e-78	Whole genome shotgun sequence of line PN40024, scaffold_11.assembly12x OS=Vitis vinifera GN=GSVIVT01011671001 PE=3 SV=1
elm_02468	1	5.2	14	954	1.4	544	9e-69	Putative uncharacterized protein OS=Lotus japonicus PE=4 SV=1
elm_03456	1	5.2	10	669	1.4	398	5e-50	Putative uncharacterized protein OS=Medicago truncatula PE=2 SV=1
elm_01643	1	5.2	21	830	1.3	521	7e-108	Alpha-galactosidase-like protein OS=Arabidopsis thaliana GN=F8L15_110 PE=4 SV=1
elm_01859	1	5.2	18	919	1.3	446	7e-103	Predicted protein OS=Populus trichocarpa GN=POPTRDRAFT_806504 PE=3 SV=1
elm_01728	1	5.2	22	697	1.2	640	1e-106	Predicted protein OS=Populus trichocarpa GN=POPTRDRAFT_718708 PE=4 SV=1

## Sheet: EF and F and MeJA
		red=defense response
UniTrans	EF	F	MeJA	EF pp10000	F pp10000	MeJA pp10000	# of ESTs	Length	Rstat 1 vs 2	Rstat 1 vs 3	Rstat 2 vs 3	Longest ORF	Top UP E-value	Top Uniprot Description
elm_00001	6	85	93	31.2	179.9	131.4	7723	2666	6.2	3.9	0.9	266	7e-48	Retrotransposon protein OS=Oryza sativa subsp. indica PE=4 SV=1
elm_00002	12	61	61	62.5	129.1	86.2	3261	1137	1.3	0.2	1.1	542	2e-71	Ribulose bisphosphate carboxylase small chain, chloroplastic OS=Silene pratensis GN=RBCS PE=2 SV=1
elm_00003	5	52	45	26	110.1	63.6	1986	1539	3	1	1.6	194	3e-63	Unknow protein OS=Oryza sativa subsp. japonica GN=P0496H07.14 PE=4 SV=1
elm_00004	15	127	89	78.1	268.8	125.7	5139	3767	6.1	0.7	6.7	473	8e-87	Cytochrome P450 like_TBP OS=Nicotiana tabacum GN=cTBP PE=2 SV=1
elm_00006	10	2	27	52.1	4.2	38.1	549	2079	3.3	0.1	3.6	671	9e-101	Class I chitinase OS=Pyrus pyrifolia PE=2 SV=1
elm_00007	6	4	12	31.2	8.5	16.9	531	860	0.9	0.3	0.3	479	4e-47	Thioredoxin H OS=Prunus persica PE=2 SV=1
elm_00010	10	57	51	52.1	120.6	72	3535	4078	1.6	0.2	1.6	1448	0	ATP synthase subunit beta OS=Ficus sp. Moore 315 GN=atpB PE=3 SV=1
elm_00012	4	12	9	20.8	25.4	12.7	440	1747	0	0.1	0.5	650	0	Ribulose bisphosphate carboxylase/oxygenase activase 1, chloroplastic OS=Larrea tridentata GN=RCA1 PE=2 SV=1
elm_00014	23	83	109	119.7	175.7	154	5562	2833	0.6	0.3	0.2	194	8e-63	Unknow protein OS=Oryza sativa subsp. japonica GN=P0496H07.14 PE=4 SV=1
elm_00015	2	19	9	10.4	40.2	12.7	993	1042	1	0	1.9	506	1e-53	Plastocyanin A, chloroplast, putative OS=Ricinus communis GN=RCOM_1599580 PE=4 SV=1
elm_00016	2	6	21	10.4	12.7	29.7	370	1911	0	0.6	0.8	1445	4e-166	Predicted protein OS=Populus trichocarpa GN=POPTRDRAFT_759609 PE=3 SV=1
elm_00018	2	3	8	10.4	6.3	11.3	412	1723	0.1	0	0.2	488	5e-118	Putative uncharacterized protein Sb03g017580 OS=Sorghum bicolor GN=Sb03g017580 PE=3 SV=1
elm_00019	12	15	18	62.5	31.7	25.4	1065	1630	0.6	1.2	0.1	602	9e-101	Cytochrome b6 OS=Eucalyptus globulus subsp. globulus GN=petB PE=3 SV=1
elm_00020	9	17	4	46.9	36	5.6	1442	1515	0.1	3	3.2	1011	3e-133	Carbonic anhydrase OS=Pachysandra terminalis PE=2 SV=1
elm_00021	9	6	22	46.9	12.7	31.1	369	1695	1.4	0.2	1	1500	0	Catalase OS=Vitis vinifera GN=GCat PE=2 SV=1
elm_00022	3	9	11	15.6	19	15.5	634	1567	0	0	0	263	4e-51	Putative uncharacterized protein orf133 OS=Lobularia maritima GN=orf133 PE=4 SV=1
elm_00023	7	38	49	36.4	80.4	69.2	2268	3257	1	0.6	0.1	1421	0	Photosystem II CP43 chlorophyll apoprotein OS=Coix lachryma-jobi GN=psbC PE=3 SV=1
elm_00024	1	3	5	5.2	6.3	7.1	339	2162	0	0	0	1406	0	Whole genome shotgun sequence of line PN40024, scaffold_8.assembly12x (Fragment) OS=Vitis vinifera GN=GSVIVT01035408001 PE=4 SV=1
elm_00025	20	29	40	104.1	61.4	56.5	2111	1258	0.7	1	0	207	2e-39	Putative uncharacterized protein OS=Vitis vinifera GN=VITISV_002825 PE=4 SV=1
elm_00026	13	14	35	67.7	29.6	49.4	877	1787	1	0.2	0.6	1263	4e-83	Predicted protein OS=Populus trichocarpa GN=POPTRDRAFT_825509 PE=4 SV=1
elm_00027	5	26	23	26	55	32.5	1676	1394	0.6	0	0.7	1001	1e-168	Oxygen evolving enhancer protein 1 OS=Bruguiera gymnorhiza GN=psbO PE=2 SV=1
elm_00029	7	4	10	36.4	8.5	14.1	351	1537	1.2	0.7	0.2	1217	0	Glyceraldehyde 3-phosphate dehydrogenase, putative OS=Ricinus communis GN=RCOM_1443660 PE=3 SV=1
elm_00030	20	41	20	104.1	86.8	28.2	1670	1317	0.1	3.5	4	996	4e-134	Light-harvesting complex II protein Lhcb5 OS=Populus trichocarpa GN=Lhcb5 PE=2 SV=1
elm_00031	3	12	8	15.6	25.4	11.3	675	1386	0.1	0	0.7	998	2e-133	Carbonic anhydrase OS=Pachysandra terminalis PE=2 SV=1
elm_00032	4	6	12	20.8	12.7	16.9	427	769	0.1	0	0.1	229	3e-24	Putative uncharacterized protein OS=Glycine max PE=4 SV=1
elm_00034	1	5	9	5.2	10.6	12.7	341	1733	0.1	0.2	0	1243	3e-150	Thiazole biosynthetic enzyme, chloroplastic OS=Citrus sinensis GN=THI1 PE=2 SV=1
elm_00037	3	9	4	15.6	19	5.6	417	863	0	0.4	1	380	1e-38	Whole genome shotgun sequence of line PN40024, scaffold_154.assembly12x (Fragment) OS=Vitis vinifera GN=GSVIVT01001299001 PE=4 SV=1
elm_00041	9	7	32	46.9	14.8	45.2	352	1477	1.1	0	1.9	866	5e-130	Plasma membrane intrinsic protein 2-2 OS=Pyrus communis GN=Py-PIP2-2 PE=2 SV=1
elm_00042	4	13	2	20.8	27.5	2.8	340	1116	0.1	1.2	3.1	773	1e-80	Whole genome shotgun sequence of line PN40024, scaffold_904.assembly12x (Fragment) OS=Vitis vinifera GN=GSVIVT01002809001 PE=4 SV=1
elm_00044	16	18	29	83.3	38.1	41	1603	1552	1.1	1	0	568	7e-93	Cytochrome b6 OS=Eucalyptus globulus subsp. globulus GN=petB PE=3 SV=1
elm_00046	4	5	3	20.8	10.6	4.2	286	1957	0.2	0.9	0.4	1552	0	Phosphoglycerate kinase OS=Ricinus communis GN=RCOM_1574580 PE=3 SV=1
elm_00047	1	9	5	5.2	19	7.1	338	1331	0.5	0	0.7	536	7e-99	Predicted protein OS=Populus trichocarpa GN=POPTRDRAFT_813651 PE=2 SV=1
elm_00048	17	16	17	88.5	33.9	24	1141	1732	1.6	2.9	0.2	1436	0	Whole genome shotgun sequence of line PN40024, scaffold_4.assembly12x (Fragment) OS=Vitis vinifera GN=GSVIVT01024910001 PE=4 SV=1
elm_00050	1	4	5	5.2	8.5	7.1	306	913	0	0	0	604	4e-50	Putative uncharacterized protein OS=Medicago truncatula PE=2 SV=1
elm_00053	7	8	6	36.4	16.9	8.5	358	1358	0.5	1.4	0.4	815	3e-118	Chlorophyll a-b binding protein 7, chloroplastic OS=Solanum lycopersicum GN=CAB7 PE=3 SV=1
elm_00054	9	7	34	46.9	14.8	48	557	1810	1.1	0	2.2	1211	4e-140	Whole genome shotgun sequence of line PN40024, scaffold_1.assembly12x (Fragment) OS=Vitis vinifera GN=GSVIVT01009549001 PE=4 SV=1
elm_00055	2	2	5	10.4	4.2	7.1	313	1096	0.2	0	0.1	836	3e-115	Cytosolic ascorbate peroxidase OS=Fragaria ananassa GN=APX-c PE=2 SV=1
elm_00058	13	32	56	67.7	67.7	79.1	1747	1198	0	0.1	0.1	797	2e-139	Chlorophyll a-b binding protein 151, chloroplastic OS=Gossypium hirsutum GN=CAB-151 PE=2 SV=2
elm_00060	2	1	3	10.4	2.1	4.2	303	1159	0.4	0.2	0.1	726	5e-121	Putative uncharacterized protein OS=Glycine max PE=2 SV=1
elm_00062	2	20	21	10.4	42.3	29.7	980	2188	1.1	0.6	0.3	294	4e-39	Putative uncharacterized protein OS=Vitis vinifera GN=VITISV_002825 PE=4 SV=1
elm_00064	2	7	6	10.4	14.8	8.5	275	1239	0	0	0.2	746	3e-128	Chlorophyll A/B binding protein, putative OS=Ricinus communis GN=RCOM_0333020 PE=4 SV=1
elm_00066	10	3	19	52.1	6.3	26.8	570	2643	2.8	0.6	1.6	2165	2e-130	Predicted protein OS=Populus trichocarpa GN=POPTRDRAFT_825509 PE=4 SV=1
elm_00068	5	78	42	26	165.1	59.3	2398	2803	6	0.8	6.6	395	7e-66	Putative uncharacterized protein rps12 OS=Phalaenopsis aphrodite subsp. formosana GN=rps12 PE=4 SV=1
elm_00069	2	4	6	10.4	8.5	8.5	255	1861	0	0	0	1190	0	Fructose-bisphosphate aldolase OS=Ricinus communis GN=RCOM_0291680 PE=3 SV=1
elm_00070	3	7	18	15.6	14.8	25.4	855	2149	0	0.1	0.3	1337	0	Photosystem I P700 chlorophyll a apoprotein (Fragment) OS=Ranunculus macranthus GN=psaB PE=3 SV=1
elm_00072	7	4	15	36.4	8.5	21.2	254	1082	1.2	0.3	0.7	584	2e-84	Peptidyl-prolyl cis-trans isomerase OS=Ricinus communis GN=cyp1 PE=2 SV=1
elm_00076	1	3	3	5.2	6.3	4.2	467	660	0	0	0.1	419	7e-58	Chloroplast photosystem II PsbR OS=Prosopsis juliflora GN=PsbR PE=2 SV=1
elm_00077	9	2	8	46.9	4.2	11.3	242	1605	2.9	1.8	0.4	1495	3e-88	Whole genome shotgun sequence of line PN40024, scaffold_66.assembly12x (Fragment) OS=Vitis vinifera GN=GSVIVT01032348001 PE=4 SV=1
elm_00079	1	10	5	5.2	21.2	7.1	285	2099	0.6	0	0.9	263	7e-40	Putative uncharacterized protein orf111-b OS=Zea mays GN=orf111-b PE=4 SV=1
elm_00080	1	1	8	5.2	2.1	11.3	245	1397	0.1	0.1	0.8	1061	0	Photosystem Q(B) protein OS=Populus trichocarpa GN=psbA PE=2 SV=1
elm_00081	2	2	4	10.4	4.2	5.6	248	1101	0.2	0.1	0	791	1e-130	Whole genome shotgun sequence of line PN40024, scaffold_36.assembly12x (Fragment) OS=Vitis vinifera GN=GSVIVT01023471001 PE=4 SV=1
elm_00083	1	5	3	5.2	10.6	4.2	243	1218	0.1	0	0.4	869	3e-146	Lactoylglutathione lyase OS=Gossypium hirsutum PE=2 SV=1
elm_00084	7	4	65	36.4	8.5	91.8	777	2954	1.2	1.5	9.4	2295	0	Lipoxygenase OS=Corylus avellana GN=lox PE=3 SV=1
elm_00086	1	3	3	5.2	6.3	4.2	254	1407	0	0	0.1	1167	1e-180	Whole genome shotgun sequence of line PN40024, scaffold_23.assembly12x (Fragment) OS=Vitis vinifera GN=GSVIVT01018772001 PE=4 SV=1
elm_00087	3	8	3	15.6	16.9	4.2	299	927	0	0.5	1	509	3e-62	Predicted protein OS=Populus trichocarpa GN=POPTRDRAFT_715775 PE=2 SV=1
elm_00089	2	1	4	10.4	2.1	5.6	253	1713	0.4	0.1	0.2	1352	0	Tubulin alpha chain OS=Prunus dulcis GN=TUBA PE=2 SV=1
elm_00091	1	3	4	5.2	6.3	5.6	244	1001	0	0	0	575	8e-81	Os03g0758800 protein OS=Oryza sativa subsp. japonica GN=OSJNBa0040E01.1 PE=2 SV=1
elm_00093	1	6	4	5.2	12.7	5.6	235	1674	0.2	0	0.4	1109	0	(S)-2-hydroxy-acid oxidase, putative OS=Ricinus communis GN=RCOM_0631490 PE=4 SV=1
elm_00094	1	1	4	5.2	2.1	5.6	268	1046	0.1	0	0.2	580	4e-83	Peptidyl-prolyl cis-trans isomerase OS=Citrus sinensis GN=CYP PE=2 SV=1
elm_00095	10	13	17	52.1	27.5	24	846	1479	0.5	0.8	0	1007	8e-161	Galactinol synthase 1 OS=Populus trichocarpa GN=GOLS1 PE=2 SV=1
elm_00097	2	6	4	10.4	12.7	5.6	268	1107	0	0.1	0.4	576	2e-86	Ycf4 OS=Jatropha curcas GN=ycf4 PE=3 SV=1
elm_00099	1	2	4	5.2	4.2	5.6	232	1650	0	0	0	1156	1e-178	Cysteine protease, putative OS=Ricinus communis GN=RCOM_1589470 PE=3 SV=1
elm_00100	21	4	59	109.3	8.5	83.3	1313	1430	7.1	0.2	8.2	1141	1e-101	Class I chitinase OS=Pyrus pyrifolia PE=2 SV=1
elm_00102	2	3	8	10.4	6.3	11.3	306	787	0.1	0	0.2	621	5e-74	Photosystem I reaction center subunit XI, chloroplast, putative OS=Ricinus communis GN=RCOM_1628230 PE=4 SV=1
elm_00103	4	9	6	20.8	19	8.5	250	1107	0	0.4	0.5	794	1e-107	Chlorophyll a-b binding protein 7, chloroplastic OS=Solanum lycopersicum GN=CAB7 PE=3 SV=1
elm_00107	1	12	12	5.2	25.4	16.9	1677	1062	0.8	0.4	0.2	635	2e-88	Auxin-binding protein ABP19a OS=Prunus persica GN=ABP19A PE=3 SV=1
elm_00108	7	60	38	36.4	127	53.7	7040	1336	2.9	0.2	3.9	797	3e-144	Putative uncharacterized protein OS=Populus trichocarpa x Populus deltoides PE=2 SV=1
elm_00111	3	43	6	15.6	91	8.5	1001	1093	3.2	0.1	10.5	786	8e-82	Whole genome shotgun sequence of line PN40024, scaffold_904.assembly12x (Fragment) OS=Vitis vinifera GN=GSVIVT01002809001 PE=4 SV=1
elm_00113	1	24	6	5.2	50.8	8.5	833	1139	2.3	0	4.4	910	5e-137	Putative uncharacterized protein OS=Vitis vinifera GN=VITISV_010727 PE=4 SV=1
elm_00114	4	9	24	20.8	19	33.9	788	3449	0	0.2	0.5	628	0	Acetyl-coenzyme A carboxylase carboxyl transferase subunit beta, chloroplastic OS=Morus indica GN=accD PE=3 SV=1
elm_00115	34	116	201	177	245.5	283.9	13074	1119	0.6	1.6	0.3	233	2e-35	ORF124 OS=Pinus koraiensis PE=4 SV=1
elm_00116	3	2	2	15.6	4.2	2.8	241	984	0.5	0.8	0	615	7e-73	Nucleoside diphosphate kinase B OS=Flaveria bidentis PE=2 SV=1
elm_00118	18	44	30	93.7	93.1	42.4	6851	894	0	1.4	2.5	419	2e-57	Chloroplast photosystem II PsbR OS=Prosopsis juliflora GN=PsbR PE=2 SV=1
elm_00119	7	11	5	36.4	23.3	7.1	609	1299	0.2	1.7	1.2	791	2e-110	Putative uncharacterized protein OS=Populus trichocarpa GN=POPTRDRAFT_818640 PE=2 SV=1
elm_00121	1	6	6	5.2	12.7	8.5	216	994	0.2	0	0.1	410	1e-71	Histone H3.3 OS=Vitis vinifera PE=2 SV=3
elm_00123	4	2	15	20.8	4.2	21.2	211	1254	0.8	0	1.5	911	4e-150	Lipoxygenase OS=Adelostemma gracillimum GN=Lox PE=2 SV=1
elm_00125	2	10	7	10.4	21.2	9.9	501	705	0.2	0	0.5	486	4e-54	Plastocyanin A, chloroplast, putative OS=Ricinus communis GN=RCOM_1599580 PE=4 SV=1
elm_00126	1	4	8	5.2	8.5	11.3	220	1274	0	0.1	0	1153	8e-171	Photosystem II CP47 chlorophyll apoprotein OS=Vitis vinifera GN=psbB PE=3 SV=1
elm_00127	3	15	23	15.6	31.7	32.5	744	576	0.3	0.4	0	408	7e-50	Putative uncharacterized protein OS=Zea mays PE=2 SV=1
elm_00128	4	12	16	20.8	25.4	22.6	918	1203	0	0	0	755	2e-132	Chlorophyll A/B binding protein, putative OS=Ricinus communis GN=RCOM_1471590 PE=4 SV=1
elm_00130	6	32	52	31.2	67.7	73.4	2549	977	0.8	1.1	0	426	9e-63	Putative uncharacterized protein OS=Zea mays PE=2 SV=1
elm_00131	1	1	3	5.2	2.1	4.2	202	1191	0.1	0	0.1	739	2e-97	Cytochrome b6-f complex iron-sulfur subunit OS=Glycine max PE=2 SV=1
elm_00132	5	8	19	26	16.9	26.8	1291	1154	0.1	0	0.3	887	4e-117	Chlorophyll A/B binding protein, putative OS=Ricinus communis GN=RCOM_1211480 PE=4 SV=1
elm_00134	1	1	4	5.2	2.1	5.6	201	1066	0.1	0	0.2	609	5e-51	ATP synthase subunit b', chloroplastic OS=Spinacia oleracea GN=ATPG PE=1 SV=2
elm_00135	1	3	10	5.2	6.3	14.1	470	2108	0	0.3	0.4	719	3e-126	Apocytochrome f OS=Cucumis sativus GN=petA PE=3 SV=1
elm_00136	13	76	53	67.7	160.8	74.9	5024	3773	2.2	0	4.1	365	5e-58	Putative uncharacterized protein orf138b OS=Nicotiana tabacum GN=orf138c PE=4 SV=1
elm_00140	1	25	5	5.2	52.9	7.1	588	1549	2.4	0	5.2	554	5e-91	ATP synthase subunit b, chloroplastic OS=Morus indica GN=atpF PE=3 SV=1
elm_00142	2	5	6	10.4	10.6	8.5	430	391	0	0	0	236	1e-30	Putative uncharacterized protein orf138b OS=Nicotiana tabacum GN=orf138c PE=4 SV=1
elm_00144	1	46	19	5.2	97.4	26.8	4711	856	5.3	0.9	5.5	296	7e-55	Chlorophyll a-b binding protein 2, chloroplastic OS=Oryza sativa subsp. japonica GN=CAB2R PE=2 SV=2
elm_00147	1	6	2	5.2	12.7	2.8	248	665	0.2	0	0.9	244	8e-50	Ribulose-1,5-bisphosphate carboxylase/oxygenase activase 2 (Fragment) OS=Gossypium hirsutum PE=2 SV=1
elm_00149	1	5	8	5.2	10.6	11.3	283	650	0.1	0.1	0	466	5e-52	Ribulose bisphosphate carboxylase small chain OS=Corchorus olitorius PE=2 SV=1
elm_00154	1	4	8	5.2	8.5	11.3	1146	1047	0	0.1	0	455	3e-57	Ribulose bisphosphate carboxylase small chain, chloroplastic OS=Malus sp. GN=RBCS PE=2 SV=1
elm_00157	1	1	5	5.2	2.1	7.1	177	1249	0.1	0	0.3	890	2e-149	Predicted protein OS=Populus trichocarpa GN=POPTRDRAFT_712554 PE=4 SV=1
elm_00161	1	2	2	5.2	4.2	2.8	446	717	0	0	0	568	1e-75	Auxin-binding protein ABP19a OS=Prunus persica GN=ABP19A PE=3 SV=1
elm_00162	2	5	8	10.4	10.6	11.3	903	341	0	0	0	274	9e-42	Putative uncharacterized protein orf138b OS=Nicotiana tabacum GN=orf138c PE=4 SV=1
elm_00164	3	1	2	15.6	2.1	2.8	169	1567	0.8	0.8	0	1143	2e-174	Putative uncharacterized protein OS=Populus trichocarpa PE=2 SV=1
elm_00165	1	1	2	5.2	2.1	2.8	195	1469	0.1	0	0	1109	4e-161	Whole genome shotgun sequence of line PN40024, scaffold_10.assembly12x (Fragment) OS=Vitis vinifera GN=GSVIVT01010328001 PE=3 SV=1
elm_00166	1	1	3	5.2	2.1	4.2	177	1859	0.1	0	0.1	1205	0	Serine-glyoxylate aminotransferase OS=Spirodela polyrrhiza PE=2 SV=1
elm_00171	3	12	14	15.6	25.4	19.8	2341	1659	0.1	0	0.1	185	2e-27	Photosystem II reaction center protein K OS=Eucalyptus globulus subsp. globulus GN=psbK PE=3 SV=1
elm_00172	4	4	4	20.8	8.5	5.6	793	1292	0.3	0.7	0.1	278	2e-30	Putative uncharacterized protein orf121-a-ct OS=Zea mays GN=orf121-a-ct PE=4 SV=1
elm_00175	4	2	6	20.8	4.2	8.5	166	1683	0.8	0.4	0.2	1376	0	Vacuolar processing enzyme OS=Malus hupehensis var. mengshanensis GN=VPE PE=2 SV=1
elm_00176	1	1	4	5.2	2.1	5.6	178	1572	0.1	0	0.2	218	2e-55	Predicted protein OS=Populus trichocarpa GN=POPTRDRAFT_588640 PE=3 SV=1
elm_00177	1	1	9	5.2	2.1	12.7	174	1547	0.1	0.2	1	1225	0	Ubiquitin OS=Pisum sativum GN=PUB4 PE=4 SV=1
elm_00179	1	1	18	5.2	2.1	25.4	186	2026	0.1	0.8	2.7	1775	7e-168	Polyphenol oxidase, chloroplastic OS=Malus domestica PE=2 SV=1
elm_00188	3	23	35	15.6	48.7	49.4	1304	962	1	1.1	0	542	1e-64	Ribulose bisphosphate carboxylase small chain OS=Corchorus olitorius PE=2 SV=1
elm_00190	1	20	3	5.2	42.3	4.2	1714	632	1.8	0	4.8	296	6e-61	Chlorophyll a-b binding protein 2, chloroplastic OS=Oryza sativa subsp. japonica GN=CAB2R PE=2 SV=2
elm_00194	2	2	8	10.4	4.2	11.3	168	1344	0.2	0	0.4	620	8e-50	Predicted protein (Fragment) OS=Populus trichocarpa GN=POPTRDRAFT_195915 PE=4 SV=1
elm_00195	3	11	19	15.6	23.3	26.8	388	2896	0.1	0.2	0	2495	0	Lipoxygenase OS=Camellia sinensis GN=lox3 PE=2 SV=1
elm_00196	3	6	3	15.6	12.7	4.2	179	831	0	0.5	0.6	509	2e-51	Putative uncharacterized protein OS=Ricinus communis GN=RCOM_1347390 PE=4 SV=1
elm_00197	1	3	2	5.2	6.3	2.8	173	1305	0	0	0.2	422	3e-59	ATP synthase subunit a, chloroplastic OS=Vitis vinifera GN=atpI PE=3 SV=1
elm_00198	1	1	1	5.2	2.1	1.4	161	1211	0.1	0.2	0	513	1e-114	Glutamine synthetase cytosolic isozyme 1 OS=Vitis vinifera GN=GS1-1 PE=2 SV=1
elm_00199	1	2	1	5.2	4.2	1.4	156	1468	0	0.2	0.2	1142	0	Putative uncharacterized protein OS=Populus trichocarpa x Populus deltoides PE=2 SV=1
elm_00203	1	1	2	5.2	2.1	2.8	186	937	0.1	0	0	270	3e-27	ORF124 OS=Pinus koraiensis PE=4 SV=1
elm_00204	1	7	4	5.2	14.8	5.6	1348	500	0.3	0	0.5	232	2e-31	Photosystem II 10 kDa polypeptide, chloroplastic OS=Solanum tuberosum GN=PSBR PE=2 SV=1
elm_00205	3	6	13	15.6	12.7	18.4	460	1280	0	0	0.1	833	1e-94	Photosystem II 22 kDa protein, chloroplast, putative OS=Ricinus communis GN=RCOM_1030930 PE=4 SV=1
elm_00213	1	5	6	5.2	10.6	8.5	169	769	0.1	0	0	374	1e-37	Putative uncharacterized protein OS=Populus trichocarpa PE=2 SV=1
elm_00215	2	2	15	10.4	4.2	21.2	142	2081	0.2	0.2	1.5	988	2e-132	Arginase OS=Malus hupehensis PE=2 SV=1
elm_00217	1	2	1	5.2	4.2	1.4	187	787	0	0.2	0.2	459	9e-40	Non-specific lipid-transfer protein 1 OS=Morus nigra PE=1 SV=1
elm_00220	10	19	20	52.1	40.2	28.2	2154	682	0.1	0.5	0.3	554	3e-90	Chlorophyll a-b binding protein 1, chloroplastic OS=Sinapis alba GN=CAB1 PE=3 SV=1
elm_00221	1	1	3	5.2	2.1	4.2	143	2825	0.1	0	0.1	1331	0	Vacuolar proton-inorganic pyrophosphatase OS=Pyrus communis GN=PVP3 PE=2 SV=1
elm_00222	2	2	1	10.4	4.2	1.4	146	961	0.2	0.6	0.2	404	7e-41	Histone H2A.6 OS=Arabidopsis thaliana GN=RAT5 PE=1 SV=1
elm_00224	4	8	20	20.8	16.9	28.2	550	397	0	0.1	0.3	224	1e-31	Chlorophyll a-b binding protein 1, chloroplastic OS=Sinapis alba GN=CAB1 PE=3 SV=1
elm_00225	1	4	7	5.2	8.5	9.9	1782	709	0	0.1	0	628	1e-79	Chlorophyll a-b binding protein 2, chloroplastic OS=Oryza sativa subsp. japonica GN=CAB2R PE=2 SV=2
elm_00226	2	7	2	10.4	14.8	2.8	224	444	0	0.3	1.2	160	3e-25	Putative ribosomal protein S3 (Fragment) OS=Vigna unguiculata GN=rrn23 PE=2 SV=1
elm_00227	4	8	3	20.8	16.9	4.2	406	1244	0	0.9	1	800	1e-133	Putative uncharacterized protein OS=Vitis vinifera GN=VITISV_001096 PE=4 SV=1
elm_00228	1	3	3	5.2	6.3	4.2	134	1808	0	0	0.1	1154	0	Delta12-fatty acid desaturase OS=Jatropha curcas PE=2 SV=1
elm_00229	1	2	1	5.2	4.2	1.4	159	799	0	0.2	0.2	410	1e-44	Putative uncharacterized protein OS=Glycine max PE=4 SV=1
elm_00230	1	4	5	5.2	8.5	7.1	452	1603	0	0	0	467	4e-83	30S ribosomal protein S7 OS=Glycine max PE=2 SV=1
elm_00238	3	2	5	15.6	4.2	7.1	133	2193	0.5	0.2	0.1	1949	0	Heat shock protein, putative OS=Ricinus communis GN=RCOM_1248100 PE=3 SV=1
elm_00241	1	11	18	5.2	23.3	25.4	528	694	0.7	0.8	0	179	1e-46	Putative uncharacterized protein OS=Medicago truncatula PE=4 SV=1
elm_00243	1	4	3	5.2	8.5	4.2	135	1445	0	0	0.2	982	0	Photosystem II CP47 chlorophyll apoprotein (Fragment) OS=Zelkova serrata GN=psbB PE=3 SV=1
elm_00244	2	2	5	10.4	4.2	7.1	130	1671	0.2	0	0.1	1103	0	Glycolate oxidase OS=Cucurbita cv. Kurokawa Amakuri PE=2 SV=1
elm_00246	2	1	4	10.4	2.1	5.6	139	1110	0.4	0.1	0.2	545	4e-101	ADP-ribosylation factor 1 OS=Oryza sativa subsp. japonica GN=Os01g0813400 PE=2 SV=3
elm_00250	1	1	4	5.2	2.1	5.6	144	1653	0.1	0	0.2	1146	2e-173	Putative uncharacterized protein OS=Populus trichocarpa PE=2 SV=1
elm_00257	5	40	34	26	84.7	48	5302	805	1.8	0.4	1.3	200	2e-50	Putative uncharacterized protein orf138b OS=Nicotiana tabacum GN=orf138c PE=4 SV=1
elm_00263	7	6	6	36.4	12.7	8.5	525	1047	0.8	1.4	0.1	775	8e-86	Photosystem I reaction center subunit XI, chloroplastic OS=Cucumis sativus GN=PSAL PE=2 SV=1
elm_00268	1	7	3	5.2	14.8	4.2	122	896	0.3	0	0.8	194	1e-40	Uncharacterized protein ORF91 OS=Phalaenopsis aphrodite subsp. formosana PE=4 SV=1
elm_00269	1	3	2	5.2	6.3	2.8	124	1151	0	0	0.2	632	6e-73	Predicted protein OS=Populus trichocarpa GN=POPTRDRAFT_835469 PE=4 SV=1
elm_00270	5	1	8	26	2.1	11.3	123	1454	1.7	0.4	0.8	1292	1e-91	Whole genome shotgun sequence of line PN40024, scaffold_66.assembly12x (Fragment) OS=Vitis vinifera GN=GSVIVT01032348001 PE=4 SV=1
elm_00282	1	4	9	5.2	8.5	12.7	393	1608	0	0.2	0.1	1190	0	Fructose-bisphosphate aldolase OS=Hevea brasiliensis PE=2 SV=1
elm_00283	2	1	1	10.4	2.1	1.4	112	1160	0.4	0.6	0	906	3e-89	Ferritin OS=Populus trichocarpa GN=POPTRDRAFT_822369 PE=3 SV=1
elm_00288	1	1	2	5.2	2.1	2.8	120	1046	0.1	0	0	614	3e-92	Peptidyl-prolyl cis-trans isomerase OS=Glycine max PE=2 SV=1
elm_00289	2	16	5	10.4	33.9	7.1	149	725	0.7	0	2.5	374	3e-36	Putative uncharacterized protein OS=Ricinus communis GN=RCOM_1433630 PE=4 SV=1
elm_00290	2	1	11	10.4	2.1	15.5	110	735	0.4	0.1	1.3	322	3e-26	Whole genome shotgun sequence of line PN40024, scaffold_31.assembly12x (Fragment) OS=Vitis vinifera GN=GSVIVT01022150001 PE=4 SV=1
elm_00293	4	16	8	20.8	33.9	11.3	472	1237	0.2	0.2	1.5	849	8e-130	Chlorophyll a-b binding protein CP26, chloroplastic OS=Arabidopsis thaliana GN=LHCB5 PE=2 SV=1
elm_00296	4	1	7	20.8	2.1	9.9	111	1191	1.2	0.3	0.6	839	2e-54	Whole genome shotgun sequence of line PN40024, scaffold_11.assembly12x (Fragment) OS=Vitis vinifera GN=GSVIVT01011679001 PE=4 SV=1
elm_00299	2	1	2	10.4	2.1	2.8	125	815	0.4	0.3	0	619	4e-82	Whole genome shotgun sequence of line PN40024, scaffold_83.assembly12x (Fragment) OS=Vitis vinifera GN=GSVIVT01036445001 PE=4 SV=1
elm_00304	1	3	6	5.2	6.3	8.5	108	1481	0	0	0	1109	5e-161	Whole genome shotgun sequence of line PN40024, scaffold_10.assembly12x (Fragment) OS=Vitis vinifera GN=GSVIVT01010328001 PE=3 SV=1
elm_00310	2	1	2	10.4	2.1	2.8	132	929	0.4	0.3	0	485	1e-112	Putative uncharacterized protein OS=Populus trichocarpa PE=2 SV=1
elm_00328	1	18	10	5.2	38.1	14.1	570	779	1.5	0.3	1.5	434	9e-52	Putative uncharacterized protein OS=Populus trichocarpa GN=POPTRDRAFT_712066 PE=2 SV=1
elm_00347	2	6	4	10.4	12.7	5.6	213	427	0	0.1	0.4	211	2e-30	Putative uncharacterized protein OS=Vitis vinifera GN=VITISV_039385 PE=4 SV=1
elm_00348	1	2	1	5.2	4.2	1.4	96	1086	0	0.2	0.2	752	3e-102	Predicted protein OS=Populus trichocarpa GN=POPTRDRAFT_716478 PE=2 SV=1
elm_00357	3	3	2	15.6	6.3	2.8	98	1166	0.3	0.8	0.2	794	3e-130	Ribosomal protein S4 OS=Panax ginseng PE=2 SV=1
elm_00361	3	5	9	15.6	10.6	12.7	456	906	0.1	0	0	461	2e-79	Catalase (Fragment) OS=Prunus persica GN=cat1 PE=2 SV=1
elm_00366	1	11	1	5.2	23.3	1.4	102	1038	0.7	0.2	3.1	602	5e-83	Putative uncharacterized protein OS=Vitis vinifera GN=VITISV_039944 PE=4 SV=1
elm_00367	2	2	3	10.4	4.2	4.2	113	580	0.2	0.2	0	449	6e-40	Non-specific lipid-transfer protein 1 OS=Morus nigra PE=1 SV=1
elm_00375	5	12	15	26	25.4	21.2	826	604	0	0	0	191	6e-24	Metallothionein-like protein class II OS=Fagus sylvatica PE=4 SV=1
elm_00376	1	1	7	5.2	2.1	9.9	96	1009	0.1	0.1	0.6	856	1e-164	Elongation factor 1-alpha OS=Triticum aestivum GN=TEF1 PE=2 SV=1
elm_00379	3	4	8	15.6	8.5	11.3	421	1355	0.1	0	0	251	2e-42	Cytochrome b559 subunit alpha OS=Spinacia oleracea GN=psbE PE=1 SV=2
elm_00383	2	2	2	10.4	4.2	2.8	94	969	0.2	0.3	0	644	3e-97	Predicted protein OS=Populus trichocarpa GN=POPTRDRAFT_570762 PE=4 SV=1
elm_00386	2	1	2	10.4	2.1	2.8	92	1114	0.4	0.3	0	776	6e-88	Putative uncharacterized protein OS=Glycine max PE=2 SV=1
elm_00389	3	1	2	15.6	2.1	2.8	88	1525	0.8	0.8	0	1327	0	Lipoxygenase OS=Camellia sinensis GN=lox3 PE=2 SV=1
elm_00407	1	8	2	5.2	16.9	2.8	402	689	0.4	0	1.5	329	3e-62	Chlorophyll a-b binding protein 7, chloroplastic OS=Solanum lycopersicum GN=CAB7 PE=3 SV=1
elm_00445	1	9	3	5.2	19	4.2	1370	525	0.5	0	1.3	202	5e-32	Chlorophyll a-b binding protein of LHCII type 1 (Fragment) OS=Cucumis sativus PE=2 SV=1
elm_00453	1	1	2	5.2	2.1	2.8	78	1183	0.1	0	0	794	1e-86	Superoxide dismutase OS=Lotus japonicus GN=sodB PE=2 SV=1
elm_00458	8	2	6	41.6	4.2	8.5	84	999	2.4	1.8	0.2	882	8e-49	Sieve element-occluding protein 3 OS=Medicago truncatula GN=SEO3 PE=2 SV=1
elm_00462	2	11	18	10.4	23.3	25.4	453	944	0.3	0.4	0	559	4e-44	Putative uncharacterized protein OS=Populus trichocarpa x Populus deltoides PE=2 SV=1
elm_00463	2	7	5	10.4	14.8	7.1	576	656	0	0	0.4	458	6e-56	Putative uncharacterized protein OS=Ricinus communis GN=RCOM_1282260 PE=4 SV=1
elm_00464	1	4	1	5.2	8.5	1.4	75	1318	0	0.2	0.7	455	6e-142	Extracellular calcium sensing receptor OS=Liquidambar formosana GN=CaS PE=2 SV=1
elm_00467	1	2	3	5.2	4.2	4.2	82	905	0	0	0	616	3e-70	Steroid binding protein, putative OS=Ricinus communis GN=RCOM_1496460 PE=4 SV=1
elm_00501	1	3	2	5.2	6.3	2.8	72	854	0	0	0.2	587	3e-76	Predicted protein OS=Populus trichocarpa GN=POPTRDRAFT_830202 PE=2 SV=1
elm_00515	2	1	3	10.4	2.1	4.2	71	601	0.4	0.2	0.1	268	2e-37	(S)-2-hydroxy-acid oxidase, putative OS=Ricinus communis GN=RCOM_0631490 PE=4 SV=1
elm_00542	1	4	3	5.2	8.5	4.2	80	629	0	0	0.2	334	1e-25	Putative uncharacterized protein OS=Ricinus communis GN=RCOM_1297890 PE=4 SV=1
elm_00543	1	1	1	5.2	2.1	1.4	71	902	0.1	0.2	0	482	1e-46	Putative uncharacterized protein OS=Vitis vinifera GN=VITISV_027129 PE=4 SV=1
elm_00554	1	1	5	5.2	2.1	7.1	85	473	0.1	0	0.3	420	1e-58	Putative uncharacterized protein OS=Vitis vinifera GN=VITISV_038357 PE=3 SV=1
elm_00570	1	7	2	5.2	14.8	2.8	64	997	0.3	0	1.2	650	4e-96	Putative uncharacterized protein OS=Vitis vinifera GN=VITISV_005451 PE=4 SV=1
elm_00584	1	2	3	5.2	4.2	4.2	62	1014	0	0	0	784	2e-87	DAG protein, chloroplast, putative OS=Ricinus communis GN=RCOM_0038710 PE=4 SV=1
elm_00593	1	1	1	5.2	2.1	1.4	91	560	0.1	0.2	0	173	2e-28	Putative uncharacterized protein Sb0016s002500 OS=Sorghum bicolor GN=Sb0016s002500 PE=4 SV=1
elm_00598	1	2	2	5.2	4.2	2.8	61	1582	0	0	0	1082	7e-163	Putative uncharacterized protein OS=Ricinus communis GN=RCOM_1316980 PE=4 SV=1
elm_00603	1	1	1	5.2	2.1	1.4	59	734	0.1	0.2	0	350	3e-38	Putative uncharacterized protein OS=Populus trichocarpa PE=4 SV=1
elm_00619	1	2	4	5.2	4.2	5.6	58	1131	0	0	0	803	8e-89	Transcription factor, putative OS=Ricinus communis GN=RCOM_0703150 PE=4 SV=1
elm_00677	1	1	9	5.2	2.1	12.7	56	880	0.1	0.2	1	653	1e-21	Whole genome shotgun sequence of line PN40024, scaffold_1.assembly12x (Fragment) OS=Vitis vinifera GN=GSVIVT01009093001 PE=4 SV=1
elm_00679	1	1	1	5.2	2.1	1.4	74	435	0.1	0.2	0	390	9e-42	Chlorophyll A/B binding protein, putative OS=Ricinus communis GN=RCOM_1211480 PE=4 SV=1
elm_00762	1	1	4	5.2	2.1	5.6	227	398	0.1	0	0.2	318	2e-36	Putative uncharacterized protein OS=Zea mays PE=2 SV=1
elm_00763	1	1	1	5.2	2.1	1.4	48	1256	0.1	0.2	0	1185	0	Dihydrolipoyl dehydrogenase OS=Ricinus communis GN=RCOM_1002450 PE=3 SV=1
elm_00774	1	2	1	5.2	4.2	1.4	49	717	0	0.2	0.2	371	4e-54	Whole genome shotgun sequence of line PN40024, scaffold_338.assembly12x (Fragment) OS=Vitis vinifera GN=GSVIVT01006259001 PE=4 SV=1
elm_00775	1	1	1	5.2	2.1	1.4	46	1007	0.1	0.2	0	685	1e-131	Whole genome shotgun sequence of line PN40024, scaffold_3.assembly12x (Fragment) OS=Vitis vinifera GN=GSVIVT01021443001 PE=4 SV=1
elm_00792	1	2	1	5.2	4.2	1.4	52	1307	0	0.2	0.2	1152	2e-154	Inner membrane protein OS=Populus trichocarpa GN=POPTRDRAFT_706185 PE=3 SV=1
elm_00801	2	1	2	10.4	2.1	2.8	52	874	0.4	0.3	0	608	4e-73	Whole genome shotgun sequence of line PN40024, scaffold_112.assembly12x (Fragment) OS=Vitis vinifera GN=GSVIVT01012395001 PE=4 SV=1
elm_00891	2	1	2	10.4	2.1	2.8	40	591	0.4	0.3	0	520	7e-91	Thiazole biosynthetic enzyme, chloroplastic OS=Citrus sinensis GN=THI1 PE=2 SV=1
elm_00904	1	1	1	5.2	2.1	1.4	39	909	0.1	0.2	0	658	3e-78	Predicted protein OS=Populus trichocarpa GN=POPTRDRAFT_722243 PE=4 SV=1
elm_00945	2	1	2	10.4	2.1	2.8	38	892	0.4	0.3	0	668	1e-79	Whole genome shotgun sequence of line PN40024, scaffold_20.assembly12x (Fragment) OS=Vitis vinifera GN=GSVIVT01018092001 PE=4 SV=1
elm_00973	1	4	4	5.2	8.5	5.6	42	674	0	0	0.1	582	3e-82	COR413-PM2, putative OS=Ricinus communis GN=RCOM_0938820 PE=4 SV=1
elm_00986	2	1	1	10.4	2.1	1.4	40	706	0.4	0.6	0	341	5e-24	Whole genome shotgun sequence of line PN40024, scaffold_61.assembly12x (Fragment) OS=Vitis vinifera GN=GSVIVT01031366001 PE=4 SV=1
elm_01042	1	2	2	5.2	4.2	2.8	34	505	0	0	0	197	3e-42	Predicted protein OS=Populus trichocarpa GN=POPTRDRAFT_831715 PE=3 SV=1
elm_01054	1	1	2	5.2	2.1	2.8	35	765	0.1	0	0	353	2e-56	Putative uncharacterized protein OS=Glycine max PE=4 SV=1
elm_01085	1	1	4	5.2	2.1	5.6	34	838	0.1	0	0.2	576	3e-86	60S ribosomal protein L12, putative OS=Ricinus communis GN=RCOM_0153900 PE=3 SV=1
elm_01136	1	1	1	5.2	2.1	1.4	31	1264	0.1	0.2	0	1169	6e-165	Aspartic proteinase nepenthesin-1, putative OS=Ricinus communis GN=RCOM_1452350 PE=4 SV=1
elm_01156	1	1	1	5.2	2.1	1.4	31	1113	0.1	0.2	0	732	2e-136	Glycogen synthase kinase OS=Glycine max GN=GSK-3 PE=2 SV=1
elm_01334	3	2	1	15.6	4.2	1.4	27	1135	0.5	1.1	0.2	1052	5e-129	Putative uncharacterized protein OS=Populus trichocarpa PE=2 SV=1
elm_01365	1	1	6	5.2	2.1	8.5	27	552	0.1	0	0.5	434	4e-66	Whole genome shotgun sequence of line PN40024, scaffold_1.assembly12x (Fragment) OS=Vitis vinifera GN=GSVIVT01008848001 PE=3 SV=1
elm_01374	2	1	3	10.4	2.1	4.2	26	888	0.4	0.2	0.1	878	1e-93	Predicted protein OS=Populus trichocarpa GN=POPTRDRAFT_1096522 PE=3 SV=1
elm_01399	1	1	1	5.2	2.1	1.4	26	768	0.1	0.2	0	422	1e-59	Transporter, putative OS=Ricinus communis GN=RCOM_0519480 PE=4 SV=1
elm_01408	1	2	1	5.2	4.2	1.4	29	643	0	0.2	0.2	595	2e-60	Whole genome shotgun sequence of line PN40024, scaffold_4.assembly12x (Fragment) OS=Vitis vinifera GN=GSVIVT01024811001 PE=4 SV=1
elm_01490	1	1	1	5.2	2.1	1.4	24	929	0.1	0.2	0	619	3e-106	UDP-glucose 6-dehydrogenase, putative OS=Ricinus communis GN=RCOM_1621050 PE=4 SV=1
elm_01502	1	1	1	5.2	2.1	1.4	24	609	0.1	0.2	0	428	3e-34	Putative uncharacterized protein OS=Ricinus communis GN=RCOM_1602310 PE=4 SV=1
elm_01747	1	2	1	5.2	4.2	1.4	33	489	0	0.2	0.2	376	9e-41	Histone H2A OS=Euphorbia esula PE=2 SV=1
elm_01794	1	1	3	5.2	2.1	4.2	19	1172	0.1	0	0.1	1163	0	Cellulose synthase catalytic subunit (Fragment) OS=Gossypium hirsutum GN=cesA7 PE=2 SV=1
elm_02470	3	1	4	15.6	2.1	5.6	14	675	0.8	0.4	0.2	663	2e-38	Whole genome shotgun sequence of line PN40024, scaffold_66.assembly12x (Fragment) OS=Vitis vinifera GN=GSVIVT01032359001 PE=4 SV=1
elm_02623	4	1	1	20.8	2.1	1.4	13	518	1.2	1.7	0	512	3e-79	Protein AUXIN SIGNALING F-BOX 2 OS=Arabidopsis thaliana GN=AFB2 PE=1 SV=1
elm_02628	1	1	1	5.2	2.1	1.4	13	369	0.1	0.2	0	245	3e-30	Predicted protein (Fragment) OS=Populus trichocarpa GN=POPTRDRAFT_244650 PE=4 SV=1
elm_02667	1	1	1	5.2	2.1	1.4	13	548	0.1	0.2	0	371	4e-49	Whole genome shotgun sequence of line PN40024, scaffold_391.assembly12x (Fragment) OS=Vitis vinifera GN=GSVIVT01006626001 PE=3 SV=1
