# Supplementary material for: An elm EST database for identifying leaf beetle egg-induced defense genes
Source: BMC Genomics. 2012 Jun 15;13:242. doi: 10.1186/1471-2164-13-242 (PMC3439254; doi:10.1186/1471-2164-13-242)
Supplement: Additional file 10 — Excel file of the Ipath EC query. [file 1471-2164-13-242-S10.xlsx]

## Sheet: C vs E
					list sorted after Rstat
EC Identifier	EC Description	E pp1000	C pp1000	Match UniTrans ESTs	Rstat 1 vs 2
EC:4.1.1.39	ribulose-bisphosphate carboxylase activity	7.8	28.6	3080	2.4
EC:1.6.5.3	NADH dehydrogenase (ubiquinone) activity	13.4	1.1	225	2.3
EC:5.2.1.8	peptidyl-prolyl cis-trans isomerase activity	0	8	394	2.1
EC:1.1.1.133	dTDP-4-dehydrorhamnose reductase activity	6.7	0	51	1.8
EC:1.11.1.6	catalase activity	5.6	0	533	1.5
EC:1.10.99.1	plastoquinol-plastocyanin reductase activity	0	5.7	191	1.5
EC:3.6.1.3	ATPase activity, uncoupled	4.5	0	182	1.2
EC:3.6.1.15	nucleoside-triphosphatase activity	4.5	0	540	1.2
EC:1.1.3.15	(S)-2-hydroxy-acid oxidase activity	7.8	1.1	294	1.1
EC:3.6.4.3	microtubule-severing ATPase activity	3.4	0	299	0.9
EC:3.6.1.1	inorganic diphosphatase activity	3.4	0	232	0.9
EC:1.5.1.20	methylenetetrahydrofolate reductase (NADPH) activity	3.4	0	15	0.9
EC:6.3.1.2	glutamate-ammonia ligase activity	0	3.4	120	0.9
EC:5.5.1.4	inositol-3-phosphate synthase activity	2.2	0	61	0.6
EC:3.4.23.40		2.2	0	87	0.6
EC:3.3.1.1	adenosylhomocysteinase activity	2.2	0	54	0.6
EC:2.6.1.45	serine-glyoxylate transaminase activity	2.2	0	108	0.6
EC:1.7.7.1	ferredoxin-nitrite reductase activity	2.2	0	25	0.6
EC:1.4.3.4	amine oxidase activity	2.2	0	1134	0.6
EC:1.4.3.21	amine oxidase activity	2.2	0	1117	0.6
EC:6.3.2	acid-amino acid ligase activity	0	2.3	145	0.6
EC:4.4.1.5	lactoylglutathione lyase activity	0	2.3	232	0.6
EC:4.2.1.96	4-alpha-hydroxytetrahydrobiopterin dehydratase activity	0	2.3	27	0.6
EC:3.1.1.1	carboxylesterase activity	0	2.3	119	0.6
EC:2.7.11.17	calmodulin-dependent protein kinase activity	0	2.3	45	0.6
EC:2.1.2.1	glycine hydroxymethyltransferase activity	0	2.3	124	0.6
EC:1.14.19	oxidoreductase activity, acting on paired donors, with oxidation of a pair of donors resulting in the reduction of molecular oxygen to two molecules of water	0	2.3	10	0.6
EC:1.14.13.11	trans-cinnamate 4-monooxygenase activity	0	2.3	58	0.6
EC:3.1.3.11	fructose 1,6-bisphosphate 1-phosphatase activity	6.7	2.3	214	0.4
EC:6.6.1.2	cobaltochelatase activity	1.1	0	74	0.3
EC:6.3.5.4	asparagine synthase (glutamine-hydrolyzing) activity	1.1	0	10	0.3
EC:6.3.4.3	formate-tetrahydrofolate ligase activity	1.1	0	8	0.3
EC:6.3.2.19	ubiquitin-protein ligase activity	1.1	0	99	0.3
EC:6.2.1.5	succinate-CoA ligase (ADP-forming) activity	1.1	0	52	0.3
EC:6.1.1.2	tryptophan-tRNA ligase activity	1.1	0	17	0.3
EC:5.4.2.2	phosphoglucomutase activity	1.1	0	19	0.3
EC:5.4.2.1	phosphoglycerate mutase activity	1.1	0	41	0.3
EC:5.3.1.6	ribose-5-phosphate isomerase activity	1.1	0	50	0.3
EC:4.4.1.14	1-aminocyclopropane-1-carboxylate synthase activity	1.1	0	102	0.3
EC:3.6.5		1.1	0	8	0.3
EC:3.6.1	hydrolase activity, acting on acid anhydrides, in phosphorus-containing anhydrides	1.1	0	29	0.3
EC:3.4.21.92		1.1	0	68	0.3
EC:3.4.11.2		1.1	0	8	0.3
EC:3.2.1.4	cellulase activity	1.1	0	15	0.3
EC:3.2.1.23	beta-galactosidase activity	1.1	0	11	0.3
EC:3.1.4.4	NAPE-specific phospholipase D activity	1.1	0	48	0.3
EC:3.1.3.77	acireductone synthase activity	1.1	0	6	0.3
EC:3.1.3.18	phosphoglycolate phosphatase activity	1.1	0	8	0.3
EC:2.7.7.6	DNA-directed RNA polymerase activity	1.1	0	184	0.3
EC:2.7.4.10	nucleoside triphosphate adenylate kinase activity	1.1	0	6	0.3
EC:2.7.10.2	non-membrane spanning protein tyrosine kinase activity	1.1	0	39	0.3
EC:2.7.1.19	phosphoribulokinase activity	1.1	0	111	0.3
EC:2.6.1.2	L-alanine:2-oxoglutarate aminotransferase activity	1.1	0	100	0.3
EC:2.5.1.47	cysteine synthase activity	1.1	0	89	0.3
EC:2.4.1.1	phosphorylase activity	1.1	0	15	0.3
EC:2.3.3.8	ATP citrate synthase activity	1.1	0	16	0.3
EC:2.2.1.6	acetolactate synthase activity	1.1	0	19	0.3
EC:1.6.5	oxidoreductase activity, acting on NADH or NADPH, quinone or similar compound as acceptor	1.1	0	132	0.3
EC:1.3.1.83		1.1	0	33	0.3
EC:1.21.3.3	reticuline oxidase activity	1.1	0	9	0.3
EC:1.2.1.36	retinal dehydrogenase activity	1.1	0	67	0.3
EC:1.14.13.81	magnesium-protoporphyrin IX monomethyl ester (oxidative) cyclase activity	1.1	0	39	0.3
EC:1.1.1.42	isocitrate dehydrogenase (NADP+) activity	1.1	0	30	0.3
EC:1.1.1.14	L-iditol 2-dehydrogenase activity	1.1	0	48	0.3
EC:5.1.3.18	GDP-mannose 3,5-epimerase activity	0	1.1	36	0.3
EC:5.1.3.12	UDP-glucuronate 5'-epimerase activity	0	1.1	10	0.3
EC:3.5.3.1	arginase activity	0	1.1	128	0.3
EC:3.4.24.84		0	1.1	10	0.3
EC:3.4.16.5		0	1.1	41	0.3
EC:3.1.3.16	phosphoprotein phosphatase activity	0	1.1	131	0.3
EC:2.7.7.27	glucose-1-phosphate adenylyltransferase activity	0	1.1	29	0.3
EC:2.7.11.1		0	1.1	200	0.3
EC:2.7.1.40	pyruvate kinase activity	0	1.1	38	0.3
EC:2.5.1.30	trans-hexaprenyltranstransferase activity	0	1.1	10	0.3
EC:2.4.2.30	NAD+ ADP-ribosyltransferase activity	0	1.1	3	0.3
EC:2.4.1.34	1,3-beta-glucan synthase activity	0	1.1	20	0.3
EC:2.4.1.207	xyloglucan:xyloglucosyl transferase activity	0	1.1	101	0.3
EC:2.4.1.186	glycogenin glucosyltransferase activity	0	1.1	33	0.3
EC:2.4.1	transferase activity, transferring hexosyl groups	0	1.1	11	0.3
EC:2.3.1.30	serine O-acetyltransferase activity	0	1.1	10	0.3
EC:2.3.1.15	glycerol-3-phosphate O-acyltransferase activity	0	1.1	11	0.3
EC:2.1.1.14	5-methyltetrahydropteroyltriglutamate-homocysteine S-methyltransferase activity	0	1.1	152	0.3
EC:2.1.1.127	[ribulose-bisphosphate carboxylase]-lysine N-methyltransferase activity	0	1.1	3	0.3
EC:2.1.1.11	magnesium protoporphyrin IX methyltransferase activity	0	1.1	9	0.3
EC:1.8.3.1	sulfite oxidase activity	0	1.1	12	0.3
EC:1.2.1.9	glyceraldehyde-3-phosphate dehydrogenase (NADP+) activity	0	1.1	22	0.3
EC:1.1.1.49	glucose-6-phosphate dehydrogenase activity	0	1.1	12	0.3
EC:2.5.1.6	methionine adenosyltransferase activity	5.6	2.3	296	0.3
EC:1.2.1.13	glyceraldehyde-3-phosphate dehydrogenase (NADP+) (phosphorylating) activity	9	4.6	434	0.3
EC:2.4.1.123	inositol 3-alpha-galactosyltransferase activity	6.7	12.6	527	0.3
EC:2.7.2.3	phosphoglycerate kinase activity	3.4	1.1	235	0.2
EC:1.18.1.2	ferredoxin-NADP+ reductase activity	1.1	3.4	191	0.2
EC:1.1.1.37	L-malate dehydrogenase activity	1.1	3.4	210	0.2
EC:3.4.25.1		1.1	2.3	230	0.1
EC:1.11.1.7	peroxidase activity	1.1	2.3	222	0.1
EC:4.2.1.1	carbonate dehydratase activity	9	6.9	1439	0.1
EC:3.6.5.3		1.1	1.1	110	0
EC:1.3.1.74	2-alkenal reductase activity	1.1	1.1	335	0
EC:4.1.2.13	fructose-bisphosphate aldolase activity	2.2	2.3	370	0
EC:1.2.1.12	glyceraldehyde-3-phosphate dehydrogenase (phosphorylating) activity	2.2	2.3	127	0
EC:1.17.1.2	4-hydroxy-3-methylbut-2-en-1-yl diphosphate reductase activity	2.2	2.3	60	0
EC:1.11.1.11	L-ascorbate peroxidase activity	2.2	2.3	246	0
EC:2.7.7.4	sulfate adenylyltransferase (ATP) activity	4.5	3.4	317	0
EC:1.13.11.12	lipoxygenase activity	6.7	6.9	1104	0

## Sheet: EF vs. C
					list sorted after Rstat
EC Identifier	EC Description	EF pp1000	C pp1000	Match UniTrans ESTs	Rstat 1 vs 2
EC:1.11.1.6	catalase activity	11.2	0	533	3
EC:4.1.1.39	ribulose-bisphosphate carboxylase activity	10.1	28.6	3080	1.8
EC:1.13.11.12	lipoxygenase activity	22.5	6.9	1104	1.7
EC:2.4.1.13	sucrose synthase activity	5.6	0	72	1.5
EC:2.1.1.14	5-methyltetrahydropteroyltriglutamate-homocysteine S-methyltransferase activity	9	1.1	152	1.3
EC:1.14.13.81	magnesium-protoporphyrin IX monomethyl ester (oxidative) cyclase activity	4.5	0	39	1.2
EC:1.2.4.1	pyruvate dehydrogenase (acetyl-transferring) activity	4.5	0	43	1.2
EC:3.4.22.34		4.5	0	114	1.2
EC:3.4.23.3		4.5	0	36	1.2
EC:3.6.1.15	nucleoside-triphosphatase activity	4.5	0	540	1.2
EC:1.1.1.37	L-malate dehydrogenase activity	0	3.4	210	0.9
EC:1.6.99.3	NADH dehydrogenase activity	3.4	0	35	0.9
EC:3.6.4.3	microtubule-severing ATPase activity	3.4	0	299	0.9
EC:5.3.4.1	protein disulfide isomerase activity	3.4	0	104	0.9
EC:1.3.1.74	2-alkenal reductase activity	6.7	1.1	335	0.8
EC:1.10.99.1	plastoquinol-plastocyanin reductase activity	1.1	5.7	191	0.6
EC:1.14.13.11	trans-cinnamate 4-monooxygenase activity	0	2.3	58	0.6
EC:1.14.19	oxidoreductase activity, acting on paired donors, with oxidation of a pair of donors resulting in the reduction of molecular oxygen to two molecules of water	0	2.3	10	0.6
EC:1.17.1.2	4-hydroxy-3-methylbut-2-en-1-yl diphosphate reductase activity	0	2.3	60	0.6
EC:3.1.1.1	carboxylesterase activity	0	2.3	119	0.6
EC:4.2.1.96	4-alpha-hydroxytetrahydrobiopterin dehydratase activity	0	2.3	27	0.6
EC:1.14.11.9	naringenin 3-dioxygenase activity	2.2	0	35	0.6
EC:1.14.99.n4		2.2	0	55	0.6
EC:1.4.4.2	glycine dehydrogenase (decarboxylating) activity	2.2	0	25	0.6
EC:1.8.1.4	dihydrolipoyl dehydrogenase activity	2.2	0	45	0.6
EC:3.2.1.22	alpha-galactosidase activity	2.2	0	26	0.6
EC:3.4.23.40		2.2	0	87	0.6
EC:3.6.3.14		2.2	0	127	0.6
EC:5.4.2.8	phosphomannomutase activity	2.2	0	7	0.6
EC:5.5.1.4	inositol-3-phosphate synthase activity	2.2	0	61	0.6
EC:1.1.3.15	(S)-2-hydroxy-acid oxidase activity	4.5	1.1	294	0.4
EC:2.4.1.186	glycogenin glucosyltransferase activity	4.5	1.1	33	0.4
EC:2.7.2.3	phosphoglycerate kinase activity	4.5	1.1	235	0.4
EC:3.6.5.3		4.5	1.1	110	0.4
EC:2.4.1.123	inositol 3-alpha-galactosyltransferase activity	6.7	12.6	527	0.3
EC:1.2.1.13	glyceraldehyde-3-phosphate dehydrogenase (NADP+) (phosphorylating) activity	9	4.6	434	0.3
EC:1.1.1.49	glucose-6-phosphate dehydrogenase activity	0	1.1	12	0.3
EC:1.2.1.9	glyceraldehyde-3-phosphate dehydrogenase (NADP+) activity	0	1.1	22	0.3
EC:1.8.3.1	sulfite oxidase activity	0	1.1	12	0.3
EC:2.1.1.11	magnesium protoporphyrin IX methyltransferase activity	0	1.1	9	0.3
EC:2.1.1.127	[ribulose-bisphosphate carboxylase]-lysine N-methyltransferase activity	0	1.1	3	0.3
EC:2.3.1.15	glycerol-3-phosphate O-acyltransferase activity	0	1.1	11	0.3
EC:2.3.1.30	serine O-acetyltransferase activity	0	1.1	10	0.3
EC:2.4.1	transferase activity, transferring hexosyl groups	0	1.1	11	0.3
EC:2.4.1.34	1,3-beta-glucan synthase activity	0	1.1	20	0.3
EC:2.4.2.30	NAD+ ADP-ribosyltransferase activity	0	1.1	3	0.3
EC:2.5.1.30	trans-hexaprenyltranstransferase activity	0	1.1	10	0.3
EC:2.7.1.40	pyruvate kinase activity	0	1.1	38	0.3
EC:2.7.7.27	glucose-1-phosphate adenylyltransferase activity	0	1.1	29	0.3
EC:3.1.3.16	phosphoprotein phosphatase activity	0	1.1	131	0.3
EC:3.4.24.84		0	1.1	10	0.3
EC:5.1.3.12	UDP-glucuronate 5'-epimerase activity	0	1.1	10	0.3
EC:5.1.3.18	GDP-mannose 3,5-epimerase activity	0	1.1	36	0.3
EC:1.1.1.14	L-iditol 2-dehydrogenase activity	1.1	0	48	0.3
EC:2.1.2.10	aminomethyltransferase activity	1.1	0	44	0.3
EC:2.2.1.1	transketolase activity	1.1	0	103	0.3
EC:2.4.1.12	cellulose synthase (UDP-forming) activity	1.1	0	59	0.3
EC:2.4.2.10	orotate phosphoribosyltransferase activity	1.1	0	2	0.3
EC:2.5.1.15	dihydropteroate synthase activity	1.1	0	38	0.3
EC:2.5.1.61	hydroxymethylbilane synthase activity	1.1	0	7	0.3
EC:2.6.1.45	serine-glyoxylate transaminase activity	1.1	0	108	0.3
EC:2.7.1.19	phosphoribulokinase activity	1.1	0	111	0.3
EC:2.7.1.6	galactokinase activity	1.1	0	12	0.3
EC:2.7.11.25	MAP kinase kinase kinase activity	1.1	0	40	0.3
EC:2.7.7	nucleotidyltransferase activity	1.1	0	6	0.3
EC:3.1.13.4	poly(A)-specific ribonuclease activity	1.1	0	11	0.3
EC:3.1.3.18	phosphoglycolate phosphatase activity	1.1	0	8	0.3
EC:3.1.3.77	acireductone synthase activity	1.1	0	6	0.3
EC:3.2.1.21	beta-glucosidase activity	1.1	0	62	0.3
EC:3.4.24.64		1.1	0	9	0.3
EC:3.6.1.1	inorganic diphosphatase activity	1.1	0	232	0.3
EC:4.1.1.23	orotidine-5'-phosphate decarboxylase activity	1.1	0	2	0.3
EC:4.2.1.47	GDP-mannose 4,6-dehydratase activity	1.1	0	4	0.3
EC:5.3.1.6	ribose-5-phosphate isomerase activity	1.1	0	50	0.3
EC:5.4.2.1	phosphoglycerate mutase activity	1.1	0	41	0.3
EC:5.4.2.2	phosphoglucomutase activity	1.1	0	19	0.3
EC:6.1.1.3	threonine-tRNA ligase activity	1.1	0	18	0.3
EC:5.2.1.8	peptidyl-prolyl cis-trans isomerase activity	4.5	8	394	0.2
EC:1.18.1.2	ferredoxin-NADP+ reductase activity	1.1	3.4	191	0.2
EC:2.7.7.4	sulfate adenylyltransferase (ATP) activity	1.1	3.4	317	0.2
EC:6.3.1.2	glutamate-ammonia ligase activity	1.1	3.4	120	0.2
EC:1.6.5.3	NADH dehydrogenase (ubiquinone) activity	3.4	1.1	225	0.2
EC:2.5.1.6	methionine adenosyltransferase activity	4.5	2.3	296	0.1
EC:1.11.1.11	L-ascorbate peroxidase activity	1.1	2.3	246	0.1
EC:2.1.2.1	glycine hydroxymethyltransferase activity	1.1	2.3	124	0.1
EC:2.7.11.17	calmodulin-dependent protein kinase activity	1.1	2.3	45	0.1
EC:4.4.1.5	lactoylglutathione lyase activity	1.1	2.3	232	0.1
EC:6.3.2	acid-amino acid ligase activity	1.1	2.3	145	0.1
EC:2.7.11.1		2.2	1.1	200	0.1
EC:3.5.3.1	arginase activity	2.2	1.1	128	0.1
EC:4.2.1.1	carbonate dehydratase activity	7.9	6.9	1439	0
EC:1.11.1.7	peroxidase activity	3.4	2.3	222	0
EC:1.2.1.12	glyceraldehyde-3-phosphate dehydrogenase (phosphorylating) activity	2.2	2.3	127	0
EC:3.1.3.11	fructose 1,6-bisphosphate 1-phosphatase activity	2.2	2.3	214	0
EC:3.4.25.1		2.2	2.3	230	0
EC:4.1.2.13	fructose-bisphosphate aldolase activity	2.2	2.3	370	0
EC:2.4.1.207	xyloglucan:xyloglucosyl transferase activity	1.1	1.1	101	0
EC:3.4.16.5		1.1	1.1	41	0

## Sheet: E vs. EF
					list sorted after Rstat
EC Identifier	EC Description	EF pp1000	E pp1000	Match UniTrans ESTs	Rstat 1 vs 2
EC:1.10.99.1	plastoquinol-plastocyanin reductase activity	1	0	191	0.3
EC:2.1.2.1	glycine hydroxymethyltransferase activity	1	0	124	0.3
EC:2.1.2.10	aminomethyltransferase activity	1	0	44	0.3
EC:2.2.1.1	transketolase activity	1	0	103	0.3
EC:2.4.1.12	cellulose synthase (UDP-forming) activity	1	0	59	0.3
EC:2.4.1.207	xyloglucan:xyloglucosyl transferase activity	1	0	101	0.3
EC:2.4.2.10	orotate phosphoribosyltransferase activity	1	0	2	0.3
EC:2.5.1.15	dihydropteroate synthase activity	1	0	38	0.3
EC:2.5.1.61	hydroxymethylbilane synthase activity	1	0	7	0.3
EC:2.7.1.6	galactokinase activity	1	0	12	0.3
EC:2.7.11.17	calmodulin-dependent protein kinase activity	1	0	45	0.3
EC:2.7.11.25	MAP kinase kinase kinase activity	1	0	40	0.3
EC:2.7.7	nucleotidyltransferase activity	1	0	6	0.3
EC:3.1.13.4	poly(A)-specific ribonuclease activity	1	0	11	0.3
EC:3.2.1.21	beta-glucosidase activity	1	0	62	0.3
EC:3.4.16.5		1	0	41	0.3
EC:3.4.24.64		1	0	9	0.3
EC:4.1.1.23	orotidine-5'-phosphate decarboxylase activity	1	0	2	0.3
EC:4.2.1.47	GDP-mannose 4,6-dehydratase activity	1	0	4	0.3
EC:4.4.1.5	lactoylglutathione lyase activity	1	0	232	0.3
EC:6.1.1.3	threonine-tRNA ligase activity	1	0	18	0.3
EC:6.3.1.2	glutamate-ammonia ligase activity	1	0	120	0.3
EC:6.3.2	acid-amino acid ligase activity	1	0	145	0.3
EC:1.14.11.9	naringenin 3-dioxygenase activity	2	0	35	0.6
EC:1.14.99.n4		2	0	55	0.6
EC:1.4.4.2	glycine dehydrogenase (decarboxylating) activity	2	0	25	0.6
EC:1.8.1.4	dihydrolipoyl dehydrogenase activity	2	0	45	0.6
EC:2.7.11.1		2	0	200	0.6
EC:3.2.1.22	alpha-galactosidase activity	2	0	26	0.6
EC:3.5.3.1	arginase activity	2	0	128	0.6
EC:3.6.3.14		2	0	127	0.6
EC:5.4.2.8	phosphomannomutase activity	2	0	7	0.6
EC:1.6.99.3	NADH dehydrogenase activity	3	0	35	0.9
EC:5.3.4.1	protein disulfide isomerase activity	3	0	104	0.9
EC:1.2.4.1	pyruvate dehydrogenase (acetyl-transferring) activity	4	0	43	1.2
EC:2.4.1.186	glycogenin glucosyltransferase activity	4	0	33	1.2
EC:3.4.22.34		4	0	114	1.2
EC:3.4.23.3		4	0	36	1.2
EC:5.2.1.8	peptidyl-prolyl cis-trans isomerase activity	4	0	394	1.2
EC:2.4.1.13	sucrose synthase activity	5	0	72	1.5
EC:2.1.1.14	5-methyltetrahydropteroyltriglutamate-homocysteine S-methyltransferase activity	8	0	152	2.4
EC:1.1.1.37	L-malate dehydrogenase activity	0	1	210	0.3
EC:1.1.1.42	isocitrate dehydrogenase (NADP+) activity	0	1	30	0.3
EC:1.2.1.36	retinal dehydrogenase activity	0	1	67	0.3
EC:1.21.3.3	reticuline oxidase activity	0	1	9	0.3
EC:1.3.1.83		0	1	33	0.3
EC:1.6.5	oxidoreductase activity, acting on NADH or NADPH, quinone or similar compound as acceptor	0	1	132	0.3
EC:2.2.1.6	acetolactate synthase activity	0	1	19	0.3
EC:2.3.3.8	ATP citrate synthase activity	0	1	16	0.3
EC:2.4.1.1	phosphorylase activity	0	1	15	0.3
EC:2.5.1.47	cysteine synthase activity	0	1	89	0.3
EC:2.6.1.2	L-alanine:2-oxoglutarate aminotransferase activity	0	1	100	0.3
EC:2.7.10.2	non-membrane spanning protein tyrosine kinase activity	0	1	39	0.3
EC:2.7.4.10	nucleoside triphosphate adenylate kinase activity	0	1	6	0.3
EC:2.7.7.6	DNA-directed RNA polymerase activity	0	1	184	0.3
EC:3.1.4.4	NAPE-specific phospholipase D activity	0	1	48	0.3
EC:3.2.1.23	beta-galactosidase activity	0	1	11	0.3
EC:3.2.1.4	cellulase activity	0	1	15	0.3
EC:3.4.11.2		0	1	8	0.3
EC:3.4.21.92		0	1	68	0.3
EC:3.6.1	hydrolase activity, acting on acid anhydrides, in phosphorus-containing anhydrides	0	1	29	0.3
EC:3.6.5		0	1	8	0.3
EC:4.4.1.14	1-aminocyclopropane-1-carboxylate synthase activity	0	1	102	0.3
EC:6.1.1.2	tryptophan-tRNA ligase activity	0	1	17	0.3
EC:6.2.1.5	succinate-CoA ligase (ADP-forming) activity	0	1	52	0.3
EC:6.3.2.19	ubiquitin-protein ligase activity	0	1	99	0.3
EC:6.3.4.3	formate-tetrahydrofolate ligase activity	0	1	8	0.3
EC:6.3.5.4	asparagine synthase (glutamine-hydrolyzing) activity	0	1	10	0.3
EC:6.6.1.2	cobaltochelatase activity	0	1	74	0.3
EC:1.1.1.14	L-iditol 2-dehydrogenase activity	1	1	48	0
EC:1.18.1.2	ferredoxin-NADP+ reductase activity	1	1	191	0
EC:2.7.1.19	phosphoribulokinase activity	1	1	111	0
EC:3.1.3.18	phosphoglycolate phosphatase activity	1	1	8	0
EC:3.1.3.77	acireductone synthase activity	1	1	6	0
EC:5.3.1.6	ribose-5-phosphate isomerase activity	1	1	50	0
EC:5.4.2.1	phosphoglycerate mutase activity	1	1	41	0
EC:5.4.2.2	phosphoglucomutase activity	1	1	19	0
EC:3.4.25.1		2	1	230	0.1
EC:1.11.1.7	peroxidase activity	3	1	222	0.2
EC:1.14.13.81	magnesium-protoporphyrin IX monomethyl ester (oxidative) cyclase activity	4	1	39	0.4
EC:3.6.5.3		4	1	110	0.4
EC:1.3.1.74	2-alkenal reductase activity	6	1	335	0.9
EC:1.17.1.2	4-hydroxy-3-methylbut-2-en-1-yl diphosphate reductase activity	0	2	60	0.6
EC:1.4.3.21	amine oxidase activity	0	2	1117	0.6
EC:1.4.3.4	amine oxidase activity	0	2	1134	0.6
EC:1.7.7.1	ferredoxin-nitrite reductase activity	0	2	25	0.6
EC:3.3.1.1	adenosylhomocysteinase activity	0	2	54	0.6
EC:1.11.1.11	L-ascorbate peroxidase activity	1	2	246	0.1
EC:2.6.1.45	serine-glyoxylate transaminase activity	1	2	108	0.1
EC:1.2.1.12	glyceraldehyde-3-phosphate dehydrogenase (phosphorylating) activity	2	2	127	0
EC:3.4.23.40		2	2	87	0
EC:4.1.2.13	fructose-bisphosphate aldolase activity	2	2	370	0
EC:5.5.1.4	inositol-3-phosphate synthase activity	2	2	61	0
EC:1.5.1.20	methylenetetrahydrofolate reductase (NADPH) activity	0	3	15	0.9
EC:3.6.1.1	inorganic diphosphatase activity	1	3	232	0.2
EC:3.6.4.3	microtubule-severing ATPase activity	3	3	299	0
EC:2.7.2.3	phosphoglycerate kinase activity	4	3	235	0
EC:3.6.1.3	ATPase activity, uncoupled	0	4	182	1.2
EC:2.7.7.4	sulfate adenylyltransferase (ATP) activity	1	4	317	0.4
EC:3.6.1.15	nucleoside-triphosphatase activity	4	4	540	0
EC:2.5.1.6	methionine adenosyltransferase activity	4	5	296	0
EC:1.11.1.6	catalase activity	10	5	533	0.4
EC:1.1.1.133	dTDP-4-dehydrorhamnose reductase activity	0	6	51	1.8
EC:3.1.3.11	fructose 1,6-bisphosphate 1-phosphatase activity	2	6	214	0.5
EC:2.4.1.123	inositol 3-alpha-galactosyltransferase activity	6	6	527	0
EC:1.13.11.12	lipoxygenase activity	20	6	1104	1.7
EC:1.1.3.15	(S)-2-hydroxy-acid oxidase activity	4	7	294	0.2
EC:4.1.1.39	ribulose-bisphosphate carboxylase activity	9	7	3080	0.1
EC:4.2.1.1	carbonate dehydratase activity	7	8	1439	0
EC:1.2.1.13	glyceraldehyde-3-phosphate dehydrogenase (NADP+) (phosphorylating) activity	8	8	434	0
EC:1.6.5.3	NADH dehydrogenase (ubiquinone) activity	3	12	225	1.2

## Sheet: MeJA vs. EF
					list sorted after Rstat
EC Identifier	EC Description	EF pp1000	MeJA pp1000	Match UniTrans ESTs	Rstat 1 vs 2
EC:1.14.13.81	magnesium-protoporphyrin IX monomethyl ester (oxidative) cyclase activity	4.5	0	39	2.6
EC:1.2.4.1	pyruvate dehydrogenase (acetyl-transferring) activity	4.5	0	43	2.6
EC:2.4.1.186	glycogenin glucosyltransferase activity	4.5	0	33	2.6
EC:2.4.1.13	sucrose synthase activity	5.6	0.3	72	2.2
EC:3.4.23.3		4.5	0.3	36	1.6
EC:2.1.1.14	5-methyltetrahydropteroyltriglutamate-homocysteine S-methyltransferase activity	9	2.3	152	1.5
EC:4.1.1.39	ribulose-bisphosphate carboxylase activity	10.1	23.2	3080	1.5
EC:2.5.1.48	cystathionine gamma-synthase activity	0	3.9	68	1.3
EC:1.4.4.2	glycine dehydrogenase (decarboxylating) activity	2.2	0	25	1.3
EC:3.2.1.22	alpha-galactosidase activity	2.2	0	26	1.3
EC:5.4.2.8	phosphomannomutase activity	2.2	0	7	1.3
EC:1.4.3.4	amine oxidase activity	0	3.3	1134	1.1
EC:1.6.99.3	NADH dehydrogenase activity	3.4	0.3	35	1.1
EC:1.4.3.21	amine oxidase activity	0	2.6	1117	0.9
EC:3.4.21.25		0	2.6	56	0.9
EC:4.2.1.1	carbonate dehydratase activity	7.9	2.6	1439	0.9
EC:3.6.1.3	ATPase activity, uncoupled	0	2.3	182	0.8
EC:2.7.7.4	sulfate adenylyltransferase (ATP) activity	1.1	5.2	317	0.8
EC:3.6.5.3		4.5	1	110	0.8
EC:3.6.4.3	microtubule-severing ATPase activity	3.4	0.7	299	0.7
EC:1.2.1.13	glyceraldehyde-3-phosphate dehydrogenase (NADP+) (phosphorylating) activity	9	3.9	434	0.7
EC:1.6.5	oxidoreductase activity, acting on NADH or NADPH, quinone or similar compound as acceptor	0	1.6	132	0.6
EC:3.2.1.39	glucan endo-1,3-beta-D-glucosidase activity	0	1.6	53	0.6
EC:3.6.3.6	hydrogen-exporting ATPase activity, phosphorylative mechanism	0	1.6	54	0.6
EC:2.4.2.10	orotate phosphoribosyltransferase activity	1.1	0	2	0.6
EC:2.5.1.15	dihydropteroate synthase activity	1.1	0	38	0.6
EC:2.7.1.6	galactokinase activity	1.1	0	12	0.6
EC:2.7.11.17	calmodulin-dependent protein kinase activity	1.1	0	45	0.6
EC:2.7.7	nucleotidyltransferase activity	1.1	0	6	0.6
EC:3.1.13.4	poly(A)-specific ribonuclease activity	1.1	0	11	0.6
EC:3.1.3.18	phosphoglycolate phosphatase activity	1.1	0	8	0.6
EC:3.1.3.77	acireductone synthase activity	1.1	0	6	0.6
EC:3.2.1.21	beta-glucosidase activity	1.1	0	62	0.6
EC:3.4.16.5		1.1	0	41	0.6
EC:3.4.24.64		1.1	0	9	0.6
EC:4.1.1.23	orotidine-5'-phosphate decarboxylase activity	1.1	0	2	0.6
EC:4.2.1.47	GDP-mannose 4,6-dehydratase activity	1.1	0	4	0.6
EC:5.4.2.2	phosphoglucomutase activity	1.1	0	19	0.6
EC:6.1.1.3	threonine-tRNA ligase activity	1.1	0	18	0.6
EC:6.3.2	acid-amino acid ligase activity	1.1	0	145	0.6
EC:1.8.1.4	dihydrolipoyl dehydrogenase activity	2.2	0.3	45	0.6
EC:3.1.3.11	fructose 1,6-bisphosphate 1-phosphatase activity	2.2	0.3	214	0.6
EC:2.7.2.3	phosphoglycerate kinase activity	4.5	1.6	235	0.5
EC:3.4.22.34		4.5	1.6	114	0.5
EC:1.1.1.29	glycerate dehydrogenase activity	0	1.3	87	0.4
EC:1.10.2.2	ubiquinol-cytochrome-c reductase activity	0	1.3	22	0.4
EC:1.14.13.11	trans-cinnamate 4-monooxygenase activity	0	1.3	58	0.4
EC:1.17.1.2	4-hydroxy-3-methylbut-2-en-1-yl diphosphate reductase activity	0	1.3	60	0.4
EC:2.5.1.47	cysteine synthase activity	0	1.3	89	0.4
EC:3.1.3.16	phosphoprotein phosphatase activity	0	1.3	131	0.4
EC:3.2.1.26	beta-fructofuranosidase activity	0	1.3	12	0.4
EC:3.6.1.1	inorganic diphosphatase activity	1.1	3.9	232	0.4
EC:1.14.13.88	flavonoid 3',5'-hydroxylase activity	0	1	49	0.3
EC:1.3.1.42	12-oxophytodienoate reductase activity	0	1	16	0.3
EC:1.3.3.3	coproporphyrinogen oxidase activity	0	1	1503	0.3
EC:1.7.3.3	urate oxidase activity	0	1	5	0.3
EC:2.4.1.21	starch synthase activity	0	1	11	0.3
EC:2.7.11.7	myosin heavy chain kinase activity	0	1	20	0.3
EC:3.2.1.52	beta-N-acetylhexosaminidase activity	0	1	6	0.3
EC:6.2.1.5	succinate-CoA ligase (ADP-forming) activity	0	1	52	0.3
EC:6.6.1.1	magnesium chelatase activity	0	1	41	0.3
EC:1.14.99.n4		2.2	0.7	55	0.3
EC:2.7.11.1		2.2	0.7	200	0.3
EC:5.2.1.8	peptidyl-prolyl cis-trans isomerase activity	4.5	2	394	0.3
EC:1.3.1.74	2-alkenal reductase activity	6.7	3.6	335	0.3
EC:2.4.1.123	inositol 3-alpha-galactosyltransferase activity	6.7	3.6	527	0.3
EC:1.1.1.133	dTDP-4-dehydrorhamnose reductase activity	0	0.7	51	0.2
EC:1.1.1.42	isocitrate dehydrogenase (NADP+) activity	0	0.7	30	0.2
EC:1.12.98.1	coenzyme F420 hydrogenase activity	0	0.7	3	0.2
EC:1.14.99.33	delta12-fatty acid dehydrogenase activity	0	0.7	38	0.2
EC:1.17.1.3	leucoanthocyanidin reductase activity	0	0.7	6	0.2
EC:1.2.1.3	aldehyde dehydrogenase (NAD) activity	0	0.7	10	0.2
EC:1.3.1.83		0	0.7	33	0.2
EC:1.7.7.1	ferredoxin-nitrite reductase activity	0	0.7	25	0.2
EC:1.8.3.1	sulfite oxidase activity	0	0.7	12	0.2
EC:1.8.4.9	adenylyl-sulfate reductase (glutathione) activity	0	0.7	16	0.2
EC:2.1.1.143	24-methylenesterol C-methyltransferase activity	0	0.7	24	0.2
EC:2.4.1.242	NDP-glucose-starch glucosyltransferase activity	0	0.7	8	0.2
EC:2.4.2.39	xyloglucan 6-xylosyltransferase activity	0	0.7	10	0.2
EC:2.7.4.3	adenylate kinase activity	0	0.7	14	0.2
EC:6.1.1.2	tryptophan-tRNA ligase activity	0	0.7	17	0.2
EC:1.1.1.14	L-iditol 2-dehydrogenase activity	1.1	0.3	48	0.2
EC:2.1.2.10	aminomethyltransferase activity	1.1	0.3	44	0.2
EC:2.5.1.61	hydroxymethylbilane synthase activity	1.1	0.3	7	0.2
EC:2.7.11.25	MAP kinase kinase kinase activity	1.1	0.3	40	0.2
EC:1.14.11.9	naringenin 3-dioxygenase activity	2.2	1	35	0.2
EC:1.2.1.12	glyceraldehyde-3-phosphate dehydrogenase (phosphorylating) activity	2.2	1	127	0.2
EC:3.4.23.40		2.2	1	87	0.2
EC:3.5.3.1	arginase activity	2.2	4.6	128	0.2
EC:1.11.1.7	peroxidase activity	3.4	1.6	222	0.2
EC:1.6.5.3	NADH dehydrogenase (ubiquinone) activity	3.4	1.6	225	0.2
EC:1.13.11.12	lipoxygenase activity	22.5	28.2	1104	0.2
EC:1.1.1.219	dihydrokaempferol 4-reductase activity	0	0.3	4	0.1
EC:1.1.1.234	flavanone 4-reductase activity	0	0.3	4	0.1
EC:1.1.1.271	GDP-L-fucose synthase activity	0	0.3	7	0.1
EC:1.1.1.294	chlorophyll(ide) b reductase activity	0	0.3	7	0.1
EC:1.1.1.40	malate dehydrogenase (oxaloacetate-decarboxylating) (NADP+) activity	0	0.3	18	0.1
EC:1.1.1.86	ketol-acid reductoisomerase activity	0	0.3	30	0.1
EC:1.1.1.91	aryl-alcohol dehydrogenase (NADP+) activity	0	0.3	9	0.1
EC:1.14.13.90	zeaxanthin epoxidase activity	0	0.3	20	0.1
EC:1.14.14.1	aromatase activity	0	0.3	22	0.1
EC:1.17.4.3	4-hydroxy-3-methylbut-2-en-1-yl diphosphate synthase activity	0	0.3	14	0.1
EC:1.2.1.2	formate dehydrogenase activity	0	0.3	18	0.1
EC:1.2.1.36	retinal dehydrogenase activity	0	0.3	67	0.1
EC:1.3.1.33	protochlorophyllide reductase activity	0	0.3	65	0.1
EC:1.3.3.6	acyl-CoA oxidase activity	0	0.3	3	0.1
EC:1.3.99.3	acyl-CoA dehydrogenase activity	0	0.3	3	0.1
EC:1.5.1.20	methylenetetrahydrofolate reductase (NADPH) activity	0	0.3	15	0.1
EC:1.6.2.2	cytochrome-b5 reductase activity	0	0.3	8	0.1
EC:2.1.1.141	jasmonate O-methyltransferase activity	0	0.3	12	0.1
EC:2.1.1.68	caffeate O-methyltransferase activity	0	0.3	14	0.1
EC:2.3.1.16	acetyl-CoA C-acyltransferase activity	0	0.3	46	0.1
EC:2.3.1.43	phosphatidylcholine-sterol O-acyltransferase activity	0	0.3	15	0.1
EC:2.3.1.74	naringenin-chalcone synthase activity	0	0.3	24	0.1
EC:2.4.1.134	galactosylxylosylprotein 3-beta-galactosyltransferase activity	0	0.3	5	0.1
EC:2.4.1.203	trans-zeatin O-beta-D-glucosyltransferase activity	0	0.3	12	0.1
EC:2.4.1.82	galactinol-sucrose galactosyltransferase activity	0	0.3	37	0.1
EC:2.5.1.54	3-deoxy-7-phosphoheptulonate synthase activity	0	0.3	33	0.1
EC:2.6.1.1	L-aspartate:2-oxoglutarate aminotransferase activity	0	0.3	71	0.1
EC:2.6.1.2	L-alanine:2-oxoglutarate aminotransferase activity	0	0.3	100	0.1
EC:2.7.1.31	glycerate kinase activity	0	0.3	18	0.1
EC:2.7.1.4	fructokinase activity	0	0.3	6	0.1
EC:2.7.1.40	pyruvate kinase activity	0	0.3	38	0.1
EC:2.7.11.26	tau-protein kinase activity	0	0.3	9	0.1
EC:2.7.12.1		0	0.3	14	0.1
EC:2.7.7.22	mannose-1-phosphate guanylyltransferase (GDP) activity	0	0.3	9	0.1
EC:2.7.7.6	DNA-directed RNA polymerase activity	0	0.3	184	0.1
EC:3.1.1.1	carboxylesterase activity	0	0.3	119	0.1
EC:3.1.1.11	pectinesterase activity	0	0.3	15	0.1
EC:3.1.3.48	protein tyrosine phosphatase activity	0	0.3	33	0.1
EC:3.1.4.3	phosphatidylcholine phospholipase C activity	0	0.3	5	0.1
EC:3.1.4.4	NAPE-specific phospholipase D activity	0	0.3	48	0.1
EC:3.2.1.23	beta-galactosidase activity	0	0.3	11	0.1
EC:3.2.1.4	cellulase activity	0	0.3	15	0.1
EC:3.3.1.1	adenosylhomocysteinase activity	0	0.3	54	0.1
EC:3.4.11.9		0	0.3	7	0.1
EC:3.4.21.92		0	0.3	68	0.1
EC:3.4.24	metalloendopeptidase activity	0	0.3	96	0.1
EC:3.5.1.98		0	0.3	15	0.1
EC:3.6.3.27	phosphate transmembrane-transporting ATPase activity	0	0.3	5	0.1
EC:3.6.3.28	phosphonate transmembrane-transporting ATPase activity	0	0.3	15	0.1
EC:3.6.5.5		0	0.3	4	0.1
EC:4.1.1.22	histidine decarboxylase activity	0	0.3	11	0.1
EC:4.1.1.35	UDP-glucuronate decarboxylase activity	0	0.3	49	0.1
EC:4.1.1.37	uroporphyrinogen decarboxylase activity	0	0.3	14	0.1
EC:4.2.1.24	porphobilinogen synthase activity	0	0.3	24	0.1
EC:4.2.1.46	dTDP-glucose 4,6-dehydratase activity	0	0.3	13	0.1
EC:4.2.1.51	prephenate dehydratase activity	0	0.3	6	0.1
EC:4.2.2.2	pectate lyase activity	0	0.3	17	0.1
EC:4.4.1.14	1-aminocyclopropane-1-carboxylate synthase activity	0	0.3	102	0.1
EC:4.4.1.16	selenocysteine lyase activity	0	0.3	9	0.1
EC:5.1.3.12	UDP-glucuronate 5'-epimerase activity	0	0.3	10	0.1
EC:5.1.3.18	GDP-mannose 3,5-epimerase activity	0	0.3	36	0.1
EC:6.1.1.15	proline-tRNA ligase activity	0	0.3	31	0.1
EC:6.1.1.17	glutamate-tRNA ligase activity	0	0.3	2	0.1
EC:6.3.2.19	ubiquitin-protein ligase activity	0	0.3	99	0.1
EC:6.6.1.2	cobaltochelatase activity	0	0.3	74	0.1
EC:5.5.1.4	inositol-3-phosphate synthase activity	2.2	1.3	61	0.1
EC:1.1.3.15	(S)-2-hydroxy-acid oxidase activity	4.5	2.9	294	0.1
EC:1.11.1.6	catalase activity	11.2	8.5	533	0.1
EC:2.6.1.45	serine-glyoxylate transaminase activity	1.1	0.7	108	0
EC:2.7.1.19	phosphoribulokinase activity	1.1	0.7	111	0
EC:5.4.2.1	phosphoglycerate mutase activity	1.1	0.7	41	0
EC:1.10.99.1	plastoquinol-plastocyanin reductase activity	1.1	1	191	0
EC:1.11.1.11	L-ascorbate peroxidase activity	1.1	1	246	0
EC:1.18.1.2	ferredoxin-NADP+ reductase activity	1.1	1	191	0
EC:2.4.1.12	cellulose synthase (UDP-forming) activity	1.1	1	59	0
EC:2.2.1.1	transketolase activity	1.1	1.3	103	0
EC:4.4.1.5	lactoylglutathione lyase activity	1.1	1.3	232	0
EC:5.3.1.6	ribose-5-phosphate isomerase activity	1.1	1.3	50	0
EC:6.3.1.2	glutamate-ammonia ligase activity	1.1	1.3	120	0
EC:2.1.2.1	glycine hydroxymethyltransferase activity	1.1	1.6	124	0
EC:2.4.1.207	xyloglucan:xyloglucosyl transferase activity	1.1	1.6	101	0
EC:3.6.3.14		2.2	1.6	127	0
EC:3.4.25.1		2.2	2.9	230	0
EC:4.1.2.13	fructose-bisphosphate aldolase activity	2.2	2.9	370	0
EC:5.3.4.1	protein disulfide isomerase activity	3.4	4.3	104	0
EC:2.5.1.6	methionine adenosyltransferase activity	4.5	3.9	296	0
EC:3.6.1.15	nucleoside-triphosphatase activity	4.5	3.9	540	0

## Sheet: EF vs. F
					list sorted after Rstat
EC Identifier	EC Description	EF pp1000	F pp1000	Match UniTrans ESTs	Rstat 1 vs 2
EC:2.1.1.14	5-methyltetrahydropteroyltriglutamate-homocysteine S-methyltransferase activity	9	0.5	152	2.8
EC:1.13.11.12	lipoxygenase activity	22.5	6.9	1104	2.5
EC:4.1.1.39	ribulose-bisphosphate carboxylase activity	10.1	27	3080	2
EC:2.5.1.6	methionine adenosyltransferase activity	4.5	0	296	2
EC:1.2.4.1	pyruvate dehydrogenase (acetyl-transferring) activity	4.5	0	43	2
EC:1.14.13.81	magnesium-protoporphyrin IX monomethyl ester (oxidative) cyclase activity	4.5	0	39	2
EC:1.2.1.13	glyceraldehyde-3-phosphate dehydrogenase (NADP+) (phosphorylating) activity	9	1.6	434	1.7
EC:1.11.1.6	catalase activity	11.2	2.6	533	1.6
EC:2.4.1.13	sucrose synthase activity	5.6	0.5	72	1.5
EC:1.6.99.3	NADH dehydrogenase activity	3.4	0	35	1.5
EC:3.6.5.3		4.5	0.5	110	1.1
EC:3.4.23.3		4.5	0.5	36	1.1
EC:2.4.1.186	glycogenin glucosyltransferase activity	4.5	0.5	33	1.1
EC:3.5.3.1	arginase activity	2.2	0	128	1
EC:5.5.1.4	inositol-3-phosphate synthase activity	2.2	0	61	1
EC:1.14.11.9	naringenin 3-dioxygenase activity	2.2	0	35	1
EC:3.2.1.22	alpha-galactosidase activity	2.2	0	26	1
EC:5.4.2.8	phosphomannomutase activity	2.2	0	7	1
EC:2.7.7.6	DNA-directed RNA polymerase activity	0	2.6	184	0.8
EC:1.17.1.2	4-hydroxy-3-methylbut-2-en-1-yl diphosphate reductase activity	0	2.6	60	0.8
EC:1.3.1.74	2-alkenal reductase activity	6.7	2.1	335	0.7
EC:3.4.22.34		4.5	1.1	114	0.7
EC:5.3.4.1	protein disulfide isomerase activity	3.4	0.5	104	0.7
EC:1.7.7.1	ferredoxin-nitrite reductase activity	0	2.1	25	0.7
EC:1.11.1.11	L-ascorbate peroxidase activity	1.1	0	246	0.5
EC:3.6.1.3	ATPase activity, uncoupled	0	1.6	182	0.5
EC:2.1.2.1	glycine hydroxymethyltransferase activity	1.1	0	124	0.5
EC:2.6.1.45	serine-glyoxylate transaminase activity	1.1	0	108	0.5
EC:2.2.1.1	transketolase activity	1.1	0	103	0.5
EC:2.4.1.207	xyloglucan:xyloglucosyl transferase activity	1.1	0	101	0.5
EC:3.4.24	metalloendopeptidase activity	0	1.6	96	0.5
EC:3.2.1.21	beta-glucosidase activity	1.1	0	62	0.5
EC:1.1.1.14	L-iditol 2-dehydrogenase activity	1.1	0	48	0.5
EC:2.7.11.17	calmodulin-dependent protein kinase activity	1.1	0	45	0.5
EC:3.4.16.5		1.1	0	41	0.5
EC:5.4.2.1	phosphoglycerate mutase activity	1.1	0	41	0.5
EC:2.7.11.25	MAP kinase kinase kinase activity	1.1	0	40	0.5
EC:2.5.1.15	dihydropteroate synthase activity	1.1	0	38	0.5
EC:5.4.2.2	phosphoglucomutase activity	1.1	0	19	0.5
EC:2.7.1.6	galactokinase activity	1.1	0	12	0.5
EC:3.1.13.4	poly(A)-specific ribonuclease activity	1.1	0	11	0.5
EC:3.4.24.64		1.1	0	9	0.5
EC:3.1.3.18	phosphoglycolate phosphatase activity	1.1	0	8	0.5
EC:2.5.1.61	hydroxymethylbilane synthase activity	1.1	0	7	0.5
EC:2.7.7	nucleotidyltransferase activity	1.1	0	6	0.5
EC:3.1.3.77	acireductone synthase activity	1.1	0	6	0.5
EC:4.2.1.47	GDP-mannose 4,6-dehydratase activity	1.1	0	4	0.5
EC:2.4.2.10	orotate phosphoribosyltransferase activity	1.1	0	2	0.5
EC:4.1.1.23	orotidine-5'-phosphate decarboxylase activity	1.1	0	2	0.5
EC:2.7.2.3	phosphoglycerate kinase activity	4.5	1.6	235	0.4
EC:4.4.1.5	lactoylglutathione lyase activity	1.1	3.2	232	0.3
EC:3.1.3.11	fructose 1,6-bisphosphate 1-phosphatase activity	2.2	0.5	214	0.3
EC:1.6.5	oxidoreductase activity, acting on NADH or NADPH, quinone or similar compound as acceptor	0	1.1	132	0.3
EC:3.6.3.14		2.2	0.5	127	0.3
EC:4.4.1.14	1-aminocyclopropane-1-carboxylate synthase activity	0	1.1	102	0.3
EC:2.6.1.2	L-alanine:2-oxoglutarate aminotransferase activity	0	1.1	100	0.3
EC:3.4.23.40		2.2	0.5	87	0.3
EC:1.2.1.36	retinal dehydrogenase activity	0	1.1	67	0.3
EC:1.8.1.4	dihydrolipoyl dehydrogenase activity	2.2	0.5	45	0.3
EC:1.4.4.2	glycine dehydrogenase (decarboxylating) activity	2.2	0.5	25	0.3
EC:3.2.1.15	polygalacturonase activity	0	1.1	20	0.3
EC:1.1.1.267	1-deoxy-D-xylulose-5-phosphate reductoisomerase activity	0	1.1	11	0.3
EC:3.6.5		0	1.1	8	0.3
EC:4.2.1.1	carbonate dehydratase activity	7.9	11.7	1439	0.2
EC:1.4.3.4	amine oxidase activity	0	0.5	1134	0.2
EC:5.2.1.8	peptidyl-prolyl cis-trans isomerase activity	4.5	2.1	394	0.2
EC:1.1.3.15	(S)-2-hydroxy-acid oxidase activity	4.5	2.1	294	0.2
EC:1.6.5.3	NADH dehydrogenase (ubiquinone) activity	3.4	1.6	225	0.2
EC:6.3.2.19	ubiquitin-protein ligase activity	0	0.5	99	0.2
EC:2.5.1.47	cysteine synthase activity	0	0.5	89	0.2
EC:1.1.1.29	glycerate dehydrogenase activity	0	0.5	87	0.2
EC:3.1.3.41	4-nitrophenylphosphatase activity	0	0.5	60	0.2
EC:3.4.21.25		0	0.5	56	0.2
EC:2.3.1.16	acetyl-CoA C-acyltransferase activity	0	0.5	46	0.2
EC:1.1.1.44	phosphogluconate dehydrogenase (decarboxylating) activity	0	0.5	38	0.2
EC:3.4.14.10		0	0.5	34	0.2
EC:2.1.1.143	24-methylenesterol C-methyltransferase activity	0	0.5	24	0.2
EC:2.4.1.218	hydroquinone glucosyltransferase activity	0	0.5	18	0.2
EC:2.7.1.31	glycerate kinase activity	0	0.5	18	0.2
EC:4.2.1.11	phosphopyruvate hydratase activity	0	0.5	18	0.2
EC:2.3.1.15	glycerol-3-phosphate O-acyltransferase activity	0	0.5	11	0.2
EC:3.6.3.8	calcium-transporting ATPase activity	0	0.5	11	0.2
EC:2.3.1.30	serine O-acetyltransferase activity	0	0.5	10	0.2
EC:3.4.11.21		0	0.5	10	0.2
EC:1.1.1.31	3-hydroxyisobutyrate dehydrogenase activity	0	0.5	9	0.2
EC:1.4.3.6		0	0.5	9	0.2
EC:3.4.22	cysteine-type endopeptidase activity	0	0.5	9	0.2
EC:6.3.4.3	formate-tetrahydrofolate ligase activity	0	0.5	8	0.2
EC:1.3.5.1	succinate dehydrogenase (ubiquinone) activity	0	0.5	7	0.2
EC:6.1.1.9	valine-tRNA ligase activity	0	0.5	6	0.2
EC:1.1.1.95	phosphoglycerate dehydrogenase activity	0	0.5	4	0.2
EC:3.6.1.1	inorganic diphosphatase activity	1.1	0.5	232	0.1
EC:3.4.25.1		2.2	1.1	230	0.1
EC:1.10.99.1	plastoquinol-plastocyanin reductase activity	1.1	0.5	191	0.1
EC:6.3.2	acid-amino acid ligase activity	1.1	2.1	145	0.1
EC:1.2.1.12	glyceraldehyde-3-phosphate dehydrogenase (phosphorylating) activity	2.2	1.1	127	0.1
EC:2.7.1.19	phosphoribulokinase activity	1.1	0.5	111	0.1
EC:5.3.1.6	ribose-5-phosphate isomerase activity	1.1	0.5	50	0.1
EC:2.1.2.10	aminomethyltransferase activity	1.1	0.5	44	0.1
EC:3.6.1.15	nucleoside-triphosphatase activity	4.5	3.7	540	0
EC:2.4.1.123	inositol 3-alpha-galactosyltransferase activity	6.7	5.3	527	0
EC:4.1.2.13	fructose-bisphosphate aldolase activity	2.2	2.1	370	0
EC:2.7.7.4	sulfate adenylyltransferase (ATP) activity	1.1	1.1	317	0
EC:3.6.4.3	microtubule-severing ATPase activity	3.4	2.6	299	0
EC:1.11.1.7	peroxidase activity	3.4	3.7	222	0
EC:2.7.11.1		2.2	2.6	200	0
EC:1.18.1.2	ferredoxin-NADP+ reductase activity	1.1	1.6	191	0
EC:6.3.1.2	glutamate-ammonia ligase activity	1.1	1.1	120	0
EC:2.4.1.12	cellulose synthase (UDP-forming) activity	1.1	1.1	59	0
EC:1.14.99.n4		2.2	1.6	55	0
EC:6.1.1.3	threonine-tRNA ligase activity	1.1	1.1	18	0

## Sheet: F vs. MeJA
					list sorted after Rstat
EC Identifier	EC Description	F pp1000	MeJA pp1000	Match UniTrans ESTs	Rstat 1 vs 2
EC:1.13.11.12	lipoxygenase activity	13	86	1104	6.7
EC:4.2.1.1	carbonate dehydratase activity	22	8	1439	3.3
EC:3.5.3.1	arginase activity	0	14	128	2.9
EC:2.5.1.48	cystathionine gamma-synthase activity	0	12	68	2.5
EC:2.5.1.6	methionine adenosyltransferase activity	0	12	296	2.5
EC:6.3.2	acid-amino acid ligase activity	4	0	145	1.7
EC:1.4.3.21	amine oxidase activity	0	8	1117	1.7
EC:5.3.4.1	protein disulfide isomerase activity	1	13	104	1.6
EC:1.11.1.6	catalase activity	5	26	533	1.6
EC:2.7.7.4	sulfate adenylyltransferase (ATP) activity	2	16	317	1.5
EC:3.6.1.1	inorganic diphosphatase activity	1	12	232	1.4
EC:2.7.7.6	DNA-directed RNA polymerase activity	5	1	184	1.1
EC:1.4.3.4	amine oxidase activity	1	10	1134	1.1
EC:2.1.2.1	glycine hydroxymethyltransferase activity	0	5	124	1
EC:2.4.1.207	xyloglucan:xyloglucosyl transferase activity	0	5	101	1
EC:3.2.1.39	glucan endo-1,3-beta-D-glucosidase activity	0	5	53	1
EC:3.6.3.6	hydrogen-exporting ATPase activity, phosphorylative mechanism	0	5	54	1
EC:1.1.1.267	1-deoxy-D-xylulose-5-phosphate reductoisomerase activity	2	0	11	0.8
EC:3.2.1.15	polygalacturonase activity	2	0	20	0.8
EC:3.6.5		2	0	8	0.8
EC:6.1.1.3	threonine-tRNA ligase activity	2	0	18	0.8
EC:1.10.2.2	ubiquinol-cytochrome-c reductase activity	0	4	22	0.8
EC:1.14.13.11	trans-cinnamate 4-monooxygenase activity	0	4	58	0.8
EC:2.2.1.1	transketolase activity	0	4	103	0.8
EC:3.1.3.16	phosphoprotein phosphatase activity	0	4	131	0.8
EC:3.2.1.26	beta-fructofuranosidase activity	0	4	12	0.8
EC:5.5.1.4	inositol-3-phosphate synthase activity	0	4	61	0.8
EC:2.7.11.1		5	2	200	0.7
EC:3.6.4.3	microtubule-severing ATPase activity	5	2	299	0.7
EC:3.4.21.25		1	8	56	0.7
EC:1.11.1.11	L-ascorbate peroxidase activity	0	3	246	0.6
EC:1.14.11.9	naringenin 3-dioxygenase activity	0	3	35	0.6
EC:1.14.13.88	flavonoid 3',5'-hydroxylase activity	0	3	49	0.6
EC:1.3.1.42	12-oxophytodienoate reductase activity	0	3	16	0.6
EC:1.3.3.3	coproporphyrinogen oxidase activity	0	3	1503	0.6
EC:1.7.3.3	urate oxidase activity	0	3	5	0.6
EC:2.4.1.21	starch synthase activity	0	3	11	0.6
EC:2.7.11.7	myosin heavy chain kinase activity	0	3	20	0.6
EC:3.2.1.52	beta-N-acetylhexosaminidase activity	0	3	6	0.6
EC:6.2.1.5	succinate-CoA ligase (ADP-forming) activity	0	3	52	0.6
EC:6.6.1.1	magnesium chelatase activity	0	3	41	0.6
EC:2.1.1.14	5-methyltetrahydropteroyltriglutamate-homocysteine S-methyltransferase activity	1	7	152	0.6
EC:3.4.24	metalloendopeptidase activity	3	1	96	0.5
EC:3.4.25.1		2	9	230	0.5
EC:1.2.1.13	glyceraldehyde-3-phosphate dehydrogenase (NADP+) (phosphorylating) activity	3	12	434	0.5
EC:1.1.1.31	3-hydroxyisobutyrate dehydrogenase activity	1	0	9	0.4
EC:1.1.1.44	phosphogluconate dehydrogenase (decarboxylating) activity	1	0	38	0.4
EC:1.1.1.95	phosphoglycerate dehydrogenase activity	1	0	4	0.4
EC:1.3.5.1	succinate dehydrogenase (ubiquinone) activity	1	0	7	0.4
EC:1.4.3.6		1	0	9	0.4
EC:1.4.4.2	glycine dehydrogenase (decarboxylating) activity	1	0	25	0.4
EC:2.3.1.15	glycerol-3-phosphate O-acyltransferase activity	1	0	11	0.4
EC:2.3.1.30	serine O-acetyltransferase activity	1	0	10	0.4
EC:2.4.1.186	glycogenin glucosyltransferase activity	1	0	33	0.4
EC:2.4.1.218	hydroquinone glucosyltransferase activity	1	0	18	0.4
EC:3.1.3.41	4-nitrophenylphosphatase activity	1	0	60	0.4
EC:3.4.11.21		1	0	10	0.4
EC:3.4.14.10		1	0	34	0.4
EC:3.4.22	cysteine-type endopeptidase activity	1	0	9	0.4
EC:3.6.3.8	calcium-transporting ATPase activity	1	0	11	0.4
EC:4.2.1.11	phosphopyruvate hydratase activity	1	0	18	0.4
EC:6.1.1.9	valine-tRNA ligase activity	1	0	6	0.4
EC:6.3.4.3	formate-tetrahydrofolate ligase activity	1	0	8	0.4
EC:1.1.1.133	dTDP-4-dehydrorhamnose reductase activity	0	2	51	0.4
EC:1.1.1.42	isocitrate dehydrogenase (NADP+) activity	0	2	30	0.4
EC:1.12.98.1	coenzyme F420 hydrogenase activity	0	2	3	0.4
EC:1.14.99.33	delta12-fatty acid dehydrogenase activity	0	2	38	0.4
EC:1.17.1.3	leucoanthocyanidin reductase activity	0	2	6	0.4
EC:1.2.1.3	aldehyde dehydrogenase (NAD) activity	0	2	10	0.4
EC:1.3.1.83		0	2	33	0.4
EC:1.8.3.1	sulfite oxidase activity	0	2	12	0.4
EC:1.8.4.9	adenylyl-sulfate reductase (glutathione) activity	0	2	16	0.4
EC:2.4.1.242	NDP-glucose-starch glucosyltransferase activity	0	2	8	0.4
EC:2.4.2.39	xyloglucan 6-xylosyltransferase activity	0	2	10	0.4
EC:2.6.1.45	serine-glyoxylate transaminase activity	0	2	108	0.4
EC:2.7.4.3	adenylate kinase activity	0	2	14	0.4
EC:5.4.2.1	phosphoglycerate mutase activity	0	2	41	0.4
EC:6.1.1.2	tryptophan-tRNA ligase activity	0	2	17	0.4
EC:1.7.7.1	ferredoxin-nitrite reductase activity	4	2	25	0.4
EC:4.4.1.5	lactoylglutathione lyase activity	6	4	232	0.4
EC:1.11.1.7	peroxidase activity	7	5	222	0.4
EC:3.6.3.14		1	5	127	0.3
EC:1.1.1.14	L-iditol 2-dehydrogenase activity	0	1	48	0.2
EC:1.1.1.219	dihydrokaempferol 4-reductase activity	0	1	4	0.2
EC:1.1.1.234	flavanone 4-reductase activity	0	1	4	0.2
EC:1.1.1.271	GDP-L-fucose synthase activity	0	1	7	0.2
EC:1.1.1.294	chlorophyll(ide) b reductase activity	0	1	7	0.2
EC:1.1.1.40	malate dehydrogenase (oxaloacetate-decarboxylating) (NADP+) activity	0	1	18	0.2
EC:1.1.1.86	ketol-acid reductoisomerase activity	0	1	30	0.2
EC:1.1.1.91	aryl-alcohol dehydrogenase (NADP+) activity	0	1	9	0.2
EC:1.14.13.90	zeaxanthin epoxidase activity	0	1	20	0.2
EC:1.14.14.1	aromatase activity	0	1	22	0.2
EC:1.17.4.3	4-hydroxy-3-methylbut-2-en-1-yl diphosphate synthase activity	0	1	14	0.2
EC:1.2.1.2	formate dehydrogenase activity	0	1	18	0.2
EC:1.3.1.33	protochlorophyllide reductase activity	0	1	65	0.2
EC:1.3.3.6	acyl-CoA oxidase activity	0	1	3	0.2
EC:1.3.99.3	acyl-CoA dehydrogenase activity	0	1	3	0.2
EC:1.5.1.20	methylenetetrahydrofolate reductase (NADPH) activity	0	1	15	0.2
EC:1.6.2.2	cytochrome-b5 reductase activity	0	1	8	0.2
EC:1.6.99.3	NADH dehydrogenase activity	0	1	35	0.2
EC:2.1.1.141	jasmonate O-methyltransferase activity	0	1	12	0.2
EC:2.1.1.68	caffeate O-methyltransferase activity	0	1	14	0.2
EC:2.3.1.43	phosphatidylcholine-sterol O-acyltransferase activity	0	1	15	0.2
EC:2.3.1.74	naringenin-chalcone synthase activity	0	1	24	0.2
EC:2.4.1.134	galactosylxylosylprotein 3-beta-galactosyltransferase activity	0	1	5	0.2
EC:2.4.1.203	trans-zeatin O-beta-D-glucosyltransferase activity	0	1	12	0.2
EC:2.4.1.82	galactinol-sucrose galactosyltransferase activity	0	1	37	0.2
EC:2.5.1.54	3-deoxy-7-phosphoheptulonate synthase activity	0	1	33	0.2
EC:2.5.1.61	hydroxymethylbilane synthase activity	0	1	7	0.2
EC:2.6.1.1	L-aspartate:2-oxoglutarate aminotransferase activity	0	1	71	0.2
EC:2.7.1.4	fructokinase activity	0	1	6	0.2
EC:2.7.1.40	pyruvate kinase activity	0	1	38	0.2
EC:2.7.11.25	MAP kinase kinase kinase activity	0	1	40	0.2
EC:2.7.11.26	tau-protein kinase activity	0	1	9	0.2
EC:2.7.12.1		0	1	14	0.2
EC:2.7.7.22	mannose-1-phosphate guanylyltransferase (GDP) activity	0	1	9	0.2
EC:3.1.1.1	carboxylesterase activity	0	1	119	0.2
EC:3.1.1.11	pectinesterase activity	0	1	15	0.2
EC:3.1.3.48	protein tyrosine phosphatase activity	0	1	33	0.2
EC:3.1.4.3	phosphatidylcholine phospholipase C activity	0	1	5	0.2
EC:3.1.4.4	NAPE-specific phospholipase D activity	0	1	48	0.2
EC:3.2.1.23	beta-galactosidase activity	0	1	11	0.2
EC:3.2.1.4	cellulase activity	0	1	15	0.2
EC:3.3.1.1	adenosylhomocysteinase activity	0	1	54	0.2
EC:3.4.11.9		0	1	7	0.2
EC:3.4.21.92		0	1	68	0.2
EC:3.5.1.98		0	1	15	0.2
EC:3.6.3.27	phosphate transmembrane-transporting ATPase activity	0	1	5	0.2
EC:3.6.3.28	phosphonate transmembrane-transporting ATPase activity	0	1	15	0.2
EC:3.6.5.5		0	1	4	0.2
EC:4.1.1.22	histidine decarboxylase activity	0	1	11	0.2
EC:4.1.1.35	UDP-glucuronate decarboxylase activity	0	1	49	0.2
EC:4.1.1.37	uroporphyrinogen decarboxylase activity	0	1	14	0.2
EC:4.2.1.24	porphobilinogen synthase activity	0	1	24	0.2
EC:4.2.1.46	dTDP-glucose 4,6-dehydratase activity	0	1	13	0.2
EC:4.2.1.51	prephenate dehydratase activity	0	1	6	0.2
EC:4.2.2.2	pectate lyase activity	0	1	17	0.2
EC:4.4.1.16	selenocysteine lyase activity	0	1	9	0.2
EC:5.1.3.12	UDP-glucuronate 5'-epimerase activity	0	1	10	0.2
EC:5.1.3.18	GDP-mannose 3,5-epimerase activity	0	1	36	0.2
EC:6.1.1.15	proline-tRNA ligase activity	0	1	31	0.2
EC:6.1.1.17	glutamate-tRNA ligase activity	0	1	2	0.2
EC:6.6.1.2	cobaltochelatase activity	0	1	74	0.2
EC:1.2.1.36	retinal dehydrogenase activity	2	1	67	0.2
EC:2.6.1.2	L-alanine:2-oxoglutarate aminotransferase activity	2	1	100	0.2
EC:4.4.1.14	1-aminocyclopropane-1-carboxylate synthase activity	2	1	102	0.2
EC:1.14.99.n4		3	2	55	0.2
EC:1.1.1.29	glycerate dehydrogenase activity	1	4	87	0.2
EC:2.5.1.47	cysteine synthase activity	1	4	89	0.2
EC:5.3.1.6	ribose-5-phosphate isomerase activity	1	4	50	0.2
EC:1.17.1.2	4-hydroxy-3-methylbut-2-en-1-yl diphosphate reductase activity	5	4	60	0.2
EC:1.3.1.74	2-alkenal reductase activity	4	11	335	0.2
EC:2.4.1.123	inositol 3-alpha-galactosyltransferase activity	10	11	527	0.2
EC:1.10.99.1	plastoquinol-plastocyanin reductase activity	1	3	191	0.1
EC:3.4.23.40		1	3	87	0.1
EC:3.6.5.3		1	3	110	0.1
EC:1.18.1.2	ferredoxin-NADP+ reductase activity	3	3	191	0.1
EC:1.6.5	oxidoreductase activity, acting on NADH or NADPH, quinone or similar compound as acceptor	2	5	132	0.1
EC:3.4.22.34		2	5	114	0.1
EC:3.6.1.3	ATPase activity, uncoupled	3	7	182	0.1
EC:1.1.3.15	(S)-2-hydroxy-acid oxidase activity	4	9	294	0.1
EC:4.1.2.13	fructose-bisphosphate aldolase activity	4	9	370	0.1
EC:4.1.1.39	ribulose-bisphosphate carboxylase activity	51	71	3080	0.1
EC:1.8.1.4	dihydrolipoyl dehydrogenase activity	1	1	45	0
EC:2.1.2.10	aminomethyltransferase activity	1	1	44	0
EC:2.3.1.16	acetyl-CoA C-acyltransferase activity	1	1	46	0
EC:2.4.1.13	sucrose synthase activity	1	1	72	0
EC:2.7.1.31	glycerate kinase activity	1	1	18	0
EC:3.1.3.11	fructose 1,6-bisphosphate 1-phosphatase activity	1	1	214	0
EC:3.4.23.3		1	1	36	0
EC:6.3.2.19	ubiquitin-protein ligase activity	1	1	99	0
EC:2.1.1.143	24-methylenesterol C-methyltransferase activity	1	2	24	0
EC:2.7.1.19	phosphoribulokinase activity	1	2	111	0
EC:1.2.1.12	glyceraldehyde-3-phosphate dehydrogenase (phosphorylating) activity	2	3	127	0
EC:2.4.1.12	cellulose synthase (UDP-forming) activity	2	3	59	0
EC:6.3.1.2	glutamate-ammonia ligase activity	2	4	120	0
EC:1.6.5.3	NADH dehydrogenase (ubiquinone) activity	3	5	225	0
EC:2.7.2.3	phosphoglycerate kinase activity	3	5	235	0
EC:5.2.1.8	peptidyl-prolyl cis-trans isomerase activity	4	6	394	0
EC:3.6.1.15	nucleoside-triphosphatase activity	7	12	540	0

## Sheet: F vs. C
					list sorted after Rstat
EC Identifier	EC Description	F pp1000	C pp1000	Match UniTrans ESTs	Rstat 1 vs 2
EC:1.1.1.37	L-malate dehydrogenase activity	0	3.4	210	1.5
EC:1.10.99.1	plastoquinol-plastocyanin reductase activity	0.5	5.7	191	1.5
EC:3.6.1.15	nucleoside-triphosphatase activity	3.7	0	540	1.2
EC:1.11.1.11	L-ascorbate peroxidase activity	0	2.3	246	1
EC:1.14.13.11	trans-cinnamate 4-monooxygenase activity	0	2.3	58	1
EC:1.14.19	oxidoreductase activity, acting on paired donors, with oxidation of a pair of donors resulting in the reduction of molecular oxygen to two molecules of water	0	2.3	10	1
EC:2.1.2.1	glycine hydroxymethyltransferase activity	0	2.3	124	1
EC:2.5.1.6	methionine adenosyltransferase activity	0	2.3	296	1
EC:2.7.11.17	calmodulin-dependent protein kinase activity	0	2.3	45	1
EC:3.1.1.1	carboxylesterase activity	0	2.3	119	1
EC:4.2.1.96	4-alpha-hydroxytetrahydrobiopterin dehydratase activity	0	2.3	27	1
EC:5.2.1.8	peptidyl-prolyl cis-trans isomerase activity	2.1	8	394	1
EC:1.11.1.6	catalase activity	2.6	0	533	0.8
EC:2.7.7.6	DNA-directed RNA polymerase activity	2.6	0	184	0.8
EC:3.6.4.3	microtubule-severing ATPase activity	2.6	0	299	0.8
EC:2.4.1.123	inositol 3-alpha-galactosyltransferase activity	5.3	12.6	527	0.8
EC:1.7.7.1	ferredoxin-nitrite reductase activity	2.1	0	25	0.7
EC:1.14.99.n4		1.6	0	55	0.5
EC:3.4.24	metalloendopeptidase activity	1.6	0	96	0.5
EC:3.6.1.3	ATPase activity, uncoupled	1.6	0	182	0.5
EC:1.1.1.49	glucose-6-phosphate dehydrogenase activity	0	1.1	12	0.5
EC:1.2.1.9	glyceraldehyde-3-phosphate dehydrogenase (NADP+) activity	0	1.1	22	0.5
EC:1.8.3.1	sulfite oxidase activity	0	1.1	12	0.5
EC:2.1.1.11	magnesium protoporphyrin IX methyltransferase activity	0	1.1	9	0.5
EC:2.1.1.127	[ribulose-bisphosphate carboxylase]-lysine N-methyltransferase activity	0	1.1	3	0.5
EC:2.4.1	transferase activity, transferring hexosyl groups	0	1.1	11	0.5
EC:2.4.1.207	xyloglucan:xyloglucosyl transferase activity	0	1.1	101	0.5
EC:2.4.1.34	1,3-beta-glucan synthase activity	0	1.1	20	0.5
EC:2.4.2.30	NAD+ ADP-ribosyltransferase activity	0	1.1	3	0.5
EC:2.5.1.30	trans-hexaprenyltranstransferase activity	0	1.1	10	0.5
EC:2.7.1.40	pyruvate kinase activity	0	1.1	38	0.5
EC:2.7.7.27	glucose-1-phosphate adenylyltransferase activity	0	1.1	29	0.5
EC:3.1.3.16	phosphoprotein phosphatase activity	0	1.1	131	0.5
EC:3.4.16.5		0	1.1	41	0.5
EC:3.4.24.84		0	1.1	10	0.5
EC:3.5.3.1	arginase activity	0	1.1	128	0.5
EC:5.1.3.12	UDP-glucuronate 5'-epimerase activity	0	1.1	10	0.5
EC:5.1.3.18	GDP-mannose 3,5-epimerase activity	0	1.1	36	0.5
EC:2.7.7.4	sulfate adenylyltransferase (ATP) activity	1.1	3.4	317	0.4
EC:6.3.1.2	glutamate-ammonia ligase activity	1.1	3.4	120	0.4
EC:1.2.1.13	glyceraldehyde-3-phosphate dehydrogenase (NADP+) (phosphorylating) activity	1.6	4.6	434	0.4
EC:1.1.1.267	1-deoxy-D-xylulose-5-phosphate reductoisomerase activity	1.1	0	11	0.3
EC:1.2.1.36	retinal dehydrogenase activity	1.1	0	67	0.3
EC:1.6.5	oxidoreductase activity, acting on NADH or NADPH, quinone or similar compound as acceptor	1.1	0	132	0.3
EC:2.4.1.12	cellulose synthase (UDP-forming) activity	1.1	0	59	0.3
EC:2.6.1.2	L-alanine:2-oxoglutarate aminotransferase activity	1.1	0	100	0.3
EC:3.2.1.15	polygalacturonase activity	1.1	0	20	0.3
EC:3.4.22.34		1.1	0	114	0.3
EC:3.6.5		1.1	0	8	0.3
EC:4.4.1.14	1-aminocyclopropane-1-carboxylate synthase activity	1.1	0	102	0.3
EC:6.1.1.3	threonine-tRNA ligase activity	1.1	0	18	0.3
EC:3.1.3.11	fructose 1,6-bisphosphate 1-phosphatase activity	0.5	2.3	214	0.3
EC:4.2.1.1	carbonate dehydratase activity	11.7	6.9	1439	0.3
EC:1.1.1.29	glycerate dehydrogenase activity	0.5	0	87	0.2
EC:1.1.1.31	3-hydroxyisobutyrate dehydrogenase activity	0.5	0	9	0.2
EC:1.1.1.44	phosphogluconate dehydrogenase (decarboxylating) activity	0.5	0	38	0.2
EC:1.1.1.95	phosphoglycerate dehydrogenase activity	0.5	0	4	0.2
EC:1.3.5.1	succinate dehydrogenase (ubiquinone) activity	0.5	0	7	0.2
EC:1.4.3.4	amine oxidase activity	0.5	0	1134	0.2
EC:1.4.3.6		0.5	0	9	0.2
EC:1.4.4.2	glycine dehydrogenase (decarboxylating) activity	0.5	0	25	0.2
EC:1.8.1.4	dihydrolipoyl dehydrogenase activity	0.5	0	45	0.2
EC:2.1.1.143	24-methylenesterol C-methyltransferase activity	0.5	0	24	0.2
EC:2.1.2.10	aminomethyltransferase activity	0.5	0	44	0.2
EC:2.3.1.16	acetyl-CoA C-acyltransferase activity	0.5	0	46	0.2
EC:2.4.1.13	sucrose synthase activity	0.5	0	72	0.2
EC:2.4.1.218	hydroquinone glucosyltransferase activity	0.5	0	18	0.2
EC:2.5.1.47	cysteine synthase activity	0.5	0	89	0.2
EC:2.7.1.19	phosphoribulokinase activity	0.5	0	111	0.2
EC:2.7.1.31	glycerate kinase activity	0.5	0	18	0.2
EC:3.1.3.41	4-nitrophenylphosphatase activity	0.5	0	60	0.2
EC:3.4.11.21		0.5	0	10	0.2
EC:3.4.14.10		0.5	0	34	0.2
EC:3.4.21.25		0.5	0	56	0.2
EC:3.4.22	cysteine-type endopeptidase activity	0.5	0	9	0.2
EC:3.4.23.3		0.5	0	36	0.2
EC:3.4.23.40		0.5	0	87	0.2
EC:3.6.1.1	inorganic diphosphatase activity	0.5	0	232	0.2
EC:3.6.3.14		0.5	0	127	0.2
EC:3.6.3.8	calcium-transporting ATPase activity	0.5	0	11	0.2
EC:4.2.1.11	phosphopyruvate hydratase activity	0.5	0	18	0.2
EC:5.3.1.6	ribose-5-phosphate isomerase activity	0.5	0	50	0.2
EC:5.3.4.1	protein disulfide isomerase activity	0.5	0	104	0.2
EC:6.1.1.9	valine-tRNA ligase activity	0.5	0	6	0.2
EC:6.3.2.19	ubiquitin-protein ligase activity	0.5	0	99	0.2
EC:6.3.4.3	formate-tetrahydrofolate ligase activity	0.5	0	8	0.2
EC:2.7.11.1		2.6	1.1	200	0.2
EC:1.18.1.2	ferredoxin-NADP+ reductase activity	1.6	3.4	191	0.2
EC:2.1.1.14	5-methyltetrahydropteroyltriglutamate-homocysteine S-methyltransferase activity	0.5	1.1	152	0.1
EC:2.3.1.15	glycerol-3-phosphate O-acyltransferase activity	0.5	1.1	11	0.1
EC:2.3.1.30	serine O-acetyltransferase activity	0.5	1.1	10	0.1
EC:2.4.1.186	glycogenin glucosyltransferase activity	0.5	1.1	33	0.1
EC:3.6.5.3		0.5	1.1	110	0.1
EC:1.1.3.15	(S)-2-hydroxy-acid oxidase activity	2.1	1.1	294	0.1
EC:1.3.1.74	2-alkenal reductase activity	2.1	1.1	335	0.1
EC:1.2.1.12	glyceraldehyde-3-phosphate dehydrogenase (phosphorylating) activity	1.1	2.3	127	0.1
EC:3.4.25.1		1.1	2.3	230	0.1
EC:1.11.1.7	peroxidase activity	3.7	2.3	222	0.1
EC:1.6.5.3	NADH dehydrogenase (ubiquinone) activity	1.6	1.1	225	0
EC:2.7.2.3	phosphoglycerate kinase activity	1.6	1.1	235	0
EC:4.1.2.13	fructose-bisphosphate aldolase activity	2.1	2.3	370	0
EC:6.3.2	acid-amino acid ligase activity	2.1	2.3	145	0
EC:1.17.1.2	4-hydroxy-3-methylbut-2-en-1-yl diphosphate reductase activity	2.6	2.3	60	0
EC:4.4.1.5	lactoylglutathione lyase activity	3.2	2.3	232	0
EC:1.13.11.12	lipoxygenase activity	6.9	6.9	1104	0
EC:4.1.1.39	ribulose-bisphosphate carboxylase activity	27	28.6	3080	0

## Sheet: F vs. EF_F
					list sorted after Rstat
EC Identifier	EC Description	EF+F pp1000	F pp1000	Match UniTrans ESTs	Rstat 1 vs 2
EC:1.3.3.3	coproporphyrinogen oxidase activity	883	0	1503	8.7
EC:1.4.3.21	amine oxidase activity	690	0	1117	6.8
EC:1.4.3.4	amine oxidase activity	694	1	1134	5.2
EC:1.7.7.1	ferredoxin-nitrite reductase activity	5	4	25	4
EC:1.17.1.2	4-hydroxy-3-methylbut-2-en-1-yl diphosphate reductase activity	20	5	60	3
EC:3.6.5		2	2	8	2.1
EC:1.1.1.267	1-deoxy-D-xylulose-5-phosphate reductoisomerase activity	3	2	11	1.9
EC:1.11.1.7	peroxidase activity	82	7	222	1.7
EC:1.1.1.37	L-malate dehydrogenase activity	131	0	210	1.3
EC:6.1.1.3	threonine-tRNA ligase activity	7	2	18	1.3
EC:1.14.99.n4		21	3	55	1.2
EC:2.3.1.30	serine O-acetyltransferase activity	1	1	10	1.1
EC:1.4.3.6		1	1	9	1.1
EC:1.1.1.95	phosphoglycerate dehydrogenase activity	1	1	4	1.1
EC:3.2.1.15	polygalacturonase activity	9	2	20	1.1
EC:2.5.1.6	methionine adenosyltransferase activity	88	0	296	0.9
EC:4.1.1.39	ribulose-bisphosphate carboxylase activity	1624	51	3080	0.9
EC:1.11.1.11	L-ascorbate peroxidase activity	76	0	246	0.8
EC:6.3.4.3	formate-tetrahydrofolate ligase activity	2	1	8	0.8
EC:6.3.2	acid-amino acid ligase activity	55	4	145	0.8
EC:2.1.2.1	glycine hydroxymethyltransferase activity	68	0	124	0.7
EC:2.4.1.218	hydroquinone glucosyltransferase activity	3	1	18	0.7
EC:2.7.1.31	glycerate kinase activity	3	1	18	0.7
EC:3.4.11.21		3	1	10	0.7
EC:1.3.5.1	succinate dehydrogenase (ubiquinone) activity	3	1	7	0.7
EC:3.5.3.1	arginase activity	61	0	128	0.6
EC:3.1.1.1	carboxylesterase activity	63	0	119	0.6
EC:2.6.1.45	serine-glyoxylate transaminase activity	63	0	108	0.6
EC:3.4.22	cysteine-type endopeptidase activity	4	1	9	0.6
EC:6.1.1.9	valine-tRNA ligase activity	4	1	6	0.6
EC:2.4.1.207	xyloglucan:xyloglucosyl transferase activity	49	0	101	0.5
EC:3.1.3.16	phosphoprotein phosphatase activity	55	0	131	0.5
EC:4.2.1.11	phosphopyruvate hydratase activity	5	1	18	0.5
EC:3.6.3.8	calcium-transporting ATPase activity	5	1	11	0.5
EC:1.1.1.31	3-hydroxyisobutyrate dehydrogenase activity	5	1	9	0.5
EC:2.4.1.186	glycogenin glucosyltransferase activity	6	1	33	0.5
EC:2.1.1.143	24-methylenesterol C-methyltransferase activity	6	1	24	0.5
EC:3.4.24	metalloendopeptidase activity	47	3	96	0.5
EC:2.7.7.6	DNA-directed RNA polymerase activity	99	5	184	0.5
EC:2.7.11.1		100	5	200	0.5
EC:4.4.1.5	lactoylglutathione lyase activity	130	6	232	0.5
EC:2.2.1.1	transketolase activity	38	0	103	0.4
EC:2.3.1.48	histone acetyltransferase activity	45	0	79	0.4
EC:1.4.4.2	glycine dehydrogenase (decarboxylating) activity	7	1	25	0.4
EC:2.3.1.15	glycerol-3-phosphate O-acyltransferase activity	7	1	11	0.4
EC:1.2.1.36	retinal dehydrogenase activity	25	2	67	0.4
EC:3.6.1.3	ATPase activity, uncoupled	51	3	182	0.4
EC:2.4.1.123	inositol 3-alpha-galactosyltransferase activity	268	10	527	0.4
EC:6.6.1.2	cobaltochelatase activity	27	0	74	0.3
EC:1.9.3.1	cytochrome-c oxidase activity	27	0	48	0.3
EC:6.2.1.5	succinate-CoA ligase (ADP-forming) activity	30	0	52	0.3
EC:2.5.1.15	dihydropteroate synthase activity	30	0	38	0.3
EC:1.1.1.14	L-iditol 2-dehydrogenase activity	31	0	48	0.3
EC:5.3.1.1	triose-phosphate isomerase activity	35	0	83	0.3
EC:1.3.1.33	protochlorophyllide reductase activity	35	0	65	0.3
EC:3.4.23.3		11	1	36	0.3
EC:2.4.1.12	cellulose synthase (UDP-forming) activity	30	2	59	0.3
EC:3.6.4.3	microtubule-severing ATPase activity	126	5	299	0.3
EC:1.1.1.133	dTDP-4-dehydrorhamnose reductase activity	16	0	51	0.2
EC:2.7.11.17	calmodulin-dependent protein kinase activity	16	0	45	0.2
EC:1.2.4.1	pyruvate dehydrogenase (acetyl-transferring) activity	16	0	43	0.2
EC:5.4.2.1	phosphoglycerate mutase activity	16	0	41	0.2
EC:2.7.1.40	pyruvate kinase activity	17	0	38	0.2
EC:1.14.13.88	flavonoid 3',5'-hydroxylase activity	18	0	49	0.2
EC:3.4.16.5		18	0	41	0.2
EC:1.14.99.33	delta12-fatty acid dehydrogenase activity	18	0	38	0.2
EC:5.1.3.6	UDP-glucuronate 4-epimerase activity	18	0	28	0.2
EC:3.6.3.6	hydrogen-exporting ATPase activity, phosphorylative mechanism	19	0	54	0.2
EC:2.4.1.82	galactinol-sucrose galactosyltransferase activity	19	0	37	0.2
EC:5.5.1.4	inositol-3-phosphate synthase activity	21	0	61	0.2
EC:4.1.1.35	UDP-glucuronate decarboxylase activity	22	0	49	0.2
EC:2.7.10.2	non-membrane spanning protein tyrosine kinase activity	22	0	39	0.2
EC:2.6.1.1	L-aspartate:2-oxoglutarate aminotransferase activity	24	0	71	0.2
EC:3.4.21.92		24	0	68	0.2
EC:1.1.1.44	phosphogluconate dehydrogenase (decarboxylating) activity	14	1	38	0.2
EC:1.10.99.1	plastoquinol-plastocyanin reductase activity	91	1	191	0.2
EC:3.6.1.1	inorganic diphosphatase activity	94	1	232	0.2
EC:6.3.1.2	glutamate-ammonia ligase activity	44	2	120	0.2
EC:2.6.1.2	L-alanine:2-oxoglutarate aminotransferase activity	44	2	100	0.2
EC:1.3.1.74	2-alkenal reductase activity	100	4	335	0.2
EC:1.1.1.42	isocitrate dehydrogenase (NADP+) activity	6	0	30	0.1
EC:1.14.13.82	vanillate monooxygenase activity	6	0	27	0.1
EC:1.14.14.1	aromatase activity	6	0	22	0.1
EC:1.2.1.9	glyceraldehyde-3-phosphate dehydrogenase (NADP+) activity	6	0	22	0.1
EC:5.3.3.2	isopentenyl-diphosphate delta-isomerase activity	6	0	17	0.1
EC:1.8.4.9	adenylyl-sulfate reductase (glutathione) activity	6	0	16	0.1
EC:2.3.1.43	phosphatidylcholine-sterol O-acyltransferase activity	6	0	15	0.1
EC:2.4.1.1	phosphorylase activity	6	0	15	0.1
EC:3.1.1.11	pectinesterase activity	6	0	15	0.1
EC:3.6.3.28	phosphonate transmembrane-transporting ATPase activity	6	0	15	0.1
EC:1.17.4.3	4-hydroxy-3-methylbut-2-en-1-yl diphosphate synthase activity	6	0	14	0.1
EC:1.1.1.41	isocitrate dehydrogenase (NAD+) activity	6	0	13	0.1
EC:1.14.12.20		6	0	11	0.1
EC:2.1.3.3	ornithine carbamoyltransferase activity	6	0	10	0.1
EC:5.3.99.8	capsanthin/capsorubin synthase activity	6	0	10	0.1
EC:5.4.99.8	cycloartenol synthase activity	6	0	10	0.1
EC:3.4.19.1		6	0	9	0.1
EC:3.4.24.64		6	0	9	0.1
EC:4.2.3.13	(+)-delta-cadinene synthase activity	6	0	9	0.1
EC:2.4.1.109	dolichyl-phosphate-mannose-protein mannosyltransferase activity	6	0	8	0.1
EC:1.1.1.141	15-hydroxyprostaglandin dehydrogenase (NAD+) activity	6	0	7	0.1
EC:1.14.11.2	procollagen-proline 4-dioxygenase activity	6	0	7	0.1
EC:1.4.7.1	glutamate synthase (ferredoxin) activity	6	0	6	0.1
EC:3.2.1.14	chitinase activity	7	0	176	0.1
EC:3.1.3.48	protein tyrosine phosphatase activity	7	0	33	0.1
EC:5.4.2.2	phosphoglucomutase activity	7	0	19	0.1
EC:2.3.3.8	ATP citrate synthase activity	7	0	16	0.1
EC:1	oxidoreductase activity	7	0	14	0.1
EC:1.1.1.49	glucose-6-phosphate dehydrogenase activity	7	0	12	0.1
EC:2.4.1.203	trans-zeatin O-beta-D-glucosyltransferase activity	7	0	12	0.1
EC:5.4.3.8	glutamate-1-semialdehyde 2,1-aminomutase activity	7	0	12	0.1
EC:3.1.3.2	acid phosphatase activity	7	0	11	0.1
EC:4.1.1.22	histidine decarboxylase activity	7	0	11	0.1
EC:2.7.1.1	hexokinase activity	7	0	10	0.1
EC:2.7.7.19	polynucleotide adenylyltransferase activity	7	0	10	0.1
EC:6.1.1.10	methionine-tRNA ligase activity	7	0	10	0.1
EC:5.5.1.6	chalcone isomerase activity	7	0	8	0.1
EC:1.14.13.72	C-4 methylsterol oxidase activity	8	0	24	0.1
EC:2.3.1.41	3-oxoacyl-[acyl-carrier-protein] synthase activity	8	0	18	0.1
EC:4.2.1.17	enoyl-CoA hydratase activity	8	0	17	0.1
EC:2.5.1.18	glutathione transferase activity	8	0	15	0.1
EC:2.1.1.141	jasmonate O-methyltransferase activity	8	0	12	0.1
EC:2.4.1.115	anthocyanidin 3-O-glucosyltransferase activity	8	0	12	0.1
EC:3.5.2.6	beta-lactamase activity	8	0	11	0.1
EC:1.13.12.7	Photinus-luciferin 4-monooxygenase (ATP-hydrolyzing) activity	8	0	9	0.1
EC:3.5.1.10	formyltetrahydrofolate deformylase activity	8	0	8	0.1
EC:1.14.13.11	trans-cinnamate 4-monooxygenase activity	9	0	58	0.1
EC:1.3.1.83		9	0	33	0.1
EC:3.2.1.22	alpha-galactosidase activity	9	0	26	0.1
EC:3.5.1.98		9	0	15	0.1
EC:2.7.12.1		9	0	14	0.1
EC:3.3.1.1	adenosylhomocysteinase activity	10	0	54	0.1
EC:1.8.1.7	glutathione-disulfide reductase activity	10	0	24	0.1
EC:2.3.1.74	naringenin-chalcone synthase activity	10	0	24	0.1
EC:3.4.11.18		10	0	23	0.1
EC:4.1.1.50	adenosylmethionine decarboxylase activity	10	0	23	0.1
EC:3.1.2.6	hydroxyacylglutathione hydrolase activity	10	0	14	0.1
EC:3.1.4.4	NAPE-specific phospholipase D activity	11	0	48	0.1
EC:3.6.1	hydrolase activity, acting on acid anhydrides, in phosphorus-containing anhydrides	11	0	29	0.1
EC:2.7.1.11	6-phosphofructokinase activity	11	0	27	0.1
EC:2.7.11.7	myosin heavy chain kinase activity	11	0	20	0.1
EC:2.2.1.6	acetolactate synthase activity	11	0	19	0.1
EC:1.1.1.40	malate dehydrogenase (oxaloacetate-decarboxylating) (NADP+) activity	11	0	18	0.1
EC:6.1.1.18	glutamine-tRNA ligase activity	11	0	17	0.1
EC:6.1.1.2	tryptophan-tRNA ligase activity	11	0	17	0.1
EC:2.5.1.48	cystathionine gamma-synthase activity	12	0	68	0.1
EC:1.13.12.14	chlorophyllide a oxygenase activity	12	0	38	0.1
EC:2.7.7.27	glucose-1-phosphate adenylyltransferase activity	12	0	29	0.1
EC:3.6.3.44	xenobiotic-transporting ATPase activity	12	0	27	0.1
EC:3.4.16.6		12	0	24	0.1
EC:3.5.4.9	methenyltetrahydrofolate cyclohydrolase activity	12	0	17	0.1
EC:3.2.1.39	glucan endo-1,3-beta-D-glucosidase activity	13	0	53	0.1
EC:3.2.1.21	beta-glucosidase activity	14	0	62	0.1
EC:6.6.1.1	magnesium chelatase activity	14	0	41	0.1
EC:2.7.11.25	MAP kinase kinase kinase activity	14	0	40	0.1
EC:1.6.99.3	NADH dehydrogenase activity	14	0	35	0.1
EC:6.1.1.15	proline-tRNA ligase activity	14	0	31	0.1
EC:1.1.1.86	ketol-acid reductoisomerase activity	14	0	30	0.1
EC:4.2.1.96	4-alpha-hydroxytetrahydrobiopterin dehydratase activity	14	0	27	0.1
EC:4.2.1.24	porphobilinogen synthase activity	14	0	24	0.1
EC:1.14.13.81	magnesium-protoporphyrin IX monomethyl ester (oxidative) cyclase activity	15	0	39	0.1
EC:5.1.3.18	GDP-mannose 3,5-epimerase activity	15	0	36	0.1
EC:2.5.1.54	3-deoxy-7-phosphoheptulonate synthase activity	15	0	33	0.1
EC:4.1.1.15	glutamate decarboxylase activity	15	0	25	0.1
EC:1.14.13.90	zeaxanthin epoxidase activity	15	0	20	0.1
EC:3.4.21.25		17	1	56	0.1
EC:5.3.1.6	ribose-5-phosphate isomerase activity	19	1	50	0.1
EC:1.8.1.4	dihydrolipoyl dehydrogenase activity	19	1	45	0.1
EC:2.3.1.16	acetyl-CoA C-acyltransferase activity	21	1	46	0.1
EC:2.1.2.10	aminomethyltransferase activity	22	1	44	0.1
EC:3.1.3.11	fructose 1,6-bisphosphate 1-phosphatase activity	84	1	214	0.1
EC:3.4.22.34		45	2	114	0.1
EC:4.4.1.14	1-aminocyclopropane-1-carboxylate synthase activity	45	2	102	0.1
EC:1.2.1.12	glyceraldehyde-3-phosphate dehydrogenase (phosphorylating) activity	46	2	127	0.1
EC:2.7.7.4	sulfate adenylyltransferase (ATP) activity	122	2	317	0.1
EC:2.7.2.3	phosphoglycerate kinase activity	85	3	235	0.1
EC:1.18.1.2	ferredoxin-NADP+ reductase activity	87	3	191	0.1
EC:1.2.1.13	glyceraldehyde-3-phosphate dehydrogenase (NADP+) (phosphorylating) activity	183	3	434	0.1
EC:1.1.3.15	(S)-2-hydroxy-acid oxidase activity	125	4	294	0.1
EC:5.2.1.8	peptidyl-prolyl cis-trans isomerase activity	130	4	394	0.1
EC:1.11.1.6	catalase activity	157	5	533	0.1
EC:3.6.1.15	nucleoside-triphosphatase activity	223	7	540	0.1
EC:6.1.1.22	asparagine-tRNA ligase activity	1	0	11	0
EC:1.2.1.3	aldehyde dehydrogenase (NAD) activity	1	0	10	0
EC:1.13.11.27	4-hydroxyphenylpyruvate dioxygenase activity	1	0	8	0
EC:3.4.11.1		1	0	8	0
EC:4.99.1.1	ferrochelatase activity	1	0	8	0
EC:2.3.1.167	10-deacetylbaccatin III 10-O-acetyltransferase activity	1	0	7	0
EC:3.1.3.33	polynucleotide 5'-phosphatase activity	1	0	7	0
EC:1.8.4.11	peptide-methionine-(S)-S-oxide reductase activity	1	0	6	0
EC:2.3.1.144	anthranilate N-benzoyltransferase activity	1	0	6	0
EC:2.7.4.10	nucleoside triphosphate adenylate kinase activity	1	0	6	0
EC:2.7.7.9	UTP:glucose-1-phosphate uridylyltransferase activity	1	0	6	0
EC:3.1.1.3	triglyceride lipase activity	1	0	6	0
EC:5.1.1.7	diaminopimelate epimerase activity	1	0	6	0
EC:5.4.2.6	beta-phosphoglucomutase activity	1	0	6	0
EC:2.4.1.134	galactosylxylosylprotein 3-beta-galactosyltransferase activity	1	0	5	0
EC:2.7.6.2	thiamin diphosphokinase activity	1	0	5	0
EC:2.7.7.49	RNA-directed DNA polymerase activity	1	0	5	0
EC:3.1.1.4	phospholipase A2 activity	1	0	5	0
EC:3.1.2.15	ubiquitin thiolesterase activity	1	0	5	0
EC:3.4.21.26		1	0	5	0
EC:5.3.1.9	glucose-6-phosphate isomerase activity	1	0	5	0
EC:1.4.1.14	glutamate synthase (NADH) activity	1	0	4	0
EC:2.6.1.83	L,L-diaminopimelate aminotransferase activity	1	0	4	0
EC:3.6.5.5		1	0	4	0
EC:4.2.1.47	GDP-mannose 4,6-dehydratase activity	1	0	4	0
EC:5.1.3.2	UDP-glucose 4-epimerase activity	1	0	4	0
EC:5.3.1.13	arabinose-5-phosphate isomerase activity	1	0	4	0
EC:5.99.1.2	DNA topoisomerase type I activity	1	0	4	0
EC:1.12.98.1	coenzyme F420 hydrogenase activity	1	0	3	0
EC:1.13.11.19	cysteamine dioxygenase activity	1	0	3	0
EC:1.14.99		1	0	3	0
EC:1.14.99.30	carotene 7,8-desaturase activity	1	0	3	0
EC:1.17.3.2	xanthine oxidase activity	1	0	3	0
EC:1.8.7.1	sulfite reductase (ferredoxin) activity	1	0	3	0
EC:2.3.1.39	[acyl-carrier-protein] S-malonyltransferase activity	1	0	3	0
EC:3.1.26.11		1	0	3	0
EC:3.2.1.2	beta-amylase activity	1	0	3	0
EC:3.4.21	serine-type exopeptidase activity	1	0	3	0
EC:3.4.24.70		1	0	3	0
EC:3.5.1.1	asparaginase activity	1	0	3	0
EC:3.6.3.31	polyamine-transporting ATPase activity	1	0	3	0
EC:4.1.1.36	phosphopantothenoylcysteine decarboxylase activity	1	0	3	0
EC:1.14.19.2	acyl-[acyl-carrier-protein] desaturase activity	1	0	2	0
EC:1.8.1.9	thioredoxin-disulfide reductase activity	1	0	2	0
EC:2.1.1.125	histone-arginine N-methyltransferase activity	1	0	2	0
EC:2.3.2.8	arginyltransferase activity	1	0	2	0
EC:2.4.1.228	lactosylceramide 4-alpha-galactosyltransferase activity	1	0	2	0
EC:2.4.1.46	1,2-diacylglycerol 3-beta-galactosyltransferase activity	1	0	2	0
EC:2.4.2.10	orotate phosphoribosyltransferase activity	1	0	2	0
EC:2.7.1.137	1-phosphatidylinositol-3-kinase activity	1	0	2	0
EC:2.7.1.17	xylulokinase activity	1	0	2	0
EC:2.7.1.99		1	0	2	0
EC:2.7.11.22	cyclin-dependent protein kinase activity	1	0	2	0
EC:2.7.11.24	MAP kinase activity	1	0	2	0
EC:2.7.4.8	guanylate kinase activity	1	0	2	0
EC:2.7.6.3	2-amino-4-hydroxy-6-hydroxymethyldihydropteridine diphosphokinase activity	1	0	2	0
EC:2.7.9.5	phosphoglucan, water dikinase activity	1	0	2	0
EC:3.2.1.55	alpha-N-arabinofuranosidase activity	1	0	2	0
EC:3.5.3.12	agmatine deiminase activity	1	0	2	0
EC:3.5.4.6	AMP deaminase activity	1	0	2	0
EC:3.6.4.6		1	0	2	0
EC:4.1.1.1	pyruvate decarboxylase activity	1	0	2	0
EC:4.1.1.23	orotidine-5'-phosphate decarboxylase activity	1	0	2	0
EC:4.1.3.27	anthranilate synthase activity	1	0	2	0
EC:6.3.5.3	phosphoribosylformylglycinamidine synthase activity	1	0	2	0
EC:1.10.99.3	violaxanthin de-epoxidase activity	1	0	1	0
EC:1.4.3.2	L-amino-acid oxidase activity	1	0	1	0
EC:2.3.1.50	serine C-palmitoyltransferase activity	1	0	1	0
EC:2.7.10.1	transmembrane receptor protein tyrosine kinase activity	1	0	1	0
EC:2.8.2.4	estrone sulfotransferase activity	1	0	1	0
EC:3.2.1.1	alpha-amylase activity	1	0	1	0
EC:3.2.1.60	glucan 1,4-alpha-maltotetraohydrolase activity	1	0	1	0
EC:4.2.3.5	chorismate synthase activity	1	0	1	0
EC:1.2.1.2	formate dehydrogenase activity	2	0	18	0
EC:1.1.1	oxidoreductase activity, acting on the CH-OH group of donors, NAD or NADP as acceptor	2	0	14	0
EC:4.2.1.46	dTDP-glucose 4,6-dehydratase activity	2	0	13	0
EC:3.5.1.23	ceramidase activity	2	0	12	0
EC:6.4.1.4	methylcrotonoyl-CoA carboxylase activity	2	0	12	0
EC:1.1.1.1	alcohol dehydrogenase (NAD) activity	2	0	10	0
EC:1.1.1.284	S-(hydroxymethyl)glutathione dehydrogenase activity	2	0	10	0
EC:3.5.1.49	formamidase activity	2	0	10	0
EC:4.3.3.2	strictosidine synthase activity	2	0	10	0
EC:2.4.1.242	NDP-glucose-starch glucosyltransferase activity	2	0	8	0
EC:6.1.1.14	glycine-tRNA ligase activity	2	0	8	0
EC:1.1.1.271	GDP-L-fucose synthase activity	2	0	7	0
EC:2.3.3.13	2-isopropylmalate synthase activity	2	0	7	0
EC:2.4.2.17	ATP phosphoribosyltransferase activity	2	0	7	0
EC:2.4.2.7	adenine phosphoribosyltransferase activity	2	0	7	0
EC:2.5.1.19	3-phosphoshikimate 1-carboxyvinyltransferase activity	2	0	7	0
EC:1.17.1.3	leucoanthocyanidin reductase activity	2	0	6	0
EC:2.7.7	nucleotidyltransferase activity	2	0	6	0
EC:3.1.3.12	trehalose-phosphatase activity	2	0	6	0
EC:3.2.1.52	beta-N-acetylhexosaminidase activity	2	0	6	0
EC:4.2.1.51	prephenate dehydratase activity	2	0	6	0
EC:2.3.1.9	acetyl-CoA C-acetyltransferase activity	2	0	5	0
EC:2.7.8.2	diacylglycerol cholinephosphotransferase activity	2	0	5	0
EC:3.1.4.3	phosphatidylcholine phospholipase C activity	2	0	5	0
EC:3.4.19.12		2	0	5	0
EC:4.2.1.20	tryptophan synthase activity	2	0	5	0
EC:1.14.11.23	flavonol synthase activity	2	0	4	0
EC:1.17.4.1	ribonucleoside-diphosphate reductase activity	2	0	4	0
EC:2.4.1.119	dolichyl-diphosphooligosaccharide-protein glycotransferase activity	2	0	4	0
EC:2.4.1.25	4-alpha-glucanotransferase activity	2	0	4	0
EC:2.5.1.62	chlorophyll synthase activity	2	0	4	0
EC:2.7.6.5	GTP diphosphokinase activity	2	0	4	0
EC:2.8.1.8	lipoate synthase activity	2	0	4	0
EC:1.1.1.206	tropine dehydrogenase activity	2	0	3	0
EC:1.3.3.6	acyl-CoA oxidase activity	2	0	3	0
EC:1.3.99.3	acyl-CoA dehydrogenase activity	2	0	3	0
EC:2.1.1.127	[ribulose-bisphosphate carboxylase]-lysine N-methyltransferase activity	2	0	3	0
EC:2.1.1.34	tRNA (guanosine-2'-O-)-methyltransferase activity	2	0	3	0
EC:2.4	transferase activity, transferring glycosyl groups	2	0	3	0
EC:2.6.1.11	N2-acetyl-L-ornithine:2-oxoglutarate 5-aminotransferase activity	2	0	3	0
EC:3.1.26.3	ribonuclease III activity	2	0	3	0
EC:3.4.21.102		2	0	3	0
EC:3.4.22.44		2	0	3	0
EC:6.3.5.5	carbamoyl-phosphate synthase (glutamine-hydrolyzing) activity	2	0	3	0
EC:2.3.1.168	dihydrolipoyllysine-residue (2-methylpropanoyl)transferase activity	2	0	2	0
EC:2.7.1.74	deoxycytidine kinase activity	2	0	2	0
EC:3.1.4.46	glycerophosphodiester phosphodiesterase activity	2	0	2	0
EC:3.5.5.1	nitrilase activity	2	0	2	0
EC:3.5.5.4	cyanoalanine nitrilase activity	2	0	2	0
EC:3.6.3.30	ferric-transporting ATPase activity	2	0	2	0
EC:3.6.3.4	copper-exporting ATPase activity	2	0	2	0
EC:4.1.3.36	naphthoate synthase activity	2	0	2	0
EC:6.3.4.5	argininosuccinate synthase activity	2	0	2	0
EC:6.1.1.7	alanine-tRNA ligase activity	3	0	27	0
EC:1.1.1.255	mannitol dehydrogenase activity	3	0	22	0
EC:1.10.2.2	ubiquinol-cytochrome-c reductase activity	3	0	22	0
EC:2.4.1.34	1,3-beta-glucan synthase activity	3	0	20	0
EC:1.6.3.1	NAD(P)H oxidase activity	3	0	15	0
EC:2.7.1.90	diphosphate-fructose-6-phosphate 1-phosphotransferase activity	3	0	15	0
EC:3.2.1.4	cellulase activity	3	0	15	0
EC:3.2.1	hydrolase activity, hydrolyzing O-glycosyl compounds	3	0	13	0
EC:3.2.1.26	beta-fructofuranosidase activity	3	0	12	0
EC:2.7.7.13	mannose-1-phosphate guanylyltransferase activity	3	0	11	0
EC:4.2.1.92	hydroperoxide dehydratase activity	3	0	10	0
EC:1.11.1.9	glutathione peroxidase activity	3	0	9	0
EC:1.21.3.3	reticuline oxidase activity	3	0	9	0
EC:2.7.7.22	mannose-1-phosphate guanylyltransferase (GDP) activity	3	0	9	0
EC:4.4.1.16	selenocysteine lyase activity	3	0	9	0
EC:1.6.2.2	cytochrome-b5 reductase activity	3	0	8	0
EC:3.4.11.2		3	0	8	0
EC:4.2.3.4	3-dehydroquinate synthase activity	3	0	8	0
EC:4.6.1.3		3	0	8	0
EC:6.1.1.20	phenylalanine-tRNA ligase activity	3	0	8	0
EC:2.5.1.61	hydroxymethylbilane synthase activity	3	0	7	0
EC:2.7.6.1	ribose phosphate diphosphokinase activity	3	0	7	0
EC:3.1.1.31	6-phosphogluconolactonase activity	3	0	7	0
EC:3.6.3.41	heme-transporting ATPase activity	3	0	7	0
EC:2.3.1	transferase activity, transferring acyl groups other than amino-acyl groups	3	0	6	0
EC:2.3.1.158	phospholipid:diacylglycerol acyltransferase activity	3	0	6	0
EC:2.7.1.4	fructokinase activity	3	0	6	0
EC:2.7.1.71	shikimate kinase activity	3	0	6	0
EC:3.2.1.113	mannosyl-oligosaccharide 1,2-alpha-mannosidase activity	3	0	6	0
EC:6.2.1.1	acetate-CoA ligase activity	3	0	6	0
EC:1.1.1.22	UDP-glucose 6-dehydrogenase activity	3	0	5	0
EC:1.1.1.47	glucose 1-dehydrogenase activity	3	0	5	0
EC:2.1.1.43	histone-lysine N-methyltransferase activity	3	0	5	0
EC:2.6.1.52	O-phospho-L-serine:2-oxoglutarate aminotransferase activity	3	0	5	0
EC:3.2.1.67	galacturan 1,4-alpha-galacturonidase activity	3	0	5	0
EC:1.2.1.38	N-acetyl-gamma-glutamyl-phosphate reductase activity	3	0	4	0
EC:2.1.1.104	caffeoyl-CoA O-methyltransferase activity	3	0	4	0
EC:2.8.1.6	biotin synthase activity	3	0	4	0
EC:3.1.2.12	S-formylglutathione hydrolase activity	3	0	4	0
EC:4.1.1.65	phosphatidylserine decarboxylase activity	3	0	4	0
EC:4.1.2.25	dihydroneopterin aldolase activity	3	0	4	0
EC:4.2.1.19	imidazoleglycerol-phosphate dehydratase activity	3	0	4	0
EC:6.1.1.19	arginine-tRNA ligase activity	3	0	4	0
EC:6.1.1.21	histidine-tRNA ligase activity	3	0	4	0
EC:1.1.1.100	3-oxoacyl-[acyl-carrier-protein] reductase activity	3	0	3	0
EC:2.5.1.16	spermidine synthase activity	3	0	3	0
EC:2.5.1.32	geranylgeranyl-diphosphate geranylgeranyltransferase activity	3	0	3	0
EC:2.7.11.16	G-protein coupled receptor kinase activity	3	0	3	0
EC:2.7.11.23	RNA polymerase II carboxy-terminal domain kinase activity	3	0	3	0
EC:2.7.7.64	UTP-monosaccharide-1-phosphate uridylyltransferase activity	3	0	3	0
EC:3.1.1	carboxylesterase activity	3	0	3	0
EC:4.2.2.2	pectate lyase activity	4	0	17	0
EC:1.3.1.42	12-oxophytodienoate reductase activity	4	0	16	0
EC:1.5.1.20	methylenetetrahydrofolate reductase (NADPH) activity	4	0	15	0
EC:1.2.1.41	glutamate-5-semialdehyde dehydrogenase activity	4	0	13	0
EC:2.7.2.11	glutamate 5-kinase activity	4	0	13	0
EC:1.8.3.1	sulfite oxidase activity	4	0	12	0
EC:2.7.1.6	galactokinase activity	4	0	12	0
EC:4.1.1.31	phosphoenolpyruvate carboxylase activity	4	0	12	0
EC:1.14.99.3	heme oxygenase (decyclizing) activity	4	0	11	0
EC:2.4.1.15	alpha,alpha-trehalose-phosphate synthase (UDP-forming) activity	4	0	11	0
EC:2.4.1.21	starch synthase activity	4	0	11	0
EC:3.1.13.4	poly(A)-specific ribonuclease activity	4	0	11	0
EC:3.2.1.23	beta-galactosidase activity	4	0	11	0
EC:5.4.99.12	pseudouridine synthase activity	4	0	11	0
EC:1.14.19	oxidoreductase activity, acting on paired donors, with oxidation of a pair of donors resulting in the reduction of molecular oxygen to two molecules of water	4	0	10	0
EC:2.5.1.30	trans-hexaprenyltranstransferase activity	4	0	10	0
EC:2.7.11.12	cGMP-dependent protein kinase activity	4	0	10	0
EC:5.1.3.12	UDP-glucuronate 5'-epimerase activity	4	0	10	0
EC:6.3.5.4	asparagine synthase (glutamine-hydrolyzing) activity	4	0	10	0
EC:1.1.1.184	carbonyl reductase (NADPH) activity	4	0	9	0
EC:1.1.1.91	aryl-alcohol dehydrogenase (NADP+) activity	4	0	9	0
EC:1.6.5.4	monodehydroascorbate reductase (NADH) activity	4	0	9	0
EC:2.1.1.11	magnesium protoporphyrin IX methyltransferase activity	4	0	9	0
EC:3.1.27.1	ribonuclease T2 activity	4	0	9	0
EC:5.3.1.5	xylose isomerase activity	4	0	9	0
EC:2.4.1.32	glucomannan 4-beta-mannosyltransferase activity	4	0	8	0
EC:4.1.3.30	methylisocitrate lyase activity	4	0	8	0
EC:1.1.1.294	chlorophyll(ide) b reductase activity	4	0	7	0
EC:2.7.1.105	6-phosphofructo-2-kinase activity	4	0	7	0
EC:3.1.3.46	fructose-2,6-bisphosphate 2-phosphatase activity	4	0	7	0
EC:5.99.1.3	DNA topoisomerase (ATP-hydrolyzing) activity	4	0	7	0
EC:1.16.3.1	ferroxidase activity	4	0	6	0
EC:6.2.1.26	o-succinylbenzoate-CoA ligase activity	4	0	6	0
EC:1.10.3.3	L-ascorbate oxidase activity	4	0	5	0
EC:2.7.9.4	alpha-glucan, water dikinase activity	4	0	5	0
EC:3.2.1.20	alpha-glucosidase activity	4	0	5	0
EC:3.6.3.27	phosphate transmembrane-transporting ATPase activity	4	0	5	0
EC:6.1.1.6	lysine-tRNA ligase activity	4	0	5	0
EC:3.1.13	exoribonuclease activity, producing 5'-phosphomonoesters	4	0	4	0
EC:4.4.1.4	alliin lyase activity	4	0	4	0
EC:1.14.11.9	naringenin 3-dioxygenase activity	5	0	35	0
EC:1.15.1.1	superoxide dismutase activity	5	0	22	0
EC:4.2.1.3	aconitate hydratase activity	5	0	15	0
EC:2.1.1.68	caffeate O-methyltransferase activity	5	0	14	0
EC:2.7.4.3	adenylate kinase activity	5	0	14	0
EC:4.1.1.37	uroporphyrinogen decarboxylase activity	5	0	14	0
EC:1.14	oxidoreductase activity, acting on paired donors, with incorporation or reduction of molecular oxygen	5	0	13	0
EC:2.3.1.97	glycylpeptide N-tetradecanoyltransferase activity	5	0	13	0
EC:1.1.1.200	aldose-6-phosphate reductase (NADPH) activity	5	0	12	0
EC:1.2.1.8	betaine-aldehyde dehydrogenase activity	5	0	12	0
EC:2.7.1.20	adenosine kinase activity	5	0	12	0
EC:1.11.1.15	peroxiredoxin activity	5	0	11	0
EC:2.4.1	transferase activity, transferring hexosyl groups	5	0	11	0
EC:4.1.99.3	deoxyribodipyrimidine photo-lyase activity	5	0	11	0
EC:1.1.1.35	3-hydroxyacyl-CoA dehydrogenase activity	5	0	10	0
EC:2.3.1.119	icosanoyl-CoA synthase activity	5	0	10	0
EC:2.4.2.39	xyloglucan 6-xylosyltransferase activity	5	0	10	0
EC:3.4.24.84		5	0	10	0
EC:5.1.2.3	3-hydroxybutyryl-CoA epimerase activity	5	0	10	0
EC:5.3.3.8	dodecenoyl-CoA delta-isomerase activity	5	0	10	0
EC:5.4.99		5	0	10	0
EC:6.3.4.14	biotin carboxylase activity	5	0	10	0
EC:6.4.1.2	acetyl-CoA carboxylase activity	5	0	10	0
EC:1.5.3.17		5	0	9	0
EC:2.7.11.26	tau-protein kinase activity	5	0	9	0
EC:2.7.1.134	inositol tetrakisphosphate 1-kinase activity	5	0	8	0
EC:2.7.1.159	inositol-1,3,4-trisphosphate 5/6-kinase activity	5	0	8	0
EC:3.1.1.29	aminoacyl-tRNA hydrolase activity	5	0	8	0
EC:3.4.11.9		5	0	7	0
EC:5.4.2.8	phosphomannomutase activity	5	0	7	0
EC:2.7.4.6	nucleoside diphosphate kinase activity	5	0	6	0
EC:3.1.4.11	phosphoinositide phospholipase C activity	5	0	6	0
EC:3.4.16	serine-type carboxypeptidase activity	5	0	5	0
EC:3.4.23.40		26	1	87	0
EC:3.4.14.10		27	1	34	0
EC:2.5.1.47	cysteine synthase activity	28	1	89	0
EC:2.4.1.13	sucrose synthase activity	29	1	72	0
EC:5.3.4.1	protein disulfide isomerase activity	30	1	104	0
EC:3.1.3.41	4-nitrophenylphosphatase activity	31	1	60	0
EC:2.1.1.14	5-methyltetrahydropteroyltriglutamate-homocysteine S-methyltransferase activity	41	1	152	0
EC:3.6.5.3		41	1	110	0
EC:6.3.2.19	ubiquitin-protein ligase activity	41	1	99	0
EC:1.1.1.29	glycerate dehydrogenase activity	42	1	87	0
EC:2.7.1.19	phosphoribulokinase activity	52	1	111	0
EC:3.6.3.14		60	1	127	0
EC:1.6.5	oxidoreductase activity, acting on NADH or NADPH, quinone or similar compound as acceptor	73	2	132	0
EC:3.4.25.1		87	2	230	0
EC:1.6.5.3	NADH dehydrogenase (ubiquinone) activity	104	3	225	0
EC:4.1.2.13	fructose-bisphosphate aldolase activity	164	4	370	0
EC:1.13.11.12	lipoxygenase activity	517	13	1104	0
EC:4.2.1.1	carbonate dehydratase activity	955	22	1439	0

## Sheet: C v. EF_F
					list sorted after Rstat
EC Identifier	EC Description	EF+F pp1000	C pp1000	Match UniTrans ESTs	Rstat 1 vs 2
EC:1.3.3.3	coproporphyrinogen oxidase activity	883	0	1503	4.1
EC:1.4.3.21	amine oxidase activity	690	0	1117	3.2
EC:1.4.3.4	amine oxidase activity	694	0	1134	3.2
EC:2.4.1.123	inositol 3-alpha-galactosyltransferase activity	268	11	527	2.9
EC:5.2.1.8	peptidyl-prolyl cis-trans isomerase activity	130	7	394	2.4
EC:1.14.19	oxidoreductase activity, acting on paired donors, with oxidation of a pair of donors resulting in the reduction of molecular oxygen to two molecules of water	4	2	10	2.3
EC:1.10.99.1	plastoquinol-plastocyanin reductase activity	91	5	191	1.8
EC:1.14.13.11	trans-cinnamate 4-monooxygenase activity	9	2	58	1.7
EC:2.3.1.30	serine O-acetyltransferase activity	1	1	10	1.4
EC:4.2.1.96	4-alpha-hydroxytetrahydrobiopterin dehydratase activity	14	2	27	1.4
EC:2.7.11.17	calmodulin-dependent protein kinase activity	16	2	45	1.3
EC:6.3.1.2	glutamate-ammonia ligase activity	44	3	120	1.3
EC:2.1.1.127	[ribulose-bisphosphate carboxylase]-lysine N-methyltransferase activity	2	1	3	1.2
EC:1.17.1.2	4-hydroxy-3-methylbut-2-en-1-yl diphosphate reductase activity	20	2	60	1.1
EC:2.4.1.34	1,3-beta-glucan synthase activity	3	1	20	1
EC:3.6.1.15	nucleoside-triphosphatase activity	223	0	540	1
EC:1.8.3.1	sulfite oxidase activity	4	1	12	0.9
EC:2.1.1.11	magnesium protoporphyrin IX methyltransferase activity	4	1	9	0.9
EC:2.5.1.30	trans-hexaprenyltranstransferase activity	4	1	10	0.9
EC:5.1.3.12	UDP-glucuronate 5'-epimerase activity	4	1	10	0.9
EC:2.4.1	transferase activity, transferring hexosyl groups	5	1	11	0.8
EC:3.4.24.84		5	1	10	0.8
EC:1.2.1.9	glyceraldehyde-3-phosphate dehydrogenase (NADP+) activity	6	1	22	0.8
EC:2.4.1.186	glycogenin glucosyltransferase activity	6	1	33	0.8
EC:1.1.1.49	glucose-6-phosphate dehydrogenase activity	7	1	12	0.7
EC:2.3.1.15	glycerol-3-phosphate O-acyltransferase activity	7	1	11	0.7
EC:1.11.1.6	catalase activity	157	0	533	0.7
EC:1.2.1.12	glyceraldehyde-3-phosphate dehydrogenase (phosphorylating) activity	46	2	127	0.6
EC:1.18.1.2	ferredoxin-NADP+ reductase activity	87	3	191	0.6
EC:3.6.4.3	microtubule-severing ATPase activity	126	0	299	0.6
EC:4.1.1.39	ribulose-bisphosphate carboxylase activity	1624	25	3080	0.6
EC:2.7.7.27	glucose-1-phosphate adenylyltransferase activity	12	1	29	0.5
EC:2.7.7.6	DNA-directed RNA polymerase activity	99	0	184	0.5
EC:5.1.3.18	GDP-mannose 3,5-epimerase activity	15	1	36	0.4
EC:2.7.1.40	pyruvate kinase activity	17	1	38	0.4
EC:3.4.16.5		18	1	41	0.4
EC:6.3.2	acid-amino acid ligase activity	55	2	145	0.4
EC:3.1.1.1	carboxylesterase activity	63	2	119	0.4
EC:3.6.1.1	inorganic diphosphatase activity	94	0	232	0.4
EC:1.2.1.13	glyceraldehyde-3-phosphate dehydrogenase (NADP+) (phosphorylating) activity	183	4	434	0.4
EC:4.2.1.1	carbonate dehydratase activity	955	6	1439	0.4
EC:3.6.3.14		60	0	127	0.3
EC:2.6.1.45	serine-glyoxylate transaminase activity	63	0	108	0.3
EC:2.1.2.1	glycine hydroxymethyltransferase activity	68	2	124	0.3
EC:1.6.5	oxidoreductase activity, acting on NADH or NADPH, quinone or similar compound as acceptor	73	0	132	0.3
EC:1.11.1.11	L-ascorbate peroxidase activity	76	2	246	0.3
EC:2.7.7.4	sulfate adenylyltransferase (ATP) activity	122	3	317	0.3
EC:1.1.1.37	L-malate dehydrogenase activity	131	3	210	0.3
EC:1.3.1.33	protochlorophyllide reductase activity	35	0	65	0.2
EC:5.3.1.1	triose-phosphate isomerase activity	35	0	83	0.2
EC:2.2.1.1	transketolase activity	38	0	103	0.2
EC:6.3.2.19	ubiquitin-protein ligase activity	41	0	99	0.2
EC:1.1.1.29	glycerate dehydrogenase activity	42	0	87	0.2
EC:2.6.1.2	L-alanine:2-oxoglutarate aminotransferase activity	44	0	100	0.2
EC:2.3.1.48	histone acetyltransferase activity	45	0	79	0.2
EC:3.4.22.34		45	0	114	0.2
EC:4.4.1.14	1-aminocyclopropane-1-carboxylate synthase activity	45	0	102	0.2
EC:3.4.24	metalloendopeptidase activity	47	0	96	0.2
EC:3.6.1.3	ATPase activity, uncoupled	51	0	182	0.2
EC:2.7.1.19	phosphoribulokinase activity	52	0	111	0.2
EC:1.11.1.7	peroxidase activity	82	2	222	0.2
EC:3.1.3.11	fructose 1,6-bisphosphate 1-phosphatase activity	84	2	214	0.2
EC:3.4.25.1		87	2	230	0.2
EC:2.5.1.6	methionine adenosyltransferase activity	88	2	296	0.2
EC:1.1.1.40	malate dehydrogenase (oxaloacetate-decarboxylating) (NADP+) activity	11	0	18	0.1
EC:2.2.1.6	acetolactate synthase activity	11	0	19	0.1
EC:2.7.1.11	6-phosphofructokinase activity	11	0	27	0.1
EC:2.7.11.7	myosin heavy chain kinase activity	11	0	20	0.1
EC:3.1.4.4	NAPE-specific phospholipase D activity	11	0	48	0.1
EC:3.4.23.3		11	0	36	0.1
EC:3.6.1	hydrolase activity, acting on acid anhydrides, in phosphorus-containing anhydrides	11	0	29	0.1
EC:6.1.1.18	glutamine-tRNA ligase activity	11	0	17	0.1
EC:6.1.1.2	tryptophan-tRNA ligase activity	11	0	17	0.1
EC:1.13.12.14	chlorophyllide a oxygenase activity	12	0	38	0.1
EC:2.5.1.48	cystathionine gamma-synthase activity	12	0	68	0.1
EC:3.4.16.6		12	0	24	0.1
EC:3.5.4.9	methenyltetrahydrofolate cyclohydrolase activity	12	0	17	0.1
EC:3.6.3.44	xenobiotic-transporting ATPase activity	12	0	27	0.1
EC:3.2.1.39	glucan endo-1,3-beta-D-glucosidase activity	13	0	53	0.1
EC:1.1.1.44	phosphogluconate dehydrogenase (decarboxylating) activity	14	0	38	0.1
EC:1.1.1.86	ketol-acid reductoisomerase activity	14	0	30	0.1
EC:1.6.99.3	NADH dehydrogenase activity	14	0	35	0.1
EC:2.7.11.25	MAP kinase kinase kinase activity	14	0	40	0.1
EC:3.2.1.21	beta-glucosidase activity	14	0	62	0.1
EC:4.2.1.24	porphobilinogen synthase activity	14	0	24	0.1
EC:6.1.1.15	proline-tRNA ligase activity	14	0	31	0.1
EC:6.6.1.1	magnesium chelatase activity	14	0	41	0.1
EC:1.14.13.81	magnesium-protoporphyrin IX monomethyl ester (oxidative) cyclase activity	15	0	39	0.1
EC:1.14.13.90	zeaxanthin epoxidase activity	15	0	20	0.1
EC:2.5.1.54	3-deoxy-7-phosphoheptulonate synthase activity	15	0	33	0.1
EC:4.1.1.15	glutamate decarboxylase activity	15	0	25	0.1
EC:1.1.1.133	dTDP-4-dehydrorhamnose reductase activity	16	0	51	0.1
EC:1.2.4.1	pyruvate dehydrogenase (acetyl-transferring) activity	16	0	43	0.1
EC:5.4.2.1	phosphoglycerate mutase activity	16	0	41	0.1
EC:3.4.21.25		17	0	56	0.1
EC:1.14.13.88	flavonoid 3',5'-hydroxylase activity	18	0	49	0.1
EC:1.14.99.33	delta12-fatty acid dehydrogenase activity	18	0	38	0.1
EC:5.1.3.6	UDP-glucuronate 4-epimerase activity	18	0	28	0.1
EC:1.8.1.4	dihydrolipoyl dehydrogenase activity	19	0	45	0.1
EC:2.4.1.82	galactinol-sucrose galactosyltransferase activity	19	0	37	0.1
EC:3.6.3.6	hydrogen-exporting ATPase activity, phosphorylative mechanism	19	0	54	0.1
EC:5.3.1.6	ribose-5-phosphate isomerase activity	19	0	50	0.1
EC:1.14.99.n4		21	0	55	0.1
EC:2.3.1.16	acetyl-CoA C-acyltransferase activity	21	0	46	0.1
EC:5.5.1.4	inositol-3-phosphate synthase activity	21	0	61	0.1
EC:2.1.2.10	aminomethyltransferase activity	22	0	44	0.1
EC:2.7.10.2	non-membrane spanning protein tyrosine kinase activity	22	0	39	0.1
EC:4.1.1.35	UDP-glucuronate decarboxylase activity	22	0	49	0.1
EC:2.6.1.1	L-aspartate:2-oxoglutarate aminotransferase activity	24	0	71	0.1
EC:3.4.21.92		24	0	68	0.1
EC:1.2.1.36	retinal dehydrogenase activity	25	0	67	0.1
EC:3.4.23.40		26	0	87	0.1
EC:1.9.3.1	cytochrome-c oxidase activity	27	0	48	0.1
EC:3.4.14.10		27	0	34	0.1
EC:6.6.1.2	cobaltochelatase activity	27	0	74	0.1
EC:2.5.1.47	cysteine synthase activity	28	0	89	0.1
EC:2.4.1.13	sucrose synthase activity	29	0	72	0.1
EC:2.4.1.12	cellulose synthase (UDP-forming) activity	30	0	59	0.1
EC:2.5.1.15	dihydropteroate synthase activity	30	0	38	0.1
EC:5.3.4.1	protein disulfide isomerase activity	30	0	104	0.1
EC:6.2.1.5	succinate-CoA ligase (ADP-forming) activity	30	0	52	0.1
EC:1.1.1.14	L-iditol 2-dehydrogenase activity	31	0	48	0.1
EC:3.1.3.41	4-nitrophenylphosphatase activity	31	0	60	0.1
EC:2.1.1.14	5-methyltetrahydropteroyltriglutamate-homocysteine S-methyltransferase activity	41	1	152	0.1
EC:3.6.5.3		41	1	110	0.1
EC:2.4.1.207	xyloglucan:xyloglucosyl transferase activity	49	1	101	0.1
EC:3.1.3.16	phosphoprotein phosphatase activity	55	1	131	0.1
EC:4.4.1.5	lactoylglutathione lyase activity	130	2	232	0.1
EC:1.1.1.95	phosphoglycerate dehydrogenase activity	1	0	4	0
EC:1.10.99.3	violaxanthin de-epoxidase activity	1	0	1	0
EC:1.12.98.1	coenzyme F420 hydrogenase activity	1	0	3	0
EC:1.13.11.19	cysteamine dioxygenase activity	1	0	3	0
EC:1.13.11.27	4-hydroxyphenylpyruvate dioxygenase activity	1	0	8	0
EC:1.14.19.2	acyl-[acyl-carrier-protein] desaturase activity	1	0	2	0
EC:1.14.99		1	0	3	0
EC:1.14.99.30	carotene 7,8-desaturase activity	1	0	3	0
EC:1.17.3.2	xanthine oxidase activity	1	0	3	0
EC:1.2.1.3	aldehyde dehydrogenase (NAD) activity	1	0	10	0
EC:1.4.1.14	glutamate synthase (NADH) activity	1	0	4	0
EC:1.4.3.2	L-amino-acid oxidase activity	1	0	1	0
EC:1.4.3.6		1	0	9	0
EC:1.8.1.9	thioredoxin-disulfide reductase activity	1	0	2	0
EC:1.8.4.11	peptide-methionine-(S)-S-oxide reductase activity	1	0	6	0
EC:1.8.7.1	sulfite reductase (ferredoxin) activity	1	0	3	0
EC:2.1.1.125	histone-arginine N-methyltransferase activity	1	0	2	0
EC:2.3.1.144	anthranilate N-benzoyltransferase activity	1	0	6	0
EC:2.3.1.167	10-deacetylbaccatin III 10-O-acetyltransferase activity	1	0	7	0
EC:2.3.1.39	[acyl-carrier-protein] S-malonyltransferase activity	1	0	3	0
EC:2.3.1.50	serine C-palmitoyltransferase activity	1	0	1	0
EC:2.3.2.8	arginyltransferase activity	1	0	2	0
EC:2.4.1.134	galactosylxylosylprotein 3-beta-galactosyltransferase activity	1	0	5	0
EC:2.4.1.228	lactosylceramide 4-alpha-galactosyltransferase activity	1	0	2	0
EC:2.4.1.46	1,2-diacylglycerol 3-beta-galactosyltransferase activity	1	0	2	0
EC:2.4.2.10	orotate phosphoribosyltransferase activity	1	0	2	0
EC:2.6.1.83	L,L-diaminopimelate aminotransferase activity	1	0	4	0
EC:2.7.1.137	1-phosphatidylinositol-3-kinase activity	1	0	2	0
EC:2.7.1.17	xylulokinase activity	1	0	2	0
EC:2.7.1.99		1	0	2	0
EC:2.7.10.1	transmembrane receptor protein tyrosine kinase activity	1	0	1	0
EC:2.7.11.22	cyclin-dependent protein kinase activity	1	0	2	0
EC:2.7.11.24	MAP kinase activity	1	0	2	0
EC:2.7.4.10	nucleoside triphosphate adenylate kinase activity	1	0	6	0
EC:2.7.4.8	guanylate kinase activity	1	0	2	0
EC:2.7.6.2	thiamin diphosphokinase activity	1	0	5	0
EC:2.7.6.3	2-amino-4-hydroxy-6-hydroxymethyldihydropteridine diphosphokinase activity	1	0	2	0
EC:2.7.7.49	RNA-directed DNA polymerase activity	1	0	5	0
EC:2.7.7.9	UTP:glucose-1-phosphate uridylyltransferase activity	1	0	6	0
EC:2.7.9.5	phosphoglucan, water dikinase activity	1	0	2	0
EC:2.8.2.4	estrone sulfotransferase activity	1	0	1	0
EC:3.1.1.3	triglyceride lipase activity	1	0	6	0
EC:3.1.1.4	phospholipase A2 activity	1	0	5	0
EC:3.1.2.15	ubiquitin thiolesterase activity	1	0	5	0
EC:3.1.26.11		1	0	3	0
EC:3.1.3.33	polynucleotide 5'-phosphatase activity	1	0	7	0
EC:3.2.1.1	alpha-amylase activity	1	0	1	0
EC:3.2.1.2	beta-amylase activity	1	0	3	0
EC:3.2.1.55	alpha-N-arabinofuranosidase activity	1	0	2	0
EC:3.2.1.60	glucan 1,4-alpha-maltotetraohydrolase activity	1	0	1	0
EC:3.4.11.1		1	0	8	0
EC:3.4.21	serine-type exopeptidase activity	1	0	3	0
EC:3.4.21.26		1	0	5	0
EC:3.4.24.70		1	0	3	0
EC:3.5.1.1	asparaginase activity	1	0	3	0
EC:3.5.3.12	agmatine deiminase activity	1	0	2	0
EC:3.5.4.6	AMP deaminase activity	1	0	2	0
EC:3.6.3.31	polyamine-transporting ATPase activity	1	0	3	0
EC:3.6.4.6		1	0	2	0
EC:3.6.5.5		1	0	4	0
EC:4.1.1.1	pyruvate decarboxylase activity	1	0	2	0
EC:4.1.1.23	orotidine-5'-phosphate decarboxylase activity	1	0	2	0
EC:4.1.1.36	phosphopantothenoylcysteine decarboxylase activity	1	0	3	0
EC:4.1.3.27	anthranilate synthase activity	1	0	2	0
EC:4.2.1.47	GDP-mannose 4,6-dehydratase activity	1	0	4	0
EC:4.2.3.5	chorismate synthase activity	1	0	1	0
EC:4.99.1.1	ferrochelatase activity	1	0	8	0
EC:5.1.1.7	diaminopimelate epimerase activity	1	0	6	0
EC:5.1.3.2	UDP-glucose 4-epimerase activity	1	0	4	0
EC:5.3.1.13	arabinose-5-phosphate isomerase activity	1	0	4	0
EC:5.3.1.9	glucose-6-phosphate isomerase activity	1	0	5	0
EC:5.4.2.6	beta-phosphoglucomutase activity	1	0	6	0
EC:5.99.1.2	DNA topoisomerase type I activity	1	0	4	0
EC:6.1.1.22	asparagine-tRNA ligase activity	1	0	11	0
EC:6.3.5.3	phosphoribosylformylglycinamidine synthase activity	1	0	2	0
EC:1.1.1	oxidoreductase activity, acting on the CH-OH group of donors, NAD or NADP as acceptor	2	0	14	0
EC:1.1.1.1	alcohol dehydrogenase (NAD) activity	2	0	10	0
EC:1.1.1.206	tropine dehydrogenase activity	2	0	3	0
EC:1.1.1.271	GDP-L-fucose synthase activity	2	0	7	0
EC:1.1.1.284	S-(hydroxymethyl)glutathione dehydrogenase activity	2	0	10	0
EC:1.14.11.23	flavonol synthase activity	2	0	4	0
EC:1.17.1.3	leucoanthocyanidin reductase activity	2	0	6	0
EC:1.17.4.1	ribonucleoside-diphosphate reductase activity	2	0	4	0
EC:1.2.1.2	formate dehydrogenase activity	2	0	18	0
EC:1.3.3.6	acyl-CoA oxidase activity	2	0	3	0
EC:1.3.99.3	acyl-CoA dehydrogenase activity	2	0	3	0
EC:2.1.1.34	tRNA (guanosine-2'-O-)-methyltransferase activity	2	0	3	0
EC:2.3.1.168	dihydrolipoyllysine-residue (2-methylpropanoyl)transferase activity	2	0	2	0
EC:2.3.1.9	acetyl-CoA C-acetyltransferase activity	2	0	5	0
EC:2.3.3.13	2-isopropylmalate synthase activity	2	0	7	0
EC:2.4	transferase activity, transferring glycosyl groups	2	0	3	0
EC:2.4.1.119	dolichyl-diphosphooligosaccharide-protein glycotransferase activity	2	0	4	0
EC:2.4.1.242	NDP-glucose-starch glucosyltransferase activity	2	0	8	0
EC:2.4.1.25	4-alpha-glucanotransferase activity	2	0	4	0
EC:2.4.2.17	ATP phosphoribosyltransferase activity	2	0	7	0
EC:2.4.2.7	adenine phosphoribosyltransferase activity	2	0	7	0
EC:2.5.1.19	3-phosphoshikimate 1-carboxyvinyltransferase activity	2	0	7	0
EC:2.5.1.62	chlorophyll synthase activity	2	0	4	0
EC:2.6.1.11	N2-acetyl-L-ornithine:2-oxoglutarate 5-aminotransferase activity	2	0	3	0
EC:2.7.1.74	deoxycytidine kinase activity	2	0	2	0
EC:2.7.6.5	GTP diphosphokinase activity	2	0	4	0
EC:2.7.7	nucleotidyltransferase activity	2	0	6	0
EC:2.7.8.2	diacylglycerol cholinephosphotransferase activity	2	0	5	0
EC:2.8.1.8	lipoate synthase activity	2	0	4	0
EC:3.1.26.3	ribonuclease III activity	2	0	3	0
EC:3.1.3.12	trehalose-phosphatase activity	2	0	6	0
EC:3.1.4.3	phosphatidylcholine phospholipase C activity	2	0	5	0
EC:3.1.4.46	glycerophosphodiester phosphodiesterase activity	2	0	2	0
EC:3.2.1.52	beta-N-acetylhexosaminidase activity	2	0	6	0
EC:3.4.19.12		2	0	5	0
EC:3.4.21.102		2	0	3	0
EC:3.4.22.44		2	0	3	0
EC:3.5.1.23	ceramidase activity	2	0	12	0
EC:3.5.1.49	formamidase activity	2	0	10	0
EC:3.5.5.1	nitrilase activity	2	0	2	0
EC:3.5.5.4	cyanoalanine nitrilase activity	2	0	2	0
EC:3.6.3.30	ferric-transporting ATPase activity	2	0	2	0
EC:3.6.3.4	copper-exporting ATPase activity	2	0	2	0
EC:3.6.5		2	0	8	0
EC:4.1.3.36	naphthoate synthase activity	2	0	2	0
EC:4.2.1.20	tryptophan synthase activity	2	0	5	0
EC:4.2.1.46	dTDP-glucose 4,6-dehydratase activity	2	0	13	0
EC:4.2.1.51	prephenate dehydratase activity	2	0	6	0
EC:4.3.3.2	strictosidine synthase activity	2	0	10	0
EC:6.1.1.14	glycine-tRNA ligase activity	2	0	8	0
EC:6.3.4.3	formate-tetrahydrofolate ligase activity	2	0	8	0
EC:6.3.4.5	argininosuccinate synthase activity	2	0	2	0
EC:6.3.5.5	carbamoyl-phosphate synthase (glutamine-hydrolyzing) activity	2	0	3	0
EC:6.4.1.4	methylcrotonoyl-CoA carboxylase activity	2	0	12	0
EC:1.1.1.100	3-oxoacyl-[acyl-carrier-protein] reductase activity	3	0	3	0
EC:1.1.1.22	UDP-glucose 6-dehydrogenase activity	3	0	5	0
EC:1.1.1.255	mannitol dehydrogenase activity	3	0	22	0
EC:1.1.1.267	1-deoxy-D-xylulose-5-phosphate reductoisomerase activity	3	0	11	0
EC:1.1.1.47	glucose 1-dehydrogenase activity	3	0	5	0
EC:1.10.2.2	ubiquinol-cytochrome-c reductase activity	3	0	22	0
EC:1.11.1.9	glutathione peroxidase activity	3	0	9	0
EC:1.2.1.38	N-acetyl-gamma-glutamyl-phosphate reductase activity	3	0	4	0
EC:1.21.3.3	reticuline oxidase activity	3	0	9	0
EC:1.3.5.1	succinate dehydrogenase (ubiquinone) activity	3	0	7	0
EC:1.6.2.2	cytochrome-b5 reductase activity	3	0	8	0
EC:1.6.3.1	NAD(P)H oxidase activity	3	0	15	0
EC:2.1.1.104	caffeoyl-CoA O-methyltransferase activity	3	0	4	0
EC:2.1.1.43	histone-lysine N-methyltransferase activity	3	0	5	0
EC:2.3.1	transferase activity, transferring acyl groups other than amino-acyl groups	3	0	6	0
EC:2.3.1.158	phospholipid:diacylglycerol acyltransferase activity	3	0	6	0
EC:2.4.1.218	hydroquinone glucosyltransferase activity	3	0	18	0
EC:2.5.1.16	spermidine synthase activity	3	0	3	0
EC:2.5.1.32	geranylgeranyl-diphosphate geranylgeranyltransferase activity	3	0	3	0
EC:2.5.1.61	hydroxymethylbilane synthase activity	3	0	7	0
EC:2.6.1.52	O-phospho-L-serine:2-oxoglutarate aminotransferase activity	3	0	5	0
EC:2.7.1.31	glycerate kinase activity	3	0	18	0
EC:2.7.1.4	fructokinase activity	3	0	6	0
EC:2.7.1.71	shikimate kinase activity	3	0	6	0
EC:2.7.1.90	diphosphate-fructose-6-phosphate 1-phosphotransferase activity	3	0	15	0
EC:2.7.11.16	G-protein coupled receptor kinase activity	3	0	3	0
EC:2.7.11.23	RNA polymerase II carboxy-terminal domain kinase activity	3	0	3	0
EC:2.7.6.1	ribose phosphate diphosphokinase activity	3	0	7	0
EC:2.7.7.13	mannose-1-phosphate guanylyltransferase activity	3	0	11	0
EC:2.7.7.22	mannose-1-phosphate guanylyltransferase (GDP) activity	3	0	9	0
EC:2.7.7.64	UTP-monosaccharide-1-phosphate uridylyltransferase activity	3	0	3	0
EC:2.8.1.6	biotin synthase activity	3	0	4	0
EC:3.1.1	carboxylesterase activity	3	0	3	0
EC:3.1.1.31	6-phosphogluconolactonase activity	3	0	7	0
EC:3.1.2.12	S-formylglutathione hydrolase activity	3	0	4	0
EC:3.2.1	hydrolase activity, hydrolyzing O-glycosyl compounds	3	0	13	0
EC:3.2.1.113	mannosyl-oligosaccharide 1,2-alpha-mannosidase activity	3	0	6	0
EC:3.2.1.26	beta-fructofuranosidase activity	3	0	12	0
EC:3.2.1.4	cellulase activity	3	0	15	0
EC:3.2.1.67	galacturan 1,4-alpha-galacturonidase activity	3	0	5	0
EC:3.4.11.2		3	0	8	0
EC:3.4.11.21		3	0	10	0
EC:3.6.3.41	heme-transporting ATPase activity	3	0	7	0
EC:4.1.1.65	phosphatidylserine decarboxylase activity	3	0	4	0
EC:4.1.2.25	dihydroneopterin aldolase activity	3	0	4	0
EC:4.2.1.19	imidazoleglycerol-phosphate dehydratase activity	3	0	4	0
EC:4.2.1.92	hydroperoxide dehydratase activity	3	0	10	0
EC:4.2.3.4	3-dehydroquinate synthase activity	3	0	8	0
EC:4.4.1.16	selenocysteine lyase activity	3	0	9	0
EC:4.6.1.3		3	0	8	0
EC:6.1.1.19	arginine-tRNA ligase activity	3	0	4	0
EC:6.1.1.20	phenylalanine-tRNA ligase activity	3	0	8	0
EC:6.1.1.21	histidine-tRNA ligase activity	3	0	4	0
EC:6.1.1.7	alanine-tRNA ligase activity	3	0	27	0
EC:6.2.1.1	acetate-CoA ligase activity	3	0	6	0
EC:1.1.1.184	carbonyl reductase (NADPH) activity	4	0	9	0
EC:1.1.1.294	chlorophyll(ide) b reductase activity	4	0	7	0
EC:1.1.1.91	aryl-alcohol dehydrogenase (NADP+) activity	4	0	9	0
EC:1.10.3.3	L-ascorbate oxidase activity	4	0	5	0
EC:1.14.99.3	heme oxygenase (decyclizing) activity	4	0	11	0
EC:1.16.3.1	ferroxidase activity	4	0	6	0
EC:1.2.1.41	glutamate-5-semialdehyde dehydrogenase activity	4	0	13	0
EC:1.3.1.42	12-oxophytodienoate reductase activity	4	0	16	0
EC:1.5.1.20	methylenetetrahydrofolate reductase (NADPH) activity	4	0	15	0
EC:1.6.5.4	monodehydroascorbate reductase (NADH) activity	4	0	9	0
EC:2.4.1.15	alpha,alpha-trehalose-phosphate synthase (UDP-forming) activity	4	0	11	0
EC:2.4.1.21	starch synthase activity	4	0	11	0
EC:2.4.1.32	glucomannan 4-beta-mannosyltransferase activity	4	0	8	0
EC:2.7.1.105	6-phosphofructo-2-kinase activity	4	0	7	0
EC:2.7.1.6	galactokinase activity	4	0	12	0
EC:2.7.11.12	cGMP-dependent protein kinase activity	4	0	10	0
EC:2.7.2.11	glutamate 5-kinase activity	4	0	13	0
EC:2.7.9.4	alpha-glucan, water dikinase activity	4	0	5	0
EC:3.1.13	exoribonuclease activity, producing 5'-phosphomonoesters	4	0	4	0
EC:3.1.13.4	poly(A)-specific ribonuclease activity	4	0	11	0
EC:3.1.27.1	ribonuclease T2 activity	4	0	9	0
EC:3.1.3.46	fructose-2,6-bisphosphate 2-phosphatase activity	4	0	7	0
EC:3.2.1.20	alpha-glucosidase activity	4	0	5	0
EC:3.2.1.23	beta-galactosidase activity	4	0	11	0
EC:3.4.22	cysteine-type endopeptidase activity	4	0	9	0
EC:3.6.3.27	phosphate transmembrane-transporting ATPase activity	4	0	5	0
EC:4.1.1.31	phosphoenolpyruvate carboxylase activity	4	0	12	0
EC:4.1.3.30	methylisocitrate lyase activity	4	0	8	0
EC:4.2.2.2	pectate lyase activity	4	0	17	0
EC:4.4.1.4	alliin lyase activity	4	0	4	0
EC:5.3.1.5	xylose isomerase activity	4	0	9	0
EC:5.4.99.12	pseudouridine synthase activity	4	0	11	0
EC:5.99.1.3	DNA topoisomerase (ATP-hydrolyzing) activity	4	0	7	0
EC:6.1.1.6	lysine-tRNA ligase activity	4	0	5	0
EC:6.1.1.9	valine-tRNA ligase activity	4	0	6	0
EC:6.2.1.26	o-succinylbenzoate-CoA ligase activity	4	0	6	0
EC:6.3.5.4	asparagine synthase (glutamine-hydrolyzing) activity	4	0	10	0
EC:1.1.1.200	aldose-6-phosphate reductase (NADPH) activity	5	0	12	0
EC:1.1.1.31	3-hydroxyisobutyrate dehydrogenase activity	5	0	9	0
EC:1.1.1.35	3-hydroxyacyl-CoA dehydrogenase activity	5	0	10	0
EC:1.11.1.15	peroxiredoxin activity	5	0	11	0
EC:1.14	oxidoreductase activity, acting on paired donors, with incorporation or reduction of molecular oxygen	5	0	13	0
EC:1.14.11.9	naringenin 3-dioxygenase activity	5	0	35	0
EC:1.15.1.1	superoxide dismutase activity	5	0	22	0
EC:1.2.1.8	betaine-aldehyde dehydrogenase activity	5	0	12	0
EC:1.5.3.17		5	0	9	0
EC:1.7.7.1	ferredoxin-nitrite reductase activity	5	0	25	0
EC:2.1.1.68	caffeate O-methyltransferase activity	5	0	14	0
EC:2.3.1.119	icosanoyl-CoA synthase activity	5	0	10	0
EC:2.3.1.97	glycylpeptide N-tetradecanoyltransferase activity	5	0	13	0
EC:2.4.2.39	xyloglucan 6-xylosyltransferase activity	5	0	10	0
EC:2.7.1.134	inositol tetrakisphosphate 1-kinase activity	5	0	8	0
EC:2.7.1.159	inositol-1,3,4-trisphosphate 5/6-kinase activity	5	0	8	0
EC:2.7.1.20	adenosine kinase activity	5	0	12	0
EC:2.7.11.26	tau-protein kinase activity	5	0	9	0
EC:2.7.4.3	adenylate kinase activity	5	0	14	0
EC:2.7.4.6	nucleoside diphosphate kinase activity	5	0	6	0
EC:3.1.1.29	aminoacyl-tRNA hydrolase activity	5	0	8	0
EC:3.1.4.11	phosphoinositide phospholipase C activity	5	0	6	0
EC:3.4.11.9		5	0	7	0
EC:3.4.16	serine-type carboxypeptidase activity	5	0	5	0
EC:3.6.3.8	calcium-transporting ATPase activity	5	0	11	0
EC:4.1.1.37	uroporphyrinogen decarboxylase activity	5	0	14	0
EC:4.1.99.3	deoxyribodipyrimidine photo-lyase activity	5	0	11	0
EC:4.2.1.11	phosphopyruvate hydratase activity	5	0	18	0
EC:4.2.1.3	aconitate hydratase activity	5	0	15	0
EC:5.1.2.3	3-hydroxybutyryl-CoA epimerase activity	5	0	10	0
EC:5.3.3.8	dodecenoyl-CoA delta-isomerase activity	5	0	10	0
EC:5.4.2.8	phosphomannomutase activity	5	0	7	0
EC:5.4.99		5	0	10	0
EC:6.3.4.14	biotin carboxylase activity	5	0	10	0
EC:6.4.1.2	acetyl-CoA carboxylase activity	5	0	10	0
EC:1.1.1.141	15-hydroxyprostaglandin dehydrogenase (NAD+) activity	6	0	7	0
EC:1.1.1.41	isocitrate dehydrogenase (NAD+) activity	6	0	13	0
EC:1.1.1.42	isocitrate dehydrogenase (NADP+) activity	6	0	30	0
EC:1.14.11.2	procollagen-proline 4-dioxygenase activity	6	0	7	0
EC:1.14.12.20		6	0	11	0
EC:1.14.13.82	vanillate monooxygenase activity	6	0	27	0
EC:1.14.14.1	aromatase activity	6	0	22	0
EC:1.17.4.3	4-hydroxy-3-methylbut-2-en-1-yl diphosphate synthase activity	6	0	14	0
EC:1.4.7.1	glutamate synthase (ferredoxin) activity	6	0	6	0
EC:1.8.4.9	adenylyl-sulfate reductase (glutathione) activity	6	0	16	0
EC:2.1.1.143	24-methylenesterol C-methyltransferase activity	6	0	24	0
EC:2.1.3.3	ornithine carbamoyltransferase activity	6	0	10	0
EC:2.3.1.43	phosphatidylcholine-sterol O-acyltransferase activity	6	0	15	0
EC:2.4.1.1	phosphorylase activity	6	0	15	0
EC:2.4.1.109	dolichyl-phosphate-mannose-protein mannosyltransferase activity	6	0	8	0
EC:3.1.1.11	pectinesterase activity	6	0	15	0
EC:3.4.19.1		6	0	9	0
EC:3.4.24.64		6	0	9	0
EC:3.6.3.28	phosphonate transmembrane-transporting ATPase activity	6	0	15	0
EC:4.2.3.13	(+)-delta-cadinene synthase activity	6	0	9	0
EC:5.3.3.2	isopentenyl-diphosphate delta-isomerase activity	6	0	17	0
EC:5.3.99.8	capsanthin/capsorubin synthase activity	6	0	10	0
EC:5.4.99.8	cycloartenol synthase activity	6	0	10	0
EC:1	oxidoreductase activity	7	0	14	0
EC:1.4.4.2	glycine dehydrogenase (decarboxylating) activity	7	0	25	0
EC:2.3.3.8	ATP citrate synthase activity	7	0	16	0
EC:2.4.1.203	trans-zeatin O-beta-D-glucosyltransferase activity	7	0	12	0
EC:2.7.1.1	hexokinase activity	7	0	10	0
EC:2.7.7.19	polynucleotide adenylyltransferase activity	7	0	10	0
EC:3.1.3.2	acid phosphatase activity	7	0	11	0
EC:3.1.3.48	protein tyrosine phosphatase activity	7	0	33	0
EC:3.2.1.14	chitinase activity	7	0	176	0
EC:4.1.1.22	histidine decarboxylase activity	7	0	11	0
EC:5.4.2.2	phosphoglucomutase activity	7	0	19	0
EC:5.4.3.8	glutamate-1-semialdehyde 2,1-aminomutase activity	7	0	12	0
EC:5.5.1.6	chalcone isomerase activity	7	0	8	0
EC:6.1.1.10	methionine-tRNA ligase activity	7	0	10	0
EC:6.1.1.3	threonine-tRNA ligase activity	7	0	18	0
EC:1.13.12.7	Photinus-luciferin 4-monooxygenase (ATP-hydrolyzing) activity	8	0	9	0
EC:1.14.13.72	C-4 methylsterol oxidase activity	8	0	24	0
EC:2.1.1.141	jasmonate O-methyltransferase activity	8	0	12	0
EC:2.3.1.41	3-oxoacyl-[acyl-carrier-protein] synthase activity	8	0	18	0
EC:2.4.1.115	anthocyanidin 3-O-glucosyltransferase activity	8	0	12	0
EC:2.5.1.18	glutathione transferase activity	8	0	15	0
EC:3.5.1.10	formyltetrahydrofolate deformylase activity	8	0	8	0
EC:3.5.2.6	beta-lactamase activity	8	0	11	0
EC:4.2.1.17	enoyl-CoA hydratase activity	8	0	17	0
EC:1.3.1.83		9	0	33	0
EC:2.7.12.1		9	0	14	0
EC:3.2.1.15	polygalacturonase activity	9	0	20	0
EC:3.2.1.22	alpha-galactosidase activity	9	0	26	0
EC:3.5.1.98		9	0	15	0
EC:1.8.1.7	glutathione-disulfide reductase activity	10	0	24	0
EC:2.3.1.74	naringenin-chalcone synthase activity	10	0	24	0
EC:3.1.2.6	hydroxyacylglutathione hydrolase activity	10	0	14	0
EC:3.3.1.1	adenosylhomocysteinase activity	10	0	54	0
EC:3.4.11.18		10	0	23	0
EC:4.1.1.50	adenosylmethionine decarboxylase activity	10	0	23	0
EC:3.5.3.1	arginase activity	61	1	128	0
EC:2.7.2.3	phosphoglycerate kinase activity	85	1	235	0
EC:1.3.1.74	2-alkenal reductase activity	100	1	335	0
EC:2.7.11.1		100	1	200	0
EC:1.6.5.3	NADH dehydrogenase (ubiquinone) activity	104	1	225	0
EC:1.1.3.15	(S)-2-hydroxy-acid oxidase activity	125	1	294	0
EC:4.1.2.13	fructose-bisphosphate aldolase activity	164	2	370	0
EC:1.13.11.12	lipoxygenase activity	517	6	1104	0

## Sheet: Selected genes
EC Identifier	EC Description	EF pp1000	EF+F pp1000	E pp1000	FE pp1000	MeJA pp1000	C pp1000	Match UniTrans ESTs	Rstat
EC:1.13.11.12	lipoxygenase activity	22.5	6.3	6.7	6.9	28.2	6.9	1104	71.7
EC:1.11.1.6	catalase activity	11.2	1.9	5.6	2.6	8.5	0	533	42.7
EC:1.2.1.13	glyceraldehyde-3-phosphate dehydrogenase (NADP+) (phosphorylating) activity	9	2.2	9	1.6	3.9	4.6	434	28
EC:2.1.1.14	5-methyltetrahydropteroyltriglutamate-homocysteine S-methyltransferase activity	9	0.5	0	0.5	2.3	1.1	152	18.2
EC:2.4.1.13	sucrose synthase activity	5.6	0.4	0	0.5	0.3	0	72	5.9
